# Supplementary material for: SOX5 Orchestrates Malignant Evolution via Promoter‐Centric Chromatin Remodeling in MYC‐Driven B‐Cell Lymphoma
Source: Adv Sci (Weinh). 2026 Jul 17:e76656. Online ahead of print. doi: 10.1002/advs.76656 (PMC13379260; doi:10.1002/advs.76656)
Supplement: Supplementary file 3 — Supporting file 3: advs76656‐sup‐0003‐TableS1–S6.zip. [file ADVS-9999-e76656-s002.zip]

Archive with 6 entries (6 files):
- Table S1.xlsx
- Table S2.xlsx
- Table S3.docx
- Table S4.docx
- Table S5.docx
- Table S6.xlsx
