# Supplementary material for: SOX5 Orchestrates Malignant Evolution via Promoter‐Centric Chromatin Remodeling in MYC‐Driven B‐Cell Lymphoma
Source: Adv Sci (Weinh). 2026 Jul 17:e76656. Online ahead of print. doi: 10.1002/advs.76656 (PMC13379260; doi:10.1002/advs.76656)
Supplement: Supplementary file 3 — Supporting file 3: advs76656‐sup‐0003‐TableS1–S6.zip. [file ADVS-9999-e76656-s002.zip › Table S1.xlsx]

## Sheet: Sheet1
Tabel S1. Gene ranking of cluster 12 from dataset zenodo.15301238
p_val	avg_log2FC	pct.1	pct.2	p_val_adj	cluster	gene
0	2.26899500086017	0.701	0.05	0	12	Mki67
0	2.16346231315083	0.662	0.043	0	12	Sox5
0	1.98452511380723	0.553	0.024	0	12	Pclaf
0	1.92882868353081	0.75	0.09	0	12	Basp1
0	1.89215527604083	0.636	0.072	0	12	Pdzd2
0	1.88462301186917	0.624	0.01	0	12	Rgs13
0	1.87240871144352	0.815	0.16	0	12	Pola1
0	1.73917440173509	0.68	0.003	0	12	Aicda
0	1.69492349572497	0.703	0.075	0	12	Slc41a2
0	1.66439257842179	0.735	0.094	0	12	Mybl1
0	1.49795695029325	0.764	0.171	0	12	Hmces
0	1.47825836791331	0.419	0.04	0	12	Hist1h1b
0	1.42279619918284	0.708	0.133	0	12	Cecr2
0	1.42219	0.705	0.075	0	12	Mef2b
0	1.40820376627157	0.66	0.09	0	12	Rad51b
0	1.31670243315388	0.735	0.142	0	12	Mcm6
0	1.30685393889522	0.699	0.119	0	12	Eaf2
0	1.28014200180128	0.585	0.006	0	12	Nuggc
0	1.27447083917347	0.701	0.091	0	12	Mcm3
0	1.22159259763321	0.508	0.03	0	12	Cenpe
0	1.17118035803834	0.619	0.059	0	12	Mcm5
0	1.16084769049421	0.636	0.069	0	12	Hells
0	1.1321611692666	0.568	0.049	0	12	Lig1
0	1.12285410842331	0.66	0.082	0	12	Mbd4
0	1.1217363260813	0.593	0.059	0	12	Helq
0	1.10466646097554	0.559	0.038	0	12	Knl1
0	1.09844258416434	0.525	0.075	0	12	Diaph3
0	1.05954801876464	0.607	0.049	0	12	Neil1
0	1.05071502561549	0.673	0.112	0	12	Mcm7
0	1.00518383767968	0.437	0.02	0	12	Clspn
0	0.982701060144507	0.323	0.012	0	12	Cenpf
0	0.981165302216883	0.344	0.023	0	12	Ube2c
0	0.972413869502651	0.574	0.065	0	12	Dhfr
0	0.954664885548006	0.667	0.107	0	12	Tfdp1
0	0.934875933294199	0.527	0.073	0	12	Dtl
0	0.933795163833901	0.557	0.068	0	12	Ada
0	0.929070442896514	0.525	0.019	0	12	S1pr2
0	0.919659145344784	0.381	0.019	0	12	Kif11
0	0.917278454094693	0.619	0.099	0	12	Mcm4
0	0.916172604374693	0.516	0.069	0	12	Polh
0	0.914027947921711	0.675	0.12	0	12	Apobec1
0	0.911330952619018	0.52	0.07	0	12	Uhrf1
0	0.91040726184233	0.376	0.021	0	12	Birc5
0	0.885531425585103	0.473	0.049	0	12	Brip1
0	0.852747480917196	0.512	0.048	0	12	Scimp
0	0.847116027903091	0.376	0.003	0	12	Gcsam
0	0.83594384275199	0.486	0.06	0	12	Igf2bp3
0	0.815570042948536	0.295	0.022	0	12	Gm39383
0	0.807441157251974	0.393	0.023	0	12	Cdca8
0	0.805629579021035	0.464	0.044	0	12	Atad5
0	0.789692842664786	0.439	0.034	0	12	Hpse
0	0.778336562767473	0.314	0.008	0	12	Esco2
0	0.778180460776073	0.486	0.04	0	12	Cks1b
0	0.773381235508871	0.34	0.002	0	12	H1fx
0	0.771367792781113	0.482	0.047	0	12	Stau2
0	0.760447794513228	0.523	0.067	0	12	Xrcc1
0	0.759622373659438	0.295	0.011	0	12	Etl4
0	0.751728615837336	0.402	0.031	0	12	Ncapg2
0	0.741452337209111	0.387	0.003	0	12	Rassf6
0	0.731495541090652	0.402	0.031	0	12	Gm15991
0	0.725866772231804	0.357	0.023	0	12	Brca1
0	0.725759236832818	0.514	0.058	0	12	Mcm2
0	0.722705935218834	0.505	0.031	0	12	Cdca7
0	0.717089225336409	0.338	0.019	0	12	Cit
0	0.703229346554777	0.353	0.02	0	12	Kif15
0	0.692908618854562	0.514	0.071	0	12	Rfc3
0	0.677587179904777	0.436	0.039	0	12	Optn
0	0.672290900930564	0.329	0.014	0	12	Kif4
0	0.670502129705305	0.374	0.02	0	12	Rad51
0	0.669790722790028	0.391	0.023	0	12	Spc24
0	0.661795140754941	0.312	0.02	0	12	Cdk1
0	0.648790518241523	0.394	0.033	0	12	Cenpv
0	0.648109059355443	0.245	0.011	0	12	Hmmr
0	0.647947428427707	0.497	0.052	0	12	Hmgn3
0	0.638434845308593	0.299	0.016	0	12	Tpx2
0	0.63717588122824	0.462	0.054	0	12	Prim1
0	0.630094240963029	0.449	0.053	0	12	Tacc3
0	0.628963343007549	0.413	0.047	0	12	Ncapd2
0	0.627760541755806	0.37	0.021	0	12	Ncapg
0	0.615317763437365	0.48	0.06	0	12	Flt3
0	0.611484254721723	0.359	0.033	0	12	Tyms
0	0.603212482451439	0.301	0.013	0	12	Kntc1
0	0.60241577614437	0.31	0.016	0	12	Cdca3
0	0.58569447273106	0.333	0.004	0	12	Gm31814
0	0.583267713920494	0.671	0.093	0	12	Jchain
0	0.571729707031513	0.34	0.026	0	12	Ccdc18
0	0.565542968318551	0.447	0.039	0	12	Ift22
0	0.55667490815418	0.28	0.02	0	12	1700027J07Rik
0	0.5560019321072	0.361	0.015	0	12	Lipc
0	0.553152494672971	0.413	0.021	0	12	Cenps
0	0.547290436121546	0.312	0.021	0	12	Bub1b
0	0.545391477850904	0.224	0.006	0	12	Reln
0	0.543919280397001	0.378	0.038	0	12	Chaf1a
0	0.536262363444256	0.282	0.006	0	12	Lrrc49
0	0.533891645938301	0.406	0.036	0	12	Mad2l1
0	0.533106720836535	0.361	0.029	0	12	Nmral1
0	0.526804030582682	0.312	0.019	0	12	AC125149.3
0	0.525189363476152	0.277	0.018	0	12	Efcab11
0	0.519124186800316	0.338	0.024	0	12	Gm30239
0	0.518787606615878	0.213	0.01	0	12	Hist1h3c
0	0.517381382245777	0.239	0.005	0	12	Ehf
0	0.513757496480484	0.312	0.028	0	12	Cdc6
0	0.510370913156188	0.305	0.014	0	12	Cep55
0	0.505543103702474	0.307	0.015	0	12	Gm30198
0	0.496769576011693	0.323	0.024	0	12	Pole
0	0.496263962673263	0.35	0.03	0	12	Cenpk
0	0.49620159177205	0.327	0.013	0	12	Plxnb2
0	0.49585102810912	0.245	0.01	0	12	Dram1
0	0.494468137623556	0.273	0.012	0	12	Ccna2
0	0.492483777653438	0.277	0.017	0	12	Gm2447
0	0.485240654570941	0.303	0.008	0	12	Mcm10
0	0.483300869947889	0.31	0.016	0	12	Aurkb
0	0.47691944834973	0.224	0.007	0	12	Neil3
0	0.474519563699113	0.286	0.005	0	12	Pipox
0	0.471116720735508	0.28	0.021	0	12	Ect2
0	0.46797415477953	0.271	0.008	0	12	Nek2
0	0.463423146618475	0.286	0.018	0	12	Cdca2
0	0.462101817530478	0.305	0.021	0	12	Mybl2
0	0.449620678746308	0.293	0.016	0	12	Cenph
0	0.444464162100761	0.264	0.017	0	12	Lacc1
0	0.431814229309894	0.299	0.02	0	12	Ncaph
0	0.430016487387608	0.241	0.008	0	12	Bub1
0	0.422277773339593	0.32	0.025	0	12	Wee1
0	0.418178267555651	0.277	0.012	0	12	Gxylt2
0	0.417539515617472	0.25	0.011	0	12	Shcbp1
0	0.411254550395459	0.206	0.006	0	12	Satb2
0	0.410304503307859	0.232	0.012	0	12	Anln
0	0.407952467725435	0.221	0.011	0	12	Ccnb1
0	0.407067896161803	0.267	0.017	0	12	Krt222
0	0.40589626543866	0.307	0.021	0	12	Cenpm
0	0.40422227474023	0.234	0.007	0	12	E2f8
0	0.403142343499028	0.301	0.023	0	12	Bard1
0	0.397853661445873	0.303	0.013	0	12	Phf19
0	0.393566583010294	0.207	0.009	0	12	Sorbs2
0	0.373799507779817	0.273	0.014	0	12	Cpne5
0	0.373723760873896	0.265	0.02	0	12	2510009E07Rik
0	0.369541866574643	0.204	0.01	0	12	Ckap2l
0	0.359781785908459	0.217	0.008	0	12	Epn2
0	0.358615807390813	0.254	0.016	0	12	Stil
0	0.348265883138035	0.226	0.003	0	12	Arhgap8
0	0.315860960399927	0.232	0.009	0	12	Rad51ap1
0	0.307697817523221	0.202	0.008	0	12	Slc12a3
0	0.306078643679638	0.228	0.008	0	12	Endou
0	0.303299708058081	0.2	0.006	0	12	Vwa3b
0	0.287320275903737	0.211	0.013	0	12	Ticrr
0	0.280160317170761	0.241	0.015	0	12	Gins1
0	0.251792673915294	0.217	0.012	0	12	Trip13
5.99038196989191e-305	0.472299912049317	0.374	0.04	1.39695707537879e-300	12	Rmi2
2.00329328490302e-299	0.296163605235164	0.241	0.017	4.67167994039384e-295	12	Cenpn
4.74037728117299e-294	0.789083778658762	0.613	0.104	1.10545598196954e-289	12	Csrp2
5.47710795223671e-294	0.81634169937933	0.529	0.08	1.2772615744616e-289	12	Mms22l
7.93223952105765e-292	1.98105228921602	0.619	0.12	1.84979825631064e-287	12	Top2a
1.74608943429921e-288	0.474621257078223	0.292	0.026	4.07188056078576e-284	12	5830418P13Rik
1.02296439167627e-287	1.02799645896948	0.714	0.145	2.38555296138907e-283	12	Pik3c2b
5.46859886120312e-285	0.919774309183527	0.602	0.107	1.27527725443257e-280	12	Tipin
8.94815938674573e-285	0.879366480047402	0.413	0.053	2.0867107689891e-280	12	Rrm2
1.82534942439427e-279	1.13534934078664	0.721	0.161	4.25671485768745e-275	12	Dnmt1
2.4031477099502e-277	1.39878967860787	0.736	0.178	5.60414045960386e-273	12	Dut
7.63901881296263e-277	0.371037271158342	0.256	0.021	1.78141918718289e-272	12	Dna2
1.59159568456034e-273	1.23496617576213	0.579	0.107	3.71160113639471e-269	12	Abr
1.41323651519691e-272	0.529608011890957	0.305	0.03	3.2956675534392e-268	12	Cdk14
3.04483761906693e-271	0.829232283838344	0.621	0.116	7.10056132766409e-267	12	Ppil1
3.05289389912335e-271	0.631307744891712	0.492	0.074	7.11934857275566e-267	12	Fen1
1.4986254872396e-266	0.287925943901933	0.215	0.016	3.49479463624275e-262	12	E2f7
4.94297725667091e-264	0.587456984424926	0.411	0.054	1.15270229625566e-259	12	Emid1
1.20807182277741e-263	1.39457056615491	0.856	0.256	2.81722349071692e-259	12	Pou2af1
8.03270633683058e-263	0.760214785461943	0.378	0.047	1.87322711774889e-258	12	Cenpp
2.94603430472246e-261	0.906873271173269	0.607	0.114	6.87015199861277e-257	12	Gng12
7.74994861147721e-260	0.641130949197019	0.52	0.084	1.80728801619649e-255	12	Fas
7.25193323221399e-258	0.58425876499546	0.288	0.028	1.6911508297523e-253	12	Cdc20
3.99216121235701e-257	0.62107611262777	0.45	0.065	9.30971994721654e-253	12	Ildr1
5.70782680962799e-257	0.576196156357472	0.379	0.048	1.33106521200525e-252	12	Arhgap11a
2.85878609054764e-247	0.47095567045906	0.385	0.05	6.66668916315711e-243	12	Rfc5
9.14191898965286e-246	0.6795296373401	0.422	0.061	2.13189550838705e-241	12	Ulbp1
2.86396525039486e-244	0.834718263956313	0.583	0.111	6.67876696392082e-240	12	Smco4
5.26569632193362e-243	0.824150388654898	0.553	0.102	1.22796038227492e-238	12	Smc2
1.98973734647874e-241	0.340185120588084	0.245	0.022	4.64006749198841e-237	12	Spc25
2.62476336324021e-240	1.21950409253421	0.802	0.229	6.12094816307616e-236	12	Tpi1
1.62265078132847e-239	0.436765251482165	0.396	0.054	3.784021622058e-235	12	Psat1
4.46411548918243e-239	0.378872930114574	0.308	0.034	1.04103173207734e-234	12	Chek1
1.69049477223003e-238	0.921152653309182	0.686	0.155	3.94223380884042e-234	12	Cbx5
1.43545055523992e-236	1.09310005739441	0.779	0.213	3.3474706948195e-232	12	Lmnb1
3.73179587212538e-236	0.799054366979176	0.555	0.102	8.70254797379639e-232	12	Anxa2
6.85219757624934e-236	0.837400180237368	0.589	0.116	1.59793247478135e-231	12	E2f3
4.01069571152891e-235	0.836117014468356	0.561	0.106	9.35294239928542e-231	12	Fgd6
7.45319377056537e-235	0.367380218632704	0.213	0.017	1.73808478729584e-230	12	Kif20a
9.47525966142406e-235	0.745959959731615	0.393	0.056	2.20963055304409e-230	12	Incenp
4.54772891906167e-234	0.481538388894212	0.361	0.047	1.06053038392518e-229	12	Sh2b2
8.29919656983098e-234	0.291868900725218	0.23	0.02	1.93537264008458e-229	12	Rad54b
4.35505439261939e-233	1.03001237785871	0.746	0.196	1.01559868435884e-228	12	Hpf1
5.50201807321877e-233	0.430078811408286	0.308	0.035	1.28307061467462e-228	12	Clip2
3.44006570962304e-232	0.436451610024223	0.284	0.03	8.02223323484094e-228	12	Mis18bp1
1.173306665055e-230	1.03059160696462	0.561	0.114	2.73615114290826e-226	12	Pafah1b3
1.43073367628303e-230	0.508995107145673	0.357	0.047	3.33647093309202e-226	12	Cdc45
6.05067498896572e-230	0.414881241545387	0.307	0.035	1.41101740742681e-225	12	Tk1
7.00234631172994e-230	0.373615072877786	0.254	0.025	1.63294715989542e-225	12	Gm37065
6.22880397765066e-229	0.784012080006348	0.589	0.117	1.45255708758813e-224	12	Rnf121
8.65930896122917e-226	0.623166863376395	0.443	0.071	2.01935084975864e-221	12	Wdr76
9.99084727119046e-226	1.27801545592139	0.854	0.282	2.32986558364161e-221	12	Sypl
1.06633532966846e-224	0.627970955684026	0.51	0.091	2.48669398878684e-220	12	E2f2
8.48388536298524e-223	0.720020778611034	0.551	0.106	1.97844206664816e-218	12	Bcl7a
8.73177647372507e-221	1.04028838950627	0.748	0.197	2.03625027367269e-216	12	Nsd2
1.5507159598982e-220	0.835743665752194	0.441	0.073	3.6162696184826e-216	12	Nusap1
4.43073578302117e-220	0.302379690019579	0.206	0.017	1.03324758460054e-215	12	Tcf19
4.65066412645353e-219	0.970482001245123	0.716	0.175	1.08453487428896e-214	12	Rapgef5
2.07323000209565e-217	0.732127748681964	0.57	0.115	4.83477236488705e-213	12	Rrm1
3.68524509941733e-217	0.280863343284216	0.207	0.018	8.59399157184122e-213	12	Sgo1
2.32875494203938e-216	0.978855769644942	0.712	0.184	5.43065652483583e-212	12	Mtmr14
4.73047504153579e-216	0.353822415932396	0.295	0.034	1.10314677968615e-211	12	Gins2
2.06472827523906e-214	0.381911925027887	0.4	0.059	4.81494633785749e-210	12	Pola2
1.19844629846997e-212	0.983983765054144	0.763	0.212	2.79477676803197e-208	12	Cpsf2
3.96083117603542e-211	0.556822728235339	0.421	0.067	9.23665830251459e-207	12	Wdhd1
2.71764769095672e-210	1.28562042843465	0.849	0.294	6.33755441531107e-206	12	Rfc1
9.29533404370582e-210	0.461378696757914	0.23	0.022	2.1676718989922e-205	12	Aspm
1.84797722806933e-207	0.282776328417579	0.2	0.017	4.30948289585767e-203	12	Cip2a
1.0412784374762e-206	0.502333523602578	0.381	0.057	2.4282613161945e-202	12	Sema7a
3.91544161147089e-206	0.42316107652192	0.318	0.041	9.1308098379501e-202	12	Ung
5.13649517690587e-204	0.42452473231733	0.387	0.058	1.19783067525445e-199	12	Tex9
8.40840275609903e-204	0.789009215481666	0.593	0.131	1.96083952272229e-199	12	Gmnn
1.80691549060408e-202	1.06547518594913	0.641	0.153	4.21372692408873e-198	12	Trerf1
7.92224972799417e-202	0.850195341886512	0.579	0.127	1.84746863656824e-197	12	Zfp367
1.91901612104178e-201	0.59152141063441	0.503	0.095	4.47514559426943e-197	12	Rab30
2.24738916421047e-198	0.425615968323239	0.368	0.055	5.24091153093882e-194	12	Arid3a
2.47698937659906e-197	0.280192460350853	0.23	0.023	5.77633922622901e-193	12	Pebp4
2.75260848874386e-197	1.26325209178227	0.849	0.325	6.41908299575068e-193	12	Txn1
1.29360485125243e-195	0.778129233557995	0.579	0.128	3.01668651312066e-191	12	Slamf7
2.04473935960187e-194	0.437076591098958	0.421	0.07	4.76833218659156e-190	12	Fignl1
2.03293463629102e-191	0.298150659666404	0.204	0.019	4.74080357183065e-187	12	Kif22
2.25536672499e-191	0.339153450517737	0.254	0.029	5.25951520267667e-187	12	Map3k20
1.62655990572233e-189	0.543826665181654	0.507	0.101	3.79313770014447e-185	12	Bid
3.53684244185949e-189	0.788453685142987	0.609	0.144	8.24791657441632e-185	12	Zbtb38
7.94875812135069e-189	0.69917324548579	0.622	0.147	1.85365039389898e-184	12	Orc6
9.90647144726516e-189	1.85151836973332	0.978	0.715	2.31018914150224e-184	12	Hmgb2
3.01596088743548e-186	0.946572289887341	0.662	0.177	7.03322078949953e-182	12	Slc30a5
1.20737883035852e-185	1.30087633375071	0.964	0.68	2.81560743239607e-181	12	Anp32b
2.32616640068121e-185	0.495093123663488	0.447	0.083	5.42462004638858e-181	12	Siva1
4.4878621626623e-185	0.415436817439258	0.292	0.039	1.04656945633285e-180	12	Zwilch
2.38362216254995e-184	1.44384519372315	0.879	0.389	5.55860688306647e-180	12	Tmem131
2.39830101951309e-184	0.354586420039214	0.219	0.023	5.59283797750453e-180	12	Dlgap5
3.16177768152234e-184	0.367581120385774	0.269	0.033	7.3732655533101e-180	12	Plpp1
7.46472725994187e-184	0.465460358170527	0.456	0.085	1.74077439701844e-179	12	Pold1
8.17418405047014e-182	0.629486412374161	0.499	0.102	1.90621972056964e-177	12	Bfsp2
7.64143460079301e-181	1.13460324983748	0.69	0.2	1.78198254890493e-176	12	Lpin2
1.86834205229921e-180	1.13917894522016	0.636	0.166	4.35697366596175e-176	12	Apoe
2.19893002488172e-180	0.265233683976492	0.204	0.02	5.12790481802417e-176	12	Serpinf2
4.07406887919779e-179	0.607608642876365	0.379	0.064	9.50072862628924e-175	12	Prc1
2.33652998387197e-178	0.621487697253113	0.456	0.089	5.44878792238944e-174	12	Asf1b
3.35235416361564e-178	0.563708542373473	0.318	0.046	7.81768990955167e-174	12	Pole2
1.14463925827727e-177	0.550735740950204	0.361	0.058	2.66929875030259e-173	12	Nt5e
1.18329597495081e-176	0.792189000095161	0.675	0.186	2.75944621358529e-172	12	Dbi
1.28492471927971e-176	0.291814998257912	0.209	0.022	2.99644444536029e-172	12	Uprt
2.23248594620116e-175	1.63449260444792	0.849	0.383	5.20615722654111e-171	12	Stmn1
3.09774144022458e-175	1.22412982638148	0.957	0.657	7.22393303860372e-171	12	Nap1l1
8.91653179933138e-175	0.57276279668193	0.357	0.058	2.07933521560408e-170	12	Kif20b
3.00135803887194e-174	1.2784809094397	0.837	0.325	6.99916694664937e-170	12	Mtf2
3.39566010400521e-174	0.472324977245469	0.439	0.083	7.91867936254015e-170	12	Naa40
3.96755079511636e-174	0.559328184640651	0.533	0.115	9.25232845421134e-170	12	Rufy3
1.69801007711137e-173	0.422055610728847	0.282	0.038	3.9597594998237e-169	12	Alms1
7.42156093020558e-173	1.04277274298696	0.819	0.308	1.73070800892394e-168	12	Mzb1
3.74182652640456e-172	0.481268851656173	0.271	0.036	8.72593945957544e-168	12	Fbxo5
8.18618988059417e-172	1.10399977041225	0.813	0.299	1.90901948015456e-167	12	Glrx3
7.50764203362598e-171	0.401636899366672	0.258	0.033	1.75078212224158e-166	12	Cpne9
7.57828938666576e-171	0.848595840060478	0.693	0.192	1.76725708497045e-166	12	Pakap.1
5.10165178400955e-170	0.646559417726466	0.548	0.127	1.18970519603103e-165	12	Hjurp
4.09021892850494e-169	0.359441437720351	0.292	0.041	9.53839054127353e-165	12	Slc22a15
4.93350541403133e-169	0.631570032345038	0.568	0.136	1.15049346255211e-164	12	Rps27l
1.26823328766705e-168	0.94318628837608	0.738	0.24	2.95752002683957e-164	12	Pgam1
1.34530753177967e-167	0.757084161620148	0.684	0.193	3.1372571641102e-163	12	Topbp1
1.80605126576574e-167	0.893511894970607	0.731	0.232	4.21171155176569e-163	12	Rfc2
4.83077920290963e-166	0.515565599694713	0.436	0.085	1.12653771011852e-161	12	Dennd3
5.89337239697777e-166	0.572494215133239	0.484	0.102	1.37433444297521e-161	12	BC035044
1.25447325628496e-163	0.300542157578952	0.303	0.045	2.92543163365654e-159	12	Timeless
1.58396065421417e-163	0.521665149015176	0.495	0.106	3.69379624562745e-159	12	Hirip3
2.11142683472033e-163	0.420367881444987	0.381	0.069	4.9238473785678e-159	12	Dctpp1
2.56100777384157e-163	1.08683890374842	0.858	0.347	5.97227012859854e-159	12	Ccdc50
4.52957826305952e-163	0.364534419707064	0.346	0.057	1.05629765094548e-158	12	Rpap3
2.93607961694391e-162	0.411087031350252	0.301	0.045	6.84693766671319e-158	12	Brca2
1.9226160554385e-161	0.779207962116419	0.643	0.177	4.48354064128259e-157	12	Arl5a
1.47159264192989e-160	0.344003655214966	0.387	0.07	3.43175404098051e-156	12	Sap30
2.38259055430181e-160	1.08473195889081	0.875	0.334	5.55620117263181e-156	12	Bcar3
2.15032427582434e-158	0.401640804599775	0.424	0.084	5.01455621122237e-154	12	Rpa3
3.6481031316881e-158	1.0166317277815	0.856	0.323	8.50737650309664e-154	12	Cd24a
9.38908655174687e-158	0.602004649015538	0.607	0.154	2.18953498386737e-153	12	Spib
6.45020017847497e-157	1.19170163858154	0.91	0.505	1.50418668162036e-152	12	Arpc5l
1.44903206256909e-156	0.747889899723274	0.708	0.215	3.37914276991111e-152	12	Plekho1
1.98445529180519e-156	0.742797005900934	0.656	0.187	4.62774974048971e-152	12	Dck
2.78731901607806e-155	0.286115690833297	0.295	0.045	6.50002794549403e-151	12	Nup62
3.82160238051338e-155	0.358026918326723	0.35	0.06	8.91197675135721e-151	12	Rnaseh2b
5.0412179698882e-155	0.909549090420045	0.746	0.245	1.17561203057793e-150	12	Mapre2
5.30652711511919e-155	0.297003155371526	0.321	0.052	1.2374821232458e-150	12	Gemin6
7.06240753070289e-155	0.507013272544585	0.454	0.096	1.64695343615991e-150	12	Rpa2
1.9216222256074e-154	0.40752496816264	0.329	0.055	4.48122303011646e-150	12	Ndc1
7.35262921077646e-154	1.47212470622669	0.905	0.585	1.71463313195307e-149	12	Ran
7.93479575956112e-154	0.294707516364144	0.23	0.029	1.85039437112965e-149	12	Stxbp1
1.11811584692912e-153	0.511255058560354	0.464	0.098	2.6074461550387e-149	12	Klhl14
2.42653011099648e-153	1.07191594275811	0.893	0.415	5.65866821884379e-149	12	Ppp4r2
8.19133346522181e-153	1.15464562003369	0.755	0.288	1.91021896408973e-148	12	Hmgn2
1.4730525505431e-152	0.539691556413189	0.469	0.103	3.43515854786652e-148	12	Gstt2
1.87547991347995e-152	0.680675091350428	0.576	0.148	4.37361915823524e-148	12	Cdc25b
2.97082898758429e-152	0.390854849950333	0.396	0.076	6.92797319904657e-148	12	Net1
4.28851681685418e-152	0.345085601415684	0.321	0.053	1.00008212169039e-147	12	Mns1
4.39445752150279e-152	0.297104075028751	0.241	0.032	1.02478749401445e-147	12	Spdl1
5.44473412341817e-152	0.570764807446474	0.396	0.078	1.26971199758112e-147	12	A930007I19Rik
8.19227446928438e-152	1.0839997201648	0.935	0.422	1.91043840623712e-147	12	Swap70
2.41417598732135e-151	0.297375492501544	0.243	0.032	5.62985840243339e-147	12	Cyp27a1
3.7722989930996e-150	1.38288851433145	0.964	0.758	8.79700125190827e-146	12	Hmgb1
6.17678017539839e-149	0.595616333899331	0.636	0.176	1.4404251369029e-144	12	Snrpa
6.05722415045584e-148	0.695659228443447	0.669	0.195	1.4125446718863e-143	12	Rev1
1.1913590071125e-147	1.15265114083729	0.944	0.479	2.77824920458634e-143	12	Ms4a1
3.58630936819104e-147	1.36892350660361	0.957	0.807	8.3632734466215e-143	12	Gapdh
3.5955812551533e-147	0.704746487080139	0.654	0.187	8.38489548701749e-143	12	Rubcn
6.58032179547554e-147	0.878505827737944	0.804	0.28	1.53453104270489e-142	12	Tnfrsf13c
7.17378883362317e-147	0.36488807220822	0.342	0.061	1.67292755600092e-142	12	Cdc25a
9.46085280948562e-146	0.569218004581492	0.471	0.108	2.20627087517205e-141	12	Rfc4
1.18331486060121e-145	0.614536565313094	0.555	0.142	2.75949025492202e-141	12	Elof1
1.4087072312988e-145	0.301862169417746	0.249	0.035	3.28510526338881e-141	12	Kif24
4.08347733829208e-145	0.605397188213194	0.63	0.177	9.52266915289712e-141	12	Nip7
4.60344515320747e-144	0.41232110358436	0.301	0.049	1.07352340972798e-139	12	Plk4
7.62354949658765e-144	0.347049323408816	0.353	0.064	1.77781174260424e-139	12	Ogfrl1
2.4430981213508e-143	0.914155887993908	0.703	0.234	5.69730481899008e-139	12	Mprip
3.68292263767465e-143	0.75171853965262	0.692	0.225	8.58857559105729e-139	12	Erh
3.13194032680275e-142	0.969585734089815	0.787	0.303	7.30368484210401e-138	12	Erp44
3.5615791679106e-142	0.437956013663112	0.426	0.09	8.30560261956751e-138	12	Prr5
9.33004493127884e-142	0.75152153832736	0.669	0.202	2.17576647797423e-137	12	Lgmn
1.33516623167653e-141	0.271199779272016	0.264	0.039	3.11360765226966e-137	12	Fanca
1.35526005733411e-141	0.559754812936555	0.533	0.133	3.16046645370315e-137	12	Slc20a2
3.15743096845825e-141	0.427877888387243	0.436	0.095	7.36312901844465e-137	12	Cisd1
3.35939014053792e-140	0.548342828530279	0.563	0.149	7.83409780773442e-136	12	Rraga
8.30419431669429e-140	0.631366528952812	0.555	0.148	1.93653811465311e-135	12	Smagp
3.54828033003614e-139	1.03326925130517	0.856	0.353	8.27458972964429e-135	12	Tcf4
4.07716989657915e-138	0.469605489941011	0.45	0.102	9.50796019882259e-134	12	Rrs1
5.03357430349287e-138	1.13483828986257	0.918	0.56	1.17382952757454e-133	12	Hmgn1
3.47478287867964e-137	0.342670550941311	0.327	0.058	8.10319367308093e-133	12	Rtn4ip1
4.7189503430288e-137	0.718210351988034	0.763	0.252	1.10045921999432e-132	12	Rasgrp3
3.51747125542097e-136	0.421138504815621	0.467	0.107	8.2027429676417e-132	12	Msh6
4.67902013244116e-136	0.517062393297489	0.527	0.134	1.09114749488528e-131	12	Apex1
1.01558703374215e-135	0.340865594293641	0.344	0.065	2.3683489626867e-131	12	Pla2g12a
1.35384379233377e-135	0.453154580127662	0.436	0.096	3.15716372372236e-131	12	Xndc1
1.38337489764627e-135	0.428155369600544	0.379	0.078	3.2260302613111e-131	12	Cep164
1.4300436333781e-135	0.526545209082941	0.587	0.159	3.33486175303773e-131	12	Sfxn1
2.64478248179492e-135	0.378265927576533	0.252	0.038	6.16763274754576e-131	12	Kif18a
8.57454754489518e-135	0.990896761793481	0.864	0.403	1.99958448746955e-130	12	Ndufb1-ps
2.29099795629688e-134	0.504213233275855	0.445	0.102	5.34260723408433e-130	12	Zfp362
6.89544978289224e-134	0.918306085764083	0.877	0.413	1.60801888937047e-129	12	Tkt
1.5170845165096e-133	0.371424875054966	0.383	0.078	3.53784109250039e-129	12	Trim37
3.4549980041344e-133	0.972232205714123	0.779	0.306	8.05705534564142e-129	12	Cmpk1
4.70423569610754e-133	0.879713499076286	0.703	0.241	1.09702776433228e-128	12	Blvrb
5.68825575605172e-133	0.989949043808396	0.879	0.413	1.32650124231126e-128	12	Psip1
6.11665225111944e-133	0.423591133303159	0.419	0.091	1.42640330496105e-128	12	9430038I01Rik
6.86097002237301e-132	0.397242775388979	0.385	0.08	1.59997820921739e-127	12	E2f1
7.79007457733981e-132	0.583510753114505	0.529	0.137	1.81664539143564e-127	12	Gm30211
9.88936650859112e-132	0.628689279319911	0.652	0.2	2.30620026980345e-127	12	Dcaf12
1.16577027389527e-131	0.260276993943041	0.232	0.033	2.71857627872377e-127	12	Knstrn
4.49137050253943e-131	0.668064812241599	0.703	0.232	1.04738760119219e-126	12	Phf5a
4.7973554327886e-131	0.303035789358114	0.292	0.05	1.1187432869263e-126	12	Cdc7
5.26890120561986e-131	0.458513893511959	0.277	0.046	1.22870776115055e-126	12	Cacna1d
6.51374104826647e-131	0.591789346530598	0.492	0.123	1.51900441245574e-126	12	Mrps18c
1.64254237492814e-130	0.471392263382841	0.477	0.118	3.83040881833242e-126	12	Polr2j
5.56903560333479e-130	0.323658045287875	0.376	0.077	1.29869910269767e-125	12	Shmt2
6.41490199955126e-130	0.684314653095499	0.669	0.216	1.49595514629535e-125	12	Snrpa1
6.7923474631709e-130	0.332757395092126	0.346	0.067	1.58397542841145e-125	12	Hmgb3
1.31008306317241e-129	0.779482565071411	0.723	0.26	3.05511370331807e-125	12	Mrpl18
2.73960171444879e-129	1.10930283157934	0.783	0.362	6.38875119809457e-125	12	Ranbp1
7.94406656030622e-129	0.563175438935862	0.355	0.072	1.85255632186341e-124	12	Arhgap6
1.59171872864323e-127	0.251998734338676	0.273	0.045	3.71188807519601e-123	12	Chaf1b
1.79474145550963e-127	0.351851624984371	0.357	0.072	4.18533707424847e-123	12	Grhpr
3.62262698568841e-127	0.40302160374822	0.458	0.109	8.44796613062537e-123	12	Dynlt3
5.14968736024206e-127	1.03192381371082	0.856	0.361	1.20090709240845e-122	12	Setbp1
6.64318305250766e-127	0.544292721904697	0.497	0.129	1.54919028784479e-122	12	Ddx19a
3.73285898571583e-126	0.673406666665096	0.609	0.185	8.70502715468931e-122	12	Trp53i11
6.56753108673333e-126	0.538385565285651	0.441	0.107	1.53154824942621e-121	12	Fdps
8.14057909084986e-126	0.349326397962094	0.379	0.08	1.89838304398619e-121	12	Samd1
1.52223843637511e-125	0.863496244938258	0.804	0.32	3.54986003362675e-121	12	Lpxn
7.9237552380958e-125	0.635653687062571	0.355	0.076	1.84781972152394e-120	12	Ccnb2
1.05574887264891e-124	0.639237876247736	0.707	0.241	2.46200637101727e-120	12	Ak2
1.36068501295235e-124	0.343696927088126	0.417	0.094	3.17311745020489e-120	12	Nxt1
2.83502643638755e-124	0.576806773411207	0.611	0.184	6.61128164965577e-120	12	Fh1
5.80586081297831e-124	0.623910754646579	0.596	0.184	1.35392674158654e-119	12	Selenoh
1.81635232029311e-123	0.403906585500923	0.458	0.11	4.23573361092352e-119	12	Ruvbl2
3.33544417940547e-123	0.991185208765651	0.828	0.352	7.77825582637355e-119	12	Smarca4
4.75631585754945e-123	0.402122611133751	0.452	0.109	1.10917285798053e-118	12	Timm50
1.51086252780549e-122	0.847515397922787	0.74	0.289	3.52333141484241e-118	12	Dnajc9
2.9162397735948e-122	0.380282533451489	0.318	0.061	6.80067115202308e-118	12	Enpp1
4.15052006135118e-122	0.830792306501307	0.839	0.345	9.67901278307094e-118	12	Pik3ap1
4.27753452581263e-122	0.388411911271868	0.436	0.104	9.97521051419506e-118	12	Itpa
5.50056944774624e-122	0.482056525838982	0.325	0.065	1.28273279521442e-117	12	Gm26885
1.00942695987669e-121	0.807658804763153	0.821	0.346	2.35398367043244e-117	12	Supt16
1.04281237874756e-121	0.389318893995156	0.305	0.057	2.43183846723931e-117	12	Morrbid
3.20485701792739e-121	0.637383688287501	0.688	0.218	7.47372656580668e-117	12	C130026I21Rik
3.47057307061084e-121	0.487082538612235	0.475	0.121	8.09337640066447e-117	12	Slc25a19
9.74861909093199e-121	0.353049995076327	0.378	0.081	2.27337797200534e-116	12	Zcchc10
1.59563256917948e-120	0.664517052454099	0.656	0.215	3.72101515132656e-116	12	Tomm40
3.76690615770988e-120	0.75293561969854	0.755	0.274	8.78442515977944e-116	12	Usp6nl
5.61200633261829e-120	0.397040771702126	0.318	0.062	1.30871987676659e-115	12	Myl4
6.31917659564796e-120	0.592850092439873	0.688	0.229	1.4736319821051e-115	12	Tcf3
6.93156840396653e-120	0.919604293153487	0.892	0.409	1.616441751805e-115	12	Plcg2
7.34795578839094e-120	0.965708120911509	0.626	0.205	1.71354328985277e-115	12	H2afx
7.67582621983493e-120	0.430388389646463	0.514	0.137	1.79000267446551e-115	12	Mrpl51
1.7744040203884e-119	0.910843070117298	0.85	0.396	4.13791017554576e-115	12	Anp32e
5.7325754605053e-119	0.295113365311984	0.372	0.08	1.33683659738984e-114	12	Mrpl16
5.92107097450169e-119	0.534716110357061	0.596	0.177	1.38079375125379e-114	12	Dstn
6.85789206752751e-119	0.878321511753437	0.89	0.414	1.59926043014742e-114	12	Pkig
1.52957037458091e-118	0.564277980329761	0.247	0.042	3.56695811352267e-114	12	Hist1h2ae
2.48178064565199e-118	0.367721283792607	0.303	0.058	5.78751246566044e-114	12	Gm31718
2.63700977013882e-118	0.314580530362474	0.364	0.078	6.14950678396373e-114	12	Tmem256
4.92432309484608e-118	0.570553267673589	0.628	0.195	1.14835214571811e-113	12	Stx7
8.3772277721433e-118	0.701620752107026	0.632	0.207	1.95356951646382e-113	12	D10Wsu102e
1.33843964590156e-117	0.488450194345872	0.527	0.147	3.12124125424244e-113	12	Dtymk
3.84561311596668e-117	0.540853371781817	0.553	0.157	8.9679697864343e-113	12	Rfwd3
1.08947535855403e-116	1.09999137791513	0.914	0.509	2.54065653614799e-112	12	Mtss1
2.13499618453775e-115	0.802424818868007	0.781	0.332	4.97881110234204e-111	12	Snrpd1
7.76299567607513e-115	0.426255082624613	0.4	0.094	1.81033059166072e-110	12	Whrn
2.7668967685928e-114	0.67524848431244	0.682	0.24	6.4524032643584e-110	12	Paics
3.20006859542449e-114	0.349950572227199	0.374	0.083	7.46255996452992e-110	12	Phka1
3.24406910445813e-114	0.562141548175871	0.619	0.192	7.56516915159635e-110	12	Fancm
9.30964926147377e-114	0.617674581717419	0.647	0.217	2.17101020777568e-109	12	Mrpl12
9.58786311853002e-114	0.792834914125107	0.75	0.293	2.2358896792412e-109	12	Cks2
3.20249245041168e-113	0.320347216762979	0.293	0.056	7.46821239436004e-109	12	Ms4a4a
6.17490685079449e-113	0.546272957085656	0.667	0.223	1.43998827760527e-108	12	Utp3
1.91941617592622e-112	0.683310349173438	0.735	0.259	4.47607852225995e-108	12	Cd180
3.52089375471205e-112	1.2277668838446	0.836	0.445	8.21072423598851e-108	12	Parp8
3.56462602701818e-112	0.800623333266544	0.817	0.35	8.3127078950064e-108	12	Tmpo
4.27094702595331e-112	0.499047080076015	0.611	0.189	9.95984846452312e-108	12	Got2
5.4052611882956e-112	0.547449398503986	0.561	0.168	1.26050690911053e-107	12	Pgp
5.40610368880805e-112	0.311539006719546	0.348	0.075	1.26070338023004e-107	12	Umps
8.77230883048483e-112	0.496817065464776	0.548	0.159	2.04570241926906e-107	12	Fgfr1op
1.58735653930067e-111	0.618779607232285	0.656	0.222	3.70171544964915e-107	12	Fam76b
2.76149974161392e-111	0.576597256065738	0.697	0.241	6.43981739744367e-107	12	Khsrp
6.57633834966656e-111	0.623550117197594	0.677	0.229	1.53360210314224e-106	12	Prkcd
6.63760999361218e-111	0.562566715085058	0.637	0.208	1.54789065051036e-106	12	Plek
1.31066275801626e-110	0.347254523143159	0.368	0.083	3.05646555169391e-106	12	Nelfe
7.93568278466638e-110	0.608114210075959	0.383	0.093	1.8506012253842e-105	12	Gm42047
1.10764043940056e-109	0.47302670618201	0.604	0.184	2.5830175046821e-105	12	Spi1
2.37149992034921e-109	0.281632635863814	0.265	0.048	5.53033781425436e-105	12	Mid1ip1
4.02076412299671e-109	0.404039124537832	0.445	0.114	9.37642193482833e-105	12	Ptk2
4.78948921128867e-109	0.264755091731906	0.329	0.069	1.11690888407252e-104	12	Mrpl27
1.09680756313814e-108	0.366950483938195	0.503	0.136	2.55775523723814e-104	12	Rpf2
2.59573141593659e-108	0.262813242847801	0.273	0.051	6.05324566196413e-104	12	Ube2t
2.73289737196541e-108	0.426033122339135	0.465	0.125	6.37311667142334e-104	12	Akt1
4.04465908500025e-108	0.545534800341105	0.576	0.175	9.43214498622059e-104	12	Iqcb1
4.70390700726335e-108	0.672816240036262	0.71	0.262	1.09695111409381e-103	12	Phf6
6.77499420152891e-108	0.480101683898813	0.538	0.156	1.57992864779654e-103	12	E130308A19Rik
7.70495125062057e-108	0.529145895015846	0.583	0.178	1.79679463164472e-103	12	Vav2
1.31258056998758e-107	0.430661359299416	0.361	0.083	3.06093788921103e-103	12	Zgrf1
1.6182363654738e-107	0.810691050041073	0.753	0.319	3.77372720428489e-103	12	Ddx39
1.88926359682939e-107	0.873350112320883	0.95	0.473	4.40576270780613e-103	12	Blnk
2.21030335946625e-107	0.906895658912853	0.884	0.475	5.1544274342753e-103	12	Tcea1
3.63521320698376e-107	0.449277534599038	0.51	0.146	8.47731719868614e-103	12	Ipo5
3.65042117823116e-107	0.59872442715428	0.701	0.251	8.51278218763507e-103	12	Ube2j1
5.27544146624695e-107	0.644949342895794	0.725	0.273	1.23023294992879e-102	12	Rbmxl1
5.35755020094327e-107	0.995685671801177	0.86	0.51	1.24938070685997e-102	12	Dek
6.00556859501196e-107	0.592298533240798	0.604	0.203	1.40049859635679e-102	12	Nhp2
7.88277620791423e-107	0.389212327411173	0.417	0.105	1.8382634116856e-102	12	Rnf41
1.26524666384742e-106	0.454012401779875	0.572	0.172	2.95055522009219e-102	12	Trim35
1.357601819433e-106	0.960637994948043	0.858	0.404	3.16592744291776e-102	12	Eif2ak3
2.38366449630839e-106	0.688151941558933	0.664	0.248	5.55870560539117e-102	12	Cdk4
1.1037681678743e-105	0.277979794566825	0.329	0.07	2.57398736748286e-101	12	Fxn
2.160460924988e-105	0.365907618422928	0.402	0.099	5.03819487707202e-101	12	Inip
2.43821359775517e-105	0.628948354095817	0.688	0.247	5.68591410996505e-101	12	Atad1
4.04648464728873e-105	0.765698330985038	0.843	0.378	9.43640219747732e-101	12	Sp140
4.54725972358648e-105	0.476176454218434	0.55	0.167	1.06042096754037e-100	12	Lsm2
9.62497315175014e-105	0.329230722514414	0.28	0.055	2.24454373898813e-100	12	Ndc80
1.0141074004161e-104	0.603431206202725	0.643	0.217	2.36489845777034e-100	12	Msh3
1.55941876330372e-104	0.617209148715868	0.695	0.247	3.63656455602428e-100	12	Cd81
2.93301550151343e-104	0.814735016375174	0.929	0.475	6.83979214952932e-100	12	Bmp2k
3.48826966711675e-104	0.755683238065553	0.899	0.435	8.13464486371626e-100	12	Irf8
3.77420571838019e-104	0.294477358661843	0.355	0.081	8.8014477352626e-100	12	Bak1
4.80478388276273e-104	0.912880845615835	0.964	0.86	1.12047560146027e-99	12	Ybx1
1.01304502497808e-103	0.577270330048292	0.705	0.26	2.36242099824889e-99	12	Psmd7
1.76752229431114e-103	0.728566286426068	0.753	0.31	4.12186199033359e-99	12	Pa2g4
4.80330029613824e-103	0.274910646961138	0.318	0.068	1.12012962905944e-98	12	Qrsl1
5.93669728748809e-103	0.67783964037927	0.772	0.324	1.38443780744222e-98	12	Sdhb
6.16498133989501e-103	0.259016565253207	0.318	0.068	1.43767364846352e-98	12	Alad
7.29724265743921e-103	0.479648413196166	0.52	0.153	1.70171698771482e-98	12	Psmc1
8.65515537471405e-103	0.258536547459201	0.286	0.057	2.01838223338332e-98	12	Chchd4
3.10840665836518e-102	0.676347329694677	0.703	0.275	7.24880432730761e-98	12	Polr2g
4.18521171101179e-102	0.438918031359458	0.553	0.169	9.75991371007949e-98	12	Exosc3
7.38780355759524e-102	0.620123359207831	0.695	0.272	1.72283578963121e-97	12	Timm13
9.39674227000129e-102	0.379126633734448	0.295	0.061	2.1913202973643e-97	12	Gm42836
1.30618418665912e-101	0.450831907162782	0.533	0.16	3.04602152328908e-97	12	Txndc5
1.37024223146832e-101	0.672054933765746	0.729	0.293	3.19540488378412e-97	12	Ssrp1
3.44163643206091e-101	0.613861268028545	0.675	0.241	8.02589615956603e-97	12	Phgdh
4.09649114198587e-101	0.443056583668843	0.523	0.155	9.55301734311106e-97	12	Ruvbl1
7.56398376517406e-101	0.346693164297067	0.357	0.083	1.76392101403859e-96	12	Mybpc2
9.19052013330829e-101	0.754762515999285	0.783	0.354	2.14322929508749e-96	12	Uchl3
1.10976800518221e-100	0.847263788984192	0.824	0.397	2.58797898808491e-96	12	Nucks1
2.75360079635858e-100	0.541866217619761	0.566	0.18	6.42139705710822e-96	12	Gnptab
7.41800185344745e-100	0.467070192044307	0.439	0.12	1.72987803222395e-95	12	Cdkl3
8.0331196126735e-100	0.310769926783051	0.264	0.051	1.87332349367546e-95	12	Wdr81
1.04093102321946e-99	0.269700596564553	0.277	0.055	2.42745114614778e-95	12	Fam72a
1.26646682904488e-99	0.599347013914912	0.736	0.283	2.95340064533266e-95	12	Metap2
2.01212999586871e-99	0.656879470117038	0.824	0.355	4.69228715036583e-95	12	Parp1
2.36657084143679e-99	0.546555392147146	0.307	0.067	5.5188432022306e-95	12	Akap12
1.01751168065433e-98	0.575701959209974	0.66	0.233	2.3728372392859e-94	12	Zfp710
2.03098045733359e-98	0.695203110176585	0.757	0.326	4.73624642650194e-94	12	Alyref
2.86032617733837e-98	0.525683524920385	0.576	0.188	6.67028064555309e-94	12	Ndufa12
3.39435006271379e-98	0.406759008904635	0.544	0.166	7.91562434624856e-94	12	Pin1
5.95293523173768e-98	0.953339274854733	0.815	0.439	1.38822449604123e-93	12	Nme1
7.75309964752789e-98	0.627429301573177	0.757	0.313	1.8080228378035e-93	12	Srsf1
1.67425872324497e-97	0.266000476454377	0.232	0.042	3.90437134260727e-93	12	Gm12462
2.06301677841901e-97	0.5374158198699	0.594	0.199	4.81095512727313e-93	12	Hat1
2.69771010026795e-97	1.23109878573388	0.864	0.549	6.29105995382486e-93	12	Tuba1b
3.8481068416345e-97	0.279063300839185	0.355	0.084	8.97378515469166e-93	12	Mrps11
5.57450655667137e-97	0.630530940538538	0.757	0.316	1.29997492901576e-92	12	Nudt21
7.93046454593042e-97	0.395647675194219	0.421	0.113	1.84938433211097e-92	12	Ddx1
9.2492341476072e-97	0.871205579728225	0.847	0.498	2.156921403222e-92	12	Psma7
1.09640077152659e-96	0.471965367074186	0.622	0.211	2.55680659920001e-92	12	Larp7
1.15323583583479e-96	0.555742333994581	0.63	0.226	2.68934596916672e-92	12	Lsm6
1.44994545515653e-96	0.296510383199786	0.364	0.088	3.38127280142503e-92	12	Paxip1
1.61053447905826e-96	0.909285859568212	0.916	0.554	3.75576640516386e-92	12	Scaf11
3.63591800824474e-96	0.855373522538327	0.966	0.882	8.47896079522672e-92	12	Cfl1
3.76982524928737e-96	0.666989770612952	0.703	0.283	8.79123248133814e-92	12	Vdac3
3.90819884475144e-96	0.257786530459854	0.329	0.075	9.11391970596037e-92	12	Rtca
4.83544691162981e-96	0.809819771328458	0.822	0.385	1.12762621979207e-91	12	Lrmp
6.2573059811681e-96	0.415933529752196	0.381	0.097	1.4592037548084e-91	12	Arhgef12
6.91417186798552e-96	0.413178982987156	0.484	0.142	1.61238487961422e-91	12	Abi3
1.13427109242393e-95	0.593411414315172	0.639	0.233	2.6451201875326e-91	12	Uqcr10
1.94895502866795e-95	0.298849345780076	0.419	0.11	4.54496312685366e-91	12	Nup93
2.0190667208027e-95	0.486342093395745	0.234	0.044	4.70846359291189e-91	12	Hist1h1a
3.16984531743635e-95	0.602080497674059	0.688	0.265	7.39207928026156e-91	12	Hdgf
4.8306050929051e-95	0.558729655210321	0.695	0.263	1.12649710766547e-90	12	Dars
7.87950065760703e-95	0.284220600554848	0.4	0.103	1.83749955335396e-90	12	Tsfm
1.11503987231455e-94	0.624589064456937	0.731	0.301	2.60027298223753e-90	12	Eif1ax
1.7517643315529e-94	0.548254142473092	0.697	0.264	4.08511442118137e-90	12	Map4k1
2.61310929287956e-94	0.425861174352024	0.572	0.184	6.09377087099513e-90	12	Actl6a
3.15108032370443e-94	0.27513400229096	0.34	0.08	7.34831931487873e-90	12	Cnot9
3.67079477428675e-94	0.900882128888265	0.938	0.615	8.5602934136367e-90	12	Rftn1
3.98908870590981e-94	0.623782354779093	0.469	0.143	9.30255486218167e-90	12	Slc39a11
4.46658961037645e-94	0.433012096483933	0.602	0.201	1.04160869713979e-89	12	Cops3
5.88446200886432e-94	0.502477891808621	0.703	0.26	1.37225654046716e-89	12	Eif3l
6.0415288274501e-94	0.378114525671976	0.479	0.139	1.40888452256136e-89	12	Nudt5
6.31175620675155e-94	0.252289534705575	0.31	0.069	1.47190154741446e-89	12	Nup85
6.78739606230033e-94	0.326575484310294	0.335	0.079	1.58282076172844e-89	12	Snx10
9.56577191972635e-94	1.65837753091032	0.865	0.602	2.23073801168018e-89	12	Lpp
1.84976974087783e-93	0.897306577522435	0.981	0.942	4.3136630357271e-89	12	Ppia
1.91234309720268e-93	0.586052043381814	0.652	0.239	4.45958410267665e-89	12	Ublcp1
2.05897876053979e-93	0.882809486436327	0.996	0.978	4.8015384695788e-89	12	Ptma
2.50831110868237e-93	0.432688373795788	0.512	0.158	5.8493815054473e-89	12	Pmf1
2.90141990337391e-93	0.311483533979043	0.406	0.107	6.76611121466796e-89	12	Prelid3b
3.80893140518275e-93	0.269568197052429	0.381	0.096	8.88242803688618e-89	12	Mrpl40
7.14750768220026e-93	0.358252472946033	0.458	0.131	1.6667987914891e-88	12	Nudcd2
1.01658010620672e-92	0.364435188720296	0.432	0.119	2.37066480767407e-88	12	Rubcnl
1.5892760622997e-92	0.368621904401353	0.46	0.132	3.70619177728291e-88	12	Ubr7
2.79424664302355e-92	0.319726708241892	0.316	0.073	6.51618317153092e-88	12	Recql5
3.44963902376521e-92	0.333701579840502	0.305	0.069	8.04455820342047e-88	12	4930526L06Rik
4.61387866408929e-92	0.501840257846137	0.615	0.216	1.07595650446562e-87	12	Mrps7
6.17438609806533e-92	0.388414690149402	0.445	0.128	1.43986683806884e-87	12	Mrpl17
7.19124716926734e-92	0.613427155448968	0.731	0.296	1.67699883987314e-87	12	Fam111a
8.81325082489901e-92	0.398165540096813	0.561	0.18	2.05525009236645e-87	12	Cops5
1.18973562604699e-91	0.536137519248463	0.6	0.209	2.77446347994159e-87	12	Slc23a2
2.23662889097162e-91	0.475267633973294	0.527	0.171	5.21581857374581e-87	12	Uqcr11
2.46518710846767e-91	0.31899168978904	0.422	0.115	5.7488163369466e-87	12	Nup205
3.74889127481406e-91	0.473586322636361	0.682	0.247	8.74241445286639e-87	12	Gga2
4.71327740088337e-91	0.569363570164573	0.628	0.226	1.099136289886e-86	12	Casp8ap2
5.51028525775703e-91	0.480164840498335	0.52	0.164	1.28499852210894e-86	12	Prim2
7.29238558314823e-91	0.307442628259399	0.318	0.074	1.70058431799017e-86	12	Poli
8.11840559938779e-91	0.266346750131136	0.279	0.06	1.89321218577723e-86	12	Fzr1
8.3620483974614e-91	0.263106405977709	0.247	0.049	1.950029686288e-86	12	Ckap2
1.34958946388031e-90	0.273618008380721	0.374	0.096	3.14724262976887e-86	12	Ak6
1.76569224231573e-90	0.374743614213118	0.454	0.131	4.11759430908027e-86	12	Mrpl28
3.30267384483831e-90	0.260618517108439	0.357	0.088	7.70183540616294e-86	12	Cdk2
6.19262552667776e-90	0.491421181245568	0.606	0.213	1.44412027282125e-85	12	Dkc1
8.62660476286725e-90	0.280117025790567	0.237	0.046	2.01172423070064e-85	12	Map3k9
1.37265427626127e-89	0.646776083619185	0.811	0.359	3.20102977224128e-85	12	Pabpc4
1.71196584003908e-89	0.716786146343941	0.966	0.859	3.99230433897113e-85	12	Hnrnpa3
1.74976277588866e-89	0.363265953120065	0.436	0.123	4.08044679337236e-85	12	Fcgr2b
1.84407976698479e-89	0.720628027863654	0.757	0.361	4.30039401660853e-85	12	Atp5g3
1.87067562274388e-89	0.300110002834133	0.415	0.113	4.36241555223872e-85	12	Thoc6
2.60102236842653e-89	0.539796581162342	0.708	0.274	6.06558416317067e-85	12	Edem1
2.75956267839981e-89	0.616200248879085	0.735	0.309	6.43530016602836e-85	12	Calm3
4.05287466508631e-89	0.290074250798142	0.391	0.103	9.45130371898129e-85	12	Thoc3
6.04475348067237e-89	0.4948697444475	0.611	0.215	1.4096365116928e-84	12	Fyttd1
8.44145211162332e-89	0.273383547162745	0.31	0.072	1.96854663243056e-84	12	Pdhx
1.19377512052944e-88	0.673996688032672	0.849	0.44	2.78388358107467e-84	12	Nedd8
1.45302788626105e-88	0.352998363291202	0.432	0.123	3.38846103076077e-84	12	Rpn1
1.4541890117546e-88	0.412971145304033	0.512	0.161	3.39116877541173e-84	12	Ints7
1.5564093632379e-88	0.581392467889054	0.636	0.241	3.62954663507078e-84	12	Bub3
2.00853283633701e-88	0.395390878368073	0.492	0.153	4.6838985743379e-84	12	Mrpl54
2.10190724754966e-88	0.812018448935771	0.963	0.54	4.9016477012858e-84	12	Myo1e
2.24378899990798e-88	0.509666710525354	0.652	0.233	5.23251594778542e-84	12	Dtx1
3.18946350172257e-88	0.357562298835389	0.632	0.222	7.43782888601703e-84	12	Lrrk1
3.79905290017972e-88	0.314432405426267	0.415	0.115	8.85939136321911e-84	12	Lsm7
5.47993587385638e-88	1.00230604055543	0.936	0.635	1.27792104578331e-83	12	Rere
9.45362484224501e-88	0.39501418217669	0.568	0.187	2.20458531321154e-83	12	Sumo3
9.57594572977621e-88	0.273381662377848	0.286	0.063	2.23311054418381e-83	12	Mttp
9.67677714208155e-88	0.563122108519577	0.718	0.283	2.25662442953342e-83	12	Hdac9
1.18553778176906e-87	0.338865128186009	0.443	0.127	2.76467410708545e-83	12	Zdhhc6
1.3911491352592e-87	0.261124475429952	0.331	0.081	3.24415978342445e-83	12	Trmt10a
1.44087226027897e-87	0.302571873412606	0.43	0.122	3.36011411097056e-83	12	Mrpl35
1.76123618311466e-87	0.774687620113727	0.938	0.629	4.10720277902339e-83	12	Tnfaip8
1.96146247981512e-87	0.601329318995279	0.692	0.275	4.57413050292886e-83	12	Pdap1
2.07949772779864e-87	0.334478527888421	0.286	0.065	4.84938870122643e-83	12	Racgap1
2.35852085856642e-87	0.517155404533349	0.658	0.25	5.50007064217688e-83	12	Nubp1
2.53063043366819e-87	0.579600447987636	0.736	0.303	5.90143017131422e-83	12	Smarcc1
2.75051031005637e-87	0.630728095111245	0.793	0.353	6.41419004305145e-83	12	Naa50
3.77423837810281e-87	0.471068565465539	0.572	0.197	8.80152389773575e-83	12	Usp1
3.87973771835269e-87	0.289886125639528	0.329	0.08	9.04754835919848e-83	12	Aars
5.57717510780041e-87	1.06790585697562	0.92	0.731	1.30059723513906e-82	12	Eif5a
6.67719931287722e-87	0.522046922181197	0.665	0.256	1.55712287976297e-82	12	Ndufs8
6.89597618235836e-87	0.810723725437713	0.953	0.724	1.60814164572597e-82	12	Set
1.65167544676892e-86	0.398533020975652	0.546	0.178	3.85170714186512e-82	12	Asf1a
1.6718504212252e-86	0.755025009388485	0.933	0.624	3.89875518229717e-82	12	Ywhae
1.67312427194723e-86	0.382919984655071	0.473	0.144	3.90172580218094e-82	12	Mrpl3
1.6895803499519e-86	0.46740068170398	0.559	0.19	3.94010137608783e-82	12	Ybx3
1.69627214915707e-86	0.252147075176913	0.299	0.068	3.95570665183428e-82	12	Kctd1
2.15555624001969e-86	0.817687567323715	0.828	0.445	5.02675715172593e-82	12	Snrpe
2.47738634682281e-86	0.480182313347532	0.613	0.219	5.7772649607908e-82	12	Rpa1
4.40122543464377e-86	0.698475134342951	0.764	0.361	1.02636577135893e-81	12	Pgk1
5.66487687539829e-86	0.418091459634575	0.521	0.168	1.32104928734288e-81	12	Lyar
7.38343292212088e-86	0.397417981826016	0.471	0.146	1.72181655743859e-81	12	Lsm3
7.65050713120381e-86	0.256919261718819	0.394	0.105	1.78409826299673e-81	12	Nudt19
1.1852007188098e-85	0.344428345019342	0.4	0.11	2.76388807626444e-81	12	Ppan
1.27736325146068e-85	0.35377604362301	0.464	0.139	2.97881110240631e-81	12	Rpia
2.63763159635362e-85	0.380608784375585	0.49	0.153	6.15095688269665e-81	12	Mrto4
3.10049010326228e-85	0.589481907182338	0.71	0.296	7.23034292080765e-81	12	Micos10
6.77772002505828e-85	0.288517932635477	0.254	0.054	1.58056430984359e-80	12	Aurka
8.0581761215057e-85	0.504226937758895	0.693	0.274	1.87916667153513e-80	12	Ap2s1
9.4074332556858e-85	0.666041122206617	0.841	0.424	2.19381343522593e-80	12	Pcbp1
1.15560579872979e-84	0.292335411371691	0.325	0.08	2.69487272263788e-80	12	Nup133
1.16971777225329e-84	0.485023	0.645	0.243	2.72778184489467e-80	12	Psmd12
2.41824271299232e-84	0.892211064923126	0.892	0.53	5.63934200669808e-80	12	Mbd2
3.49457903421221e-84	0.442133124160281	0.6	0.209	8.14935830778288e-80	12	Cd19
3.53932623636232e-84	0.714865708867087	0.776	0.378	8.25370878319693e-80	12	Cox6b1
4.00151084989229e-84	0.418638148314604	0.624	0.226	9.33152330194883e-80	12	Zranb2
8.10205021605273e-84	0.258616176097288	0.271	0.06	1.8893981103835e-79	12	Gm11508
9.69986125076621e-84	0.497140650669825	0.564	0.198	2.26200764367868e-79	12	Dap
1.08109179811961e-83	0.538672451369947	0.654	0.253	2.52110607321494e-79	12	Gtf2a2
1.17759359653853e-83	0.32089301594874	0.467	0.141	2.74614826712786e-79	12	Ttc9c
2.90314294178601e-83	0.658572785750156	0.74	0.302	6.77012934024497e-79	12	Dennd5b
3.79290718195813e-83	0.392334123386975	0.508	0.165	8.84505954832636e-79	12	Ncaph2
4.67192536224514e-83	0.828550648005632	0.944	0.543	1.08949299447557e-78	12	Cd79b
7.14234482959809e-83	0.484994124348113	0.622	0.226	1.66559481426227e-78	12	Susd1
1.22964262229359e-82	0.37180412198182	0.413	0.12	2.86752659518865e-78	12	Dnajc10
1.43873919473901e-82	0.25909225010233	0.35	0.091	3.35513980213137e-78	12	Mrpl49
1.8592953054163e-82	0.465922095005502	0.671	0.258	4.33587665223081e-78	12	Eif2a
1.946461452573e-82	0.589049798532428	0.789	0.362	4.53914810740024e-78	12	Ube2n
2.50032139686889e-82	0.280851765254865	0.288	0.067	5.83074949749825e-78	12	Zranb3
2.91983581502819e-82	1.1332794767239	0.936	0.78	6.80905712064574e-78	12	H2afz
3.22702040351162e-82	0.300025546881863	0.413	0.118	7.52541158098911e-78	12	Sympk
3.68004245091276e-82	0.280730692504936	0.376	0.102	8.58185899552855e-78	12	Idh2
6.8690711202951e-82	0.327456641159483	0.439	0.131	1.60186738525282e-77	12	Dbf4
7.97634578216486e-82	0.339804000075339	0.467	0.143	1.86008383640085e-77	12	Mbnl3
8.0951603818512e-82	0.31398123866154	0.249	0.054	1.8877914010477e-77	12	Gpr19
1.24389434139225e-81	0.820924230187709	0.942	0.499	2.90076160412672e-77	12	Pax5
1.38887719629523e-81	0.709406652462767	0.699	0.305	3.23886162176048e-77	12	Atxn7l1
1.69263955928357e-81	0.664990451688975	0.802	0.407	3.94723545224928e-77	12	Pomp
1.85061921836034e-81	0.551734882346759	0.778	0.317	4.31564401721631e-77	12	Cd22
2.30293865253342e-81	0.702786951076279	0.908	0.628	5.37045293770794e-77	12	Hnrnpd
3.32527347939484e-81	0.528960795467419	0.654	0.256	7.75453775394876e-77	12	Atp5k
3.62399461647816e-81	0.346740938732805	0.454	0.139	8.45115544562707e-77	12	Lrrc59
4.62707779865259e-81	0.981678927408681	0.864	0.53	1.07903454264578e-76	12	2610035D17Rik
5.96663746823824e-81	0.298868193369563	0.407	0.117	1.39141985759316e-76	12	Ccdc25
9.00744669628686e-81	0.57603915376563	0.621	0.249	2.1005365695741e-76	12	Banf1
1.05935675187461e-80	0.332417913468776	0.4	0.114	2.47041994537159e-76	12	Nup155
1.16856282236739e-80	0.505849197631168	0.611	0.228	2.72508850176076e-76	12	Coro1c
1.18260336060736e-80	0.436874829311546	0.574	0.206	2.75783103693636e-76	12	Mrpl20
1.19224760200887e-80	0.280766544240873	0.475	0.146	2.78032140788468e-76	12	Eftud2
1.68692559794908e-80	0.522302963933534	0.665	0.268	3.93391049441725e-76	12	Smdt1
1.75421542265992e-80	0.378792742440137	0.574	0.194	4.09083036564292e-76	12	Dok3
1.79469237892452e-80	0.282473069482124	0.336	0.086	4.18522262765197e-76	12	Prag1
1.92620854148096e-80	0.806750094773756	0.542	0.205	4.49191831873359e-76	12	Hist1h1e
2.01494996217003e-80	0.562537330536647	0.686	0.27	4.6988633117805e-76	12	E330020D12Rik
2.02686002444788e-80	0.297462086906279	0.424	0.124	4.72663757701246e-76	12	Ccdc58
3.68078662461702e-80	0.348527794843866	0.439	0.132	8.58359440860689e-76	12	Idi1
7.49143180798125e-80	0.653613730113678	0.839	0.452	1.74700189762123e-75	12	Tcp1
8.38258606146795e-80	0.381817058186284	0.555	0.191	1.95481906953433e-75	12	Sf3a3
9.15966811467057e-80	0.379173742591661	0.484	0.154	2.13603460434118e-75	12	Mrpl1
1.01436170650077e-79	0.533878612679696	0.535	0.187	2.36549149955979e-75	12	Arid3b
1.06822287692662e-79	0.331289462780944	0.501	0.161	2.49109574899289e-75	12	Ubfd1
1.2160085595926e-79	0.705802303000061	0.864	0.506	2.83573196096994e-75	12	Cbx3
1.83811083942476e-79	0.54789848384473	0.725	0.296	4.28647447753854e-75	12	Aldh2
1.97365184647494e-79	0.607113869877767	0.75	0.343	4.60255610597955e-75	12	Eif2s1
2.19752074107182e-79	0.510603904161676	0.578	0.214	5.12461836817949e-75	12	Ndufc2
5.14288430146612e-79	0.641237015548849	0.761	0.367	1.1993206191019e-74	12	Psma1
6.0034364003291e-79	0.37224446610919	0.443	0.139	1.40000136855675e-74	12	Uqcc2
7.88825241879204e-79	0.528585247219655	0.708	0.292	1.8395404640623e-74	12	Srebf2
1.24297919172872e-78	0.518935052859301	0.654	0.257	2.89862747511139e-74	12	Cep57
1.27555259465178e-78	0.634696400090673	0.864	0.423	2.97458865072796e-74	12	Pou2f2
1.33464569614954e-78	0.801066884978717	0.927	0.744	3.11239376342074e-74	12	Atp5b
1.43111193317761e-78	0.339248841822893	0.52	0.172	3.33735302817018e-74	12	Snrpb2
1.50533621266186e-78	0.263164261323733	0.293	0.071	3.51044404792747e-74	12	Trmt2a
1.95423141809961e-78	0.42636635596265	0.533	0.183	4.55726766700828e-74	12	Zc3h12d
2.4166856032409e-78	0.430436503513604	0.645	0.242	5.63571082675778e-74	12	Uba2
2.7456964082507e-78	0.273632567179671	0.421	0.124	6.40296402404064e-74	12	Pmvk
3.12073841382828e-78	0.423161108126027	0.538	0.182	7.27756198104756e-74	12	Syvn1
3.79191594699016e-78	0.265573036927997	0.351	0.094	8.84274798838104e-74	12	Pno1
4.05709426055242e-78	0.325212848456711	0.555	0.189	9.46114381560824e-74	12	Pfdn1
4.53183991783027e-78	0.284814442126991	0.348	0.094	1.05682506883802e-73	12	Nop16
5.38598842603818e-78	0.360386203409277	0.424	0.129	1.2560125009521e-73	12	Abca3
5.46552798872594e-78	0.541852176396755	0.716	0.311	1.27456112697089e-73	12	Psmb7
8.25985417376172e-78	0.478034801667776	0.443	0.141	1.92619799332123e-73	12	Kif23
8.38915871762121e-78	0.292543700676582	0.331	0.086	1.95635181294927e-73	12	Rnf168
1.15456317834305e-77	0.311444303632119	0.475	0.15	2.69244133189599e-73	12	Anapc15
1.31621461754562e-77	0.684438183913563	0.936	0.726	3.06941248811638e-73	12	Atp5a1
1.3895962613351e-77	0.48173557591701	0.63	0.245	3.24053848143344e-73	12	Psmd13
1.44461547514961e-77	0.521045592072401	0.701	0.284	3.36884328804889e-73	12	Ehd4
2.35401697933647e-77	0.413662422922134	0.6	0.22	5.48956759581264e-73	12	Sar1b
2.82406364970082e-77	0.29006893149204	0.432	0.131	6.58571643110231e-73	12	Hras
4.13511346955863e-77	0.886199975740714	0.759	0.385	9.64308461101073e-73	12	Mif
5.13037978391926e-77	0.515904292077711	0.619	0.239	1.19640456560997e-72	12	Nt5c2
6.81723545805519e-77	0.281718168701159	0.407	0.12	1.58977930881847e-72	12	Lsm8
7.8553760613314e-77	0.377921889624561	0.566	0.198	1.83187369750248e-72	12	Rars
7.87541419141583e-77	0.626590134708763	0.789	0.368	1.83654658943817e-72	12	Baz1b
1.11414065400287e-76	0.311530099148787	0.48	0.154	2.59817600513469e-72	12	Blmh
1.44002979937702e-76	0.309070321228005	0.422	0.129	3.35814949214722e-72	12	C1d
1.80184805682975e-76	0.324456839648297	0.492	0.16	4.20190966852697e-72	12	Sap30bp
2.27491377467964e-76	0.264625342784249	0.404	0.118	5.30509892255293e-72	12	Emc8
7.6609634973008e-76	0.275995468215929	0.422	0.127	1.78653668757055e-71	12	Prpf3
8.20183501176741e-76	0.309031661931749	0.443	0.137	1.91266792474416e-71	12	Mrps18b
8.50478609966248e-76	0.494888543597622	0.632	0.245	1.98331611844129e-71	12	Nsmaf
8.78385395896058e-76	0.734701615151108	0.914	0.578	2.04839474322961e-71	12	Stt3b
9.34569878676334e-76	0.484222093841069	0.617	0.24	2.17941695707321e-71	12	Ndufab1
1.00395904214606e-75	0.71014947028191	0.886	0.62	2.34123248628461e-71	12	Ppp1ca
1.06530236827915e-75	0.476076471045506	0.385	0.113	2.48428512282698e-71	12	Gm17231
1.1532083070701e-75	0.603273637316431	0.811	0.393	2.68928177208747e-71	12	Nop58
1.31520355724955e-75	0.319507382940884	0.265	0.063	3.06705469550594e-71	12	Ccne2
2.00690912476141e-75	0.370536080763857	0.441	0.14	4.6801120789436e-71	12	Pycr2
3.07226239284234e-75	0.372637390763429	0.45	0.142	7.16451590010833e-71	12	Ercc6l2
3.55547063169258e-75	0.283728794474391	0.374	0.106	8.29135751310709e-71	12	Mrpl45
3.70390064093667e-75	0.258092519348343	0.35	0.096	8.63749629466431e-71	12	Casp2
5.53941002722578e-75	0.330025572179782	0.421	0.128	1.29179041834905e-70	12	Slc15a4
6.05078034374885e-75	0.484405250539444	0.675	0.267	1.41104197616223e-70	12	Snx8
6.34318975941775e-75	0.429475310397203	0.568	0.206	1.47923185189622e-70	12	Senp1
6.38630445181329e-75	0.571741783015381	0.77	0.36	1.48928619816286e-70	12	Cdv3
6.48693495202737e-75	0.454073758469805	0.637	0.254	1.51275323081278e-70	12	Grpel1
7.50898396945114e-75	0.578362797660704	0.778	0.377	1.75109506167601e-70	12	Zfp706
8.39188014645074e-75	0.462901353782193	0.703	0.289	1.95698645015231e-70	12	Yeats4
8.77805840264918e-75	0.432800758598112	0.546	0.197	2.04704321949779e-70	12	Gar1
9.9652836983264e-75	0.406629045590993	0.607	0.227	2.32390415844972e-70	12	Mtch1
1.09117139143692e-74	0.394371039602765	0.587	0.216	2.5446116848309e-70	12	Cdk2ap1
1.52781467917172e-74	0.404484206739395	0.55	0.193	3.56286383182844e-70	12	Trim28
1.912055707803e-74	0.289173799066176	0.411	0.125	4.4589139105966e-70	12	Mrps36
1.93231212843243e-74	0.253608	0.411	0.122	4.50615188350442e-70	12	Idh3a
2.17688420752766e-74	0.471107001416471	0.63	0.248	5.0764939719545e-70	12	Psmc2
2.28287692073553e-74	0.341627560217803	0.342	0.095	5.32366897915527e-70	12	Twsg1
2.40438149195817e-74	0.48155504497454	0.636	0.25	5.60701763924644e-70	12	Ndufb7
2.92045654203689e-74	0.323659868346749	0.415	0.128	6.81050465603002e-70	12	Snrnp25
3.10706417044953e-74	0.354534949183301	0.499	0.169	7.2456736454883e-70	12	Mrpl42
3.40709181392234e-74	0.56626956045122	0.72	0.327	7.9453381100669e-70	12	Srsf9
3.54265509270386e-74	0.368199700201811	0.507	0.174	8.26147167618541e-70	12	Prpf19
3.77950063263171e-74	0.270339139310732	0.404	0.121	8.81379547529715e-70	12	Stoml2
4.00452927935092e-74	0.510047465515649	0.699	0.287	9.33856227944634e-70	12	Ddx54
4.35869876171907e-74	0.308773166150891	0.335	0.091	1.01644855123289e-69	12	Nxpe2
5.21158765689983e-74	0.262416119681401	0.338	0.092	1.21534224158904e-69	12	Tubgcp2
6.32522756353655e-74	0.255290244547569	0.327	0.087	1.47504306781672e-69	12	Vps45
7.78998307642552e-74	0.468737593112826	0.574	0.215	1.81662405342243e-69	12	Sdhd
9.12091834574534e-74	0.403984034081932	0.576	0.211	2.12699815822781e-69	12	Epn1
1.78776281287044e-73	0.547453213781276	0.766	0.361	4.16906287961387e-69	12	Mtpn
1.94682725145708e-73	0.346725158352841	0.49	0.166	4.54000115039791e-69	12	Sdhaf2
2.25821363708538e-73	0.387629739236892	0.434	0.139	5.2661542016831e-69	12	Cyp51
2.36605294326938e-73	0.587804266709597	0.727	0.334	5.51763546370419e-69	12	Cox5b
3.70684621713375e-73	0.370591711953695	0.344	0.097	8.64436537835591e-69	12	Hpgds
4.39509690864726e-73	0.584229448622695	0.837	0.434	1.02493659909654e-68	12	Gna13
4.7526561777117e-73	0.284894648614591	0.383	0.112	1.10831942064237e-68	12	Arel1
8.6291234282142e-73	0.263462382838353	0.37	0.106	2.01231158345955e-68	12	Ift27
9.85109377273263e-73	0.253342122833294	0.314	0.083	2.29727506780125e-68	12	Nbn
1.00629208444609e-72	0.284059887858216	0.417	0.128	2.34667314092827e-68	12	Bri3bp
1.47016414232402e-72	0.32099291524489	0.402	0.122	3.42842277989962e-68	12	Cnst
1.71272035308143e-72	0.326011175999323	0.467	0.154	3.99406386338589e-68	12	Wdr61
1.79765438666999e-72	0.263763647460645	0.29	0.074	4.19213002971442e-68	12	Mfsd11
2.22300561579173e-72	0.403740670583253	0.707	0.278	5.18404909602631e-68	12	Btk
2.29651077855112e-72	0.303727985319855	0.381	0.112	5.35546313558122e-68	12	Cbfa2t3
2.42261692146173e-72	1.09371110011219	0.908	0.68	5.64954266084874e-68	12	Tubb5
3.29367974340788e-72	0.252783160720447	0.331	0.091	7.68086116162717e-68	12	Tufm
3.51538722245129e-72	0.310577243007061	0.445	0.142	8.19788300275641e-68	12	Sf3a1
4.55527746196645e-72	0.675301212301208	0.927	0.73	1.06229070413058e-67	12	Clta
5.0773573498819e-72	0.537882259874839	0.779	0.356	1.18403973399246e-67	12	Tpd52
6.83031478202283e-72	0.253437038429849	0.415	0.126	1.59282940716773e-67	12	Myg1
7.02714582724485e-72	0.404413922402375	0.576	0.211	1.6387304069135e-67	12	Pi4kb
7.43286399505789e-72	0.282565836830564	0.492	0.162	1.7333438836475e-67	12	Rprd1b
8.12661567065616e-72	0.478226532343477	0.723	0.308	1.89512677439702e-67	12	Srrt
8.1697379707497e-72	0.71094898774744	0.682	0.318	1.90518289477883e-67	12	H2afv
8.20852153686083e-72	0.46995350507235	0.692	0.283	1.91422722239595e-67	12	Chst3
8.69181528163643e-72	0.275050530965351	0.265	0.064	2.02693132367762e-67	12	Zdhhc2
8.94617036543461e-72	0.27624573908006	0.391	0.117	2.08624692921935e-67	12	Tars
1.30033989675697e-71	0.474089779639453	0.634	0.259	3.03239263923724e-67	12	Cyc1
1.31127728231541e-71	0.443751419371111	0.714	0.299	3.05789862235955e-67	12	Dazap1
1.92311936354563e-71	0.402018299077079	0.57	0.215	4.48471435578841e-67	12	Exosc8
3.11687325304895e-71	0.296921767027994	0.325	0.089	7.26854842611014e-67	12	Nr6a1
3.21201615452306e-71	0.251540990720328	0.206	0.043	7.49042167234779e-67	12	Gm33524
6.31750805308134e-71	0.656321865892613	0.837	0.446	1.47324287797857e-66	12	Smc1a
8.3459162696493e-71	0.661378638564197	0.895	0.549	1.94626767408222e-66	12	Dhx9
9.22227545047002e-71	0.320184830781583	0.456	0.151	2.15063463504961e-66	12	Kmt5a
1.12078550516312e-70	0.629434054178189	0.856	0.479	2.61367179804039e-66	12	Eif3c
1.26387121822141e-70	0.451185572094465	0.634	0.253	2.94734768089233e-66	12	Eif3b
1.40582126986739e-70	0.590585530353302	0.716	0.342	3.27837520133075e-66	12	Psma5
2.93564025602911e-70	0.622758488500534	0.903	0.514	6.8459130770599e-66	12	Tec
3.11085015816588e-70	0.515075505818597	0.714	0.303	7.25450256884282e-66	12	Fut8
3.18138637384828e-70	0.262816923798761	0.366	0.107	7.41899302381419e-66	12	Tdg
3.63617647457212e-70	0.546206539994978	0.714	0.324	8.47956353870218e-66	12	Tmem14c
3.63939826376948e-70	0.365670733142349	0.495	0.173	8.48707675111042e-66	12	Gopc
5.76374648102723e-70	0.442232147658944	0.639	0.254	1.34410567937555e-65	12	Ptpa
6.13097547207741e-70	0.583124540288539	0.583	0.229	1.42974348008845e-65	12	Fhit
7.23843111126174e-70	0.252758253823345	0.34	0.096	1.68800213514624e-65	12	Knop1
7.56444956026052e-70	0.412512942528294	0.645	0.257	1.76402963745275e-65	12	Lat2
9.22914882735523e-70	0.295423548840099	0.387	0.117	2.15223750653924e-65	12	Pold3
1.061707181683e-69	0.612170788556255	0.766	0.384	2.47590114768476e-65	12	Phb2
1.14134180996267e-69	0.676689928401289	0.83	0.423	2.66160910083294e-65	12	Ezh2
1.44116833729041e-69	0.497666241983461	0.649	0.265	3.36080456256123e-65	12	Ssbp3
1.74189294358209e-69	0.26742726047939	0.344	0.098	4.06209434443343e-65	12	A630089N07Rik
1.90750416679746e-69	0.304650051045254	0.424	0.135	4.44829971697169e-65	12	Cenpb
1.95969572482444e-69	0.589655931189889	0.69	0.302	4.57001043029059e-65	12	Zfp608
2.41318558484893e-69	0.706985889737356	0.819	0.463	5.6275487838677e-65	12	Cox6c
2.55198182865409e-69	0.69258608576978	0.871	0.536	5.95122162442135e-65	12	Rhoh
3.08762855461237e-69	0.254578288627691	0.336	0.095	7.20034978935606e-65	12	Haus4
3.65067459175263e-69	0.385432850741128	0.617	0.24	8.51337314796713e-65	12	Cs
7.74016696842976e-69	0.36285182230525	0.551	0.202	1.80500693703782e-64	12	Psmd2
8.45358848250162e-69	0.316174412809694	0.493	0.169	1.97137683411938e-64	12	Med8
8.75212234596651e-69	0.32926532238982	0.443	0.145	2.04099493107939e-64	12	Nifk
9.18077466178045e-69	0.342101569025781	0.437	0.143	2.1409566511272e-64	12	Susd3
9.3418763646334e-69	0.389259473290694	0.512	0.183	2.17852556823251e-64	12	Cat
9.4765558982801e-69	0.257361355572029	0.393	0.12	2.20993283547892e-64	12	Rbm15
1.11395008484343e-68	0.388573087095705	0.656	0.257	2.59773159785488e-64	12	Cybb
1.13223002245392e-68	0.348776833222803	0.436	0.142	2.64036041236253e-64	12	Amz2
1.39893136214796e-68	0.386628338115515	0.548	0.204	3.26230793652904e-64	12	Etfb
1.56430917210801e-68	0.324490960850466	0.404	0.127	3.64796898935589e-64	12	Srm
2.01056717419511e-68	0.610360828327384	0.8	0.448	4.68864265022298e-64	12	U2af1
2.03986829488286e-68	0.365920967716293	0.514	0.184	4.75697286366682e-64	12	Gtf2h5
2.11546866819181e-68	0.273105771356154	0.415	0.132	4.93327293422331e-64	12	Mrpl34
2.16179100253487e-68	0.540544316042053	0.809	0.427	5.04129661791131e-64	12	Crip1
2.68264473006737e-68	0.466810977662865	0.725	0.314	6.25592751051711e-64	12	Myo5a
2.89970981267227e-68	0.627507830563299	0.813	0.403	6.76212328315174e-64	12	Ktn1
3.10457840085512e-68	0.268356491134337	0.321	0.09	7.23987683079414e-64	12	Dzip3
3.78627837389878e-68	0.469584776321268	0.669	0.289	8.82960116793194e-64	12	Eif4a3
3.87509616686077e-68	0.354194820687183	0.521	0.188	9.03672426111932e-64	12	Ndufa11
4.58488245323743e-68	0.557610750945478	0.802	0.438	1.06919458809497e-63	12	Ube2l3
4.74115146651298e-68	0.487615971000887	0.72	0.325	1.10563652199083e-63	12	Rbm8a
5.02585406257251e-68	0.602498038626254	0.632	0.271	1.17202916739191e-63	12	Atad2
5.10442757768457e-68	0.298999733838039	0.456	0.153	1.19035251111604e-63	12	Zbtb8os
5.30222713900718e-68	0.596340657582007	0.37	0.114	1.23647936881647e-63	12	Ankrd33b
6.64979739613994e-68	0.538724497101905	0.776	0.371	1.55073275277983e-63	12	Lsm14a
7.46664363303514e-68	0.52120580477386	0.763	0.348	1.74122129522379e-63	12	Zfp106
7.55522094198066e-68	0.341846655609769	0.514	0.183	1.76187752366989e-63	12	Pfdn6
9.9952431413333e-68	0.305958213696961	0.475	0.162	2.33089070055892e-63	12	Msh2
1.00135129867043e-67	0.250242441713248	0.353	0.103	2.33515122849944e-63	12	Mbip
1.03909009829368e-67	0.303599140966611	0.426	0.138	2.42315810922086e-63	12	Psme3
1.04409489316868e-67	0.294372883885569	0.409	0.129	2.43482929086936e-63	12	Pinx1
1.13274790294294e-67	0.30622243318161	0.422	0.136	2.64156810966293e-63	12	Zfp507
1.247924020919e-67	0.302279216406948	0.492	0.169	2.91015881678312e-63	12	Mtch2
1.2603725577627e-67	0.641076527241263	0.877	0.461	2.93918880470262e-63	12	Kcnq5
1.40816562760105e-67	0.327412037343255	0.553	0.201	3.28384224356566e-63	12	Rbbp8
1.48570067416795e-67	0.377165883567993	0.559	0.208	3.46465397215967e-63	12	Eif4enif1
1.59743171841989e-67	0.267312200439158	0.385	0.118	3.72521076735519e-63	12	Rbl1
1.67815976702936e-67	0.590072728752211	0.783	0.408	3.91346857671248e-63	12	Psmb2
1.69325301375894e-67	0.296401568713177	0.486	0.166	3.94866602808585e-63	12	Dpy30
1.72084889700054e-67	0.34722100158061	0.469	0.162	4.01301962780525e-63	12	Ppp1r15b
2.31041440532031e-67	0.360632963465413	0.574	0.217	5.38788639320697e-63	12	Vdac1
2.81758351742832e-67	0.254936004674294	0.357	0.105	6.57060476264284e-63	12	Pih1d1
3.54123961056223e-67	0.289618405360417	0.372	0.113	8.25817077183111e-63	12	Wdr18
4.19242108885382e-67	0.353456574259001	0.518	0.186	9.7767259792071e-63	12	Acp1
4.65380832560106e-67	0.460192586946476	0.716	0.314	1.08526810153017e-62	12	Dnajc2
5.00197442835642e-67	0.526980982384722	0.753	0.359	1.16646043669272e-62	12	Pnn
5.45104204879759e-67	0.35660284263562	0.462	0.158	1.2711830057796e-62	12	Ndufc1
7.51816585235344e-67	0.319909911970871	0.432	0.142	1.75323627676882e-62	12	Mrpl57
8.63418625518082e-67	0.399053270290743	0.664	0.274	2.01349223470817e-62	12	Cbx1
9.29613010370002e-67	0.354622591487168	0.525	0.192	2.16785754018284e-62	12	Bnip2
9.8520360227733e-67	0.456368589513387	0.568	0.22	2.29749480051073e-62	12	Mybbp1a
1.11637056483496e-66	0.517755342705196	0.578	0.226	2.60337615719512e-62	12	Dusp16
1.13404939581634e-66	0.267876277663341	0.45	0.15	2.64460319104371e-62	12	Foxk2
1.17309891715987e-66	0.291462704145932	0.407	0.129	2.73566667481681e-62	12	Timm8a1
1.57752658471378e-66	0.431915163251355	0.529	0.196	3.67879199555253e-62	12	Lnx2
1.72252624249155e-66	0.350370223003942	0.531	0.197	4.01693119749028e-62	12	Commd4
2.01534330663414e-66	0.641465458397761	0.791	0.444	4.69978059107082e-62	12	Psmb4
2.09044032099479e-66	0.288072068828545	0.436	0.144	4.87490682855985e-62	12	Mrps18a
2.23336808029983e-66	0.260812633819237	0.389	0.121	5.20821436325921e-62	12	Rrp7a
2.6338171825472e-66	0.368250837362226	0.561	0.214	6.14206166970006e-62	12	Arpc1a
4.16180275552129e-66	0.576888873012757	0.862	0.474	9.70532402587565e-62	12	Eif5b
4.25855436989553e-66	0.544720090864416	0.714	0.341	9.93094879059637e-62	12	Psmb5
4.84966973758984e-66	0.257844878370247	0.378	0.116	1.13094298280595e-61	12	Asrgl1
4.88622447706458e-66	0.624386660918174	0.793	0.431	1.13946754805146e-61	12	Snrpf
6.26447943404991e-66	0.265676592618753	0.434	0.141	1.46087660402044e-61	12	Pgd
7.83686912273914e-66	0.335813828302937	0.394	0.126	1.82755787942277e-61	12	Nedd4
8.18554445521683e-66	0.508527087968015	0.746	0.357	1.90886896695657e-61	12	Akr1a1
1.13959812971641e-65	0.310750918147495	0.394	0.125	2.65754283849867e-61	12	Vezt
1.23223218128763e-65	0.317242128464714	0.492	0.175	2.87356544676275e-61	12	Pbdc1
1.28649689776595e-65	0.442672772394763	0.6	0.245	3.00011076559019e-61	12	Fundc2
1.41198302992354e-65	0.594028372514866	0.854	0.477	3.2927444257817e-61	12	Csk
2.34624514899215e-65	0.335930333495708	0.55	0.204	5.47144368744969e-61	12	Vps35
2.72431183860388e-65	0.67519787561709	0.794	0.437	6.35309520762424e-61	12	Pold4
2.998349681533e-65	0.293081980892936	0.456	0.155	6.99215145733496e-61	12	Brd3
4.2312127848469e-65	0.696496351049288	0.852	0.502	9.86718821426297e-61	12	Mier1
5.81686964856688e-65	0.284371321335971	0.402	0.129	1.3564940020458e-60	12	Rab9
6.93776918486646e-65	0.570078748402667	0.813	0.424	1.61788777391086e-60	12	Suz12
7.93512255785922e-65	0.341567778966561	0.514	0.188	1.85047058049277e-60	12	Cox17
8.06183376009177e-65	0.273886441374699	0.385	0.121	1.8800196328534e-60	12	Cebpg
8.60951878238759e-65	0.313527673134915	0.542	0.198	2.00773978005279e-60	12	Srp19
9.25804352091475e-65	0.598903493489199	0.68	0.323	2.15897574907732e-60	12	C1qbp
9.83885495026707e-65	0.561128372720987	0.675	0.317	2.29442097440228e-60	12	Snrpd2
1.202284254986e-64	0.414705673859938	0.652	0.269	2.80372688262736e-60	12	Trim59
1.46146627252333e-64	0.602521715734767	0.735	0.364	3.4081393475244e-60	12	Ndufa4
1.72231594301159e-64	0.662919636177453	0.981	0.935	4.01644077910303e-60	12	Rpl28
1.74242116362767e-64	0.645579983848789	0.948	0.759	4.06332615357973e-60	12	Hnrnpu
1.79195812282089e-64	0.457160587525022	0.677	0.29	4.17884634241831e-60	12	Rif1
2.09997185067688e-64	0.297371558962701	0.35	0.105	4.89713435577848e-60	12	Fem1b
2.62970047106324e-64	0.493665571483537	0.727	0.339	6.13246149851948e-60	12	Anapc5
3.57006809471059e-64	0.28429800362832	0.447	0.151	8.3253987968651e-60	12	Mrpl32
3.66598594474401e-64	0.652953060157533	0.834	0.505	8.54907922314304e-60	12	Vdac2
4.22136572589835e-64	0.397745906766969	0.583	0.23	9.84422487279496e-60	12	AI506816
4.89062434290553e-64	0.277244008274499	0.449	0.151	1.14049359676557e-59	12	Adprh
7.51967850138507e-64	0.490099005568885	0.677	0.301	1.753589026523e-59	12	Sh3bgrl
8.04622820115205e-64	0.269572951764231	0.379	0.119	1.87638041650866e-59	12	Zdhhc21
9.53765966917071e-64	0.309090419044082	0.492	0.173	2.22418223485061e-59	12	Polr2h
1.08753635765919e-63	0.380643213994555	0.654	0.271	2.53613478606123e-59	12	Dtnbp1
1.44103046552531e-63	0.819285863478039	0.914	0.804	3.36048304560502e-59	12	Rbm3
1.65120771959904e-63	0.62375043910335	0.817	0.434	3.85061640210496e-59	12	Pcmtd1
1.82605500069505e-63	0.463761463176056	0.688	0.306	4.25836026162086e-59	12	Mif4gd
1.86271732280642e-63	0.588195135483609	0.819	0.436	4.34385679678457e-59	12	Plekha2
1.88740314004272e-63	0.395023388743885	0.624	0.253	4.40142412257962e-59	12	Gtf2h1
1.88800555221183e-63	0.414568773552763	0.673	0.286	4.40282894775799e-59	12	Tcerg1
1.95267974456401e-63	0.416098765763399	0.667	0.284	4.55364916432327e-59	12	Sae1
2.0393257165044e-63	0.641869379833716	0.873	0.501	4.75570757088826e-59	12	Epb41l2
2.17885479497321e-63	0.597876637634297	0.892	0.565	5.08108938187752e-59	12	Rbbp4
2.17971803248784e-63	0.296089680712986	0.426	0.142	5.08310245176164e-59	12	Npat
2.27655755012271e-63	0.315678591741667	0.507	0.182	5.30893220688616e-59	12	Hcfc1
5.97452514941272e-63	0.345568585303508	0.598	0.235	1.39325926484305e-58	12	Rnf7
7.10212353522207e-63	0.361461090397973	0.587	0.232	1.65621520841379e-58	12	Ndufb8
7.39076897889876e-63	0.257340064183601	0.495	0.174	1.72352732587919e-58	12	Timm17b
1.57180827565938e-62	0.419820896244477	0.626	0.259	3.66545689883767e-58	12	Chsy1
1.57256053191104e-62	0.313472479393844	0.48	0.172	3.66721116041655e-58	12	Timm17a
1.79623006259714e-62	0.348393178408608	0.521	0.193	4.18880850597653e-58	12	Tnfrsf13b
1.85097443434442e-62	0.346677637505205	0.497	0.183	4.31647238089119e-58	12	Gars
1.97043512242873e-62	0.251874588041566	0.402	0.13	4.59505470550379e-58	12	Nr2c2ap
2.03062822249878e-62	0.52366761224711	0.772	0.393	4.73542501486716e-58	12	Mdh1
3.23510107508999e-62	0.564775893972503	0.759	0.374	7.54425570710986e-58	12	Klhl6
3.27923423600314e-62	0.268231471097233	0.45	0.154	7.64717423835933e-58	12	Tceal9
3.41123496320425e-62	0.598251175070955	0.914	0.662	7.95499993419231e-58	12	Gdi2
3.43682839430885e-62	0.412197912903541	0.538	0.209	8.01468381552824e-58	12	Usp37
4.1551371745717e-62	0.430411671571892	0.443	0.157	9.68977989110121e-58	12	Vpreb3
4.58906083518123e-62	0.629856385660094	0.527	0.222	1.07016898676426e-57	12	Gm43305
5.53343448745916e-62	0.606322160231933	0.882	0.577	1.29039692247548e-57	12	Arpc4
7.46067061851578e-62	0.578550483257412	0.957	0.839	1.73982838823788e-57	12	Serbp1
1.04063473596401e-61	0.521987433617831	0.804	0.437	2.42676020426808e-57	12	Pabpn1
1.11751576686848e-61	0.327895979119026	0.557	0.214	2.60604676833728e-57	12	Mpp6
1.37087738281171e-61	0.270544067081321	0.443	0.15	3.19688605671692e-57	12	Gm10552
1.40427483386443e-61	0.672805596996107	0.826	0.452	3.27476891257185e-57	12	Rock2
1.49179399504263e-61	0.337328088510068	0.344	0.107	3.47886359643941e-57	12	Ccnb1ip1
1.5439139553546e-61	0.451658570588832	0.705	0.319	3.60040734388693e-57	12	Psmc3
1.5610074426938e-61	0.502319724751035	0.652	0.3	3.64026935636195e-57	12	Swi5
1.80955266129835e-61	0.396503156938688	0.6	0.244	4.21987680614775e-57	12	Rnh1
1.82613796635224e-61	0.351539383304665	0.441	0.154	4.25855373753342e-57	12	Atpif1
1.84677827715502e-61	0.312170824523865	0.521	0.194	4.3066869423255e-57	12	Psmd1
2.06754784813609e-61	0.417864946594063	0.624	0.265	4.82152158185336e-57	12	Snrnp40
2.25363125960476e-61	0.598284836005967	0.938	0.744	5.2554680973983e-57	12	Hnrnpk
2.87674335385769e-61	0.316443146856265	0.456	0.158	6.70856550119612e-57	12	Gart
3.04252011887939e-61	0.258199027347383	0.374	0.118	7.09515691722674e-57	12	Gps1
3.48124040632883e-61	0.264043196392692	0.363	0.113	8.11825262755884e-57	12	Prpf4
4.5423831864504e-61	0.30181583687493	0.501	0.182	1.05928375908023e-56	12	Exosc5
8.2210279435723e-61	0.386493872577124	0.602	0.246	1.91714371644106e-56	12	Cyb5b
9.10308120638236e-61	0.300524694327501	0.376	0.12	2.12283853732837e-56	12	Tsr1
1.04885747148708e-60	0.584117173132501	0.813	0.466	2.44593562350788e-56	12	Lsm4
1.22649118607664e-60	0.389048442156454	0.684	0.298	2.86017744593073e-56	12	Rnps1
1.44029551192626e-60	0.430983773504471	0.667	0.294	3.35876913381204e-56	12	Lsm12
1.59536632805469e-60	0.782296004460016	0.908	0.691	3.72039427702353e-56	12	Bptf
1.72566849548358e-60	0.431097422743097	0.665	0.291	4.0242589314677e-56	12	Herpud1
2.72409926659868e-60	0.410588063647107	0.634	0.276	6.35259948970813e-56	12	Psmc4
2.83853913555752e-60	0.69228318891464	0.983	0.889	6.61947326412015e-56	12	Ncl
4.53303164824808e-60	0.444248206186217	0.684	0.305	1.05710298037145e-55	12	Kpnb1
4.58760927350977e-60	0.583115874485474	0.761	0.409	1.06983048258248e-55	12	Slc25a4
4.65860370136883e-60	0.330478096071767	0.505	0.191	1.08638638315921e-55	12	Lsm5
4.73903178210295e-60	0.319046237272283	0.6	0.239	1.10514221158641e-55	12	Mlec
4.98782079167428e-60	0.36948211600811	0.57	0.227	1.16315980861844e-55	12	Rad50
5.52134930943391e-60	0.3324951618677	0.54	0.209	1.28757865895999e-55	12	Eif1a
5.91046138716932e-60	0.269563793341385	0.467	0.165	1.37831959548788e-55	12	Nans
6.2649525043346e-60	0.305854572588879	0.495	0.182	1.46098692401083e-55	12	Cul4b
6.46421229086642e-60	0.487477034297667	0.748	0.349	1.50745430623005e-55	12	Snx30
9.89831665160497e-60	0.449887746764807	0.682	0.309	2.30828744315428e-55	12	AI662270
1.07765685761199e-59	0.430188648234964	0.69	0.308	2.51309579195116e-55	12	Psmc5
1.07973175936441e-59	0.577235042016758	0.785	0.442	2.5179344628378e-55	12	Pebp1
1.15341089393221e-59	0.288917261560117	0.462	0.164	2.68975420464991e-55	12	Prep
1.19641179195991e-59	0.536206409719054	0.746	0.365	2.7900322988505e-55	12	Rnf157
1.27727947904123e-59	0.278620051163583	0.402	0.134	2.97861574512415e-55	12	Myef2
1.40304034955652e-59	0.391867208218758	0.533	0.209	3.27189009516579e-55	12	Atic
1.5594183144672e-59	0.32946078812716	0.559	0.217	3.63656350933752e-55	12	Myo1c
1.77225218610776e-59	0.259485043031228	0.385	0.125	4.13289209800329e-55	12	Mrpl14
1.84907272205558e-59	0.288815131730213	0.486	0.177	4.31203758783362e-55	12	Alkbh1
1.9421967132576e-59	0.332066462746311	0.54	0.208	4.52920273531672e-55	12	Fcf1
3.21866027149732e-59	0.556965187171287	0.721	0.367	7.50591575313175e-55	12	Atp5j
3.29864953264651e-59	0.281456187655759	0.288	0.083	7.69245071013166e-55	12	Mastl
3.8927909373996e-59	0.654207849458637	0.839	0.575	9.07798846601587e-55	12	Polr1d
5.05097473089503e-59	0.264939600491875	0.432	0.148	1.17788730724472e-54	12	Vac14
5.74266683813614e-59	0.374651101237524	0.557	0.22	1.33918990665335e-54	12	Mrpl15
5.89743521853277e-59	0.557017154140876	0.701	0.343	1.37528189296184e-54	12	Atp5g1
1.08098171950696e-58	0.553551681411075	0.822	0.447	2.52084936989024e-54	12	Usp7
1.1055381039249e-58	0.331941457954379	0.536	0.206	2.57811485835286e-54	12	Eri1
1.18810509999241e-58	0.334886989187709	0.559	0.218	2.77066109318229e-54	12	Hmgn5
1.40312447135468e-58	0.271848690827995	0.45	0.16	3.27208626719912e-54	12	Ccdc124
1.4510778876023e-58	0.371170405339617	0.622	0.26	3.38391363388856e-54	12	Nmt1
1.6905883313115e-58	0.320869722878572	0.492	0.185	3.94245198861843e-54	12	Mthfd2
1.71770549590091e-58	0.528019261613286	0.721	0.366	4.00568921644093e-54	12	Psma4
1.84907011001273e-58	0.343789795092813	0.578	0.235	4.31203149654968e-54	12	Mrpl43
2.0573533765818e-58	0.276792265120282	0.415	0.143	4.79774807418876e-54	12	Kcnk5
2.07914069282778e-58	0.429716029448817	0.688	0.316	4.84855609567439e-54	12	Arpp19
2.08503960935694e-58	0.425272747950616	0.51	0.198	4.86231236902038e-54	12	St3gal6
2.45220048158391e-58	0.256964005983848	0.434	0.15	5.71853152305367e-54	12	Bola3
2.9386622293778e-58	0.366712044907632	0.613	0.25	6.85296031890904e-54	12	Ube2v1
3.07383667889199e-58	0.561133513467964	0.819	0.447	7.16818713517612e-54	12	Fbl
3.63359747218901e-58	0.627111149906719	0.858	0.602	8.47354930514477e-54	12	Snrpb
4.31433895056903e-58	0.286011337421265	0.568	0.22	1.0061038432727e-53	12	Ndufa9
4.85324897436529e-58	0.29664032159831	0.548	0.211	1.13177766082199e-53	12	Txndc9
5.092355694697e-58	0.360426720911872	0.441	0.161	1.18753734800334e-53	12	Ndufs6
5.12525183433358e-58	0.318711684789671	0.679	0.292	1.19520872776659e-53	12	Adk
5.16025621352153e-58	0.260251561601256	0.387	0.128	1.20337174899322e-53	12	Gtf3c6
5.45710076251006e-58	0.282869041132736	0.492	0.182	1.27259589781735e-53	12	Mvb12a
6.54373741010145e-58	0.658624695397752	0.88	0.654	1.52599956403566e-53	12	Atp5g2
7.09212808484031e-58	0.346980999955071	0.611	0.252	1.65388426938476e-53	12	Nup50
7.34791804403341e-58	0.370382813339581	0.591	0.243	1.71353448786859e-53	12	Thoc7
9.3428072207327e-58	0.638063440780366	0.858	0.639	2.17874264387487e-53	12	Atp5f1
9.67070063748506e-58	0.252735759853882	0.378	0.124	2.25520738866152e-53	12	Wdr3
1.17399159255653e-57	0.475706458550643	0.725	0.352	2.73774839384183e-53	12	Cfdp1
1.32922824863753e-57	0.353815252753439	0.492	0.189	3.09976027582273e-53	12	Tomm5
1.51556897403576e-57	0.43068203914792	0.664	0.3	3.53430684745139e-53	12	Eif6
1.68681821433452e-57	0.312498750012604	0.439	0.157	3.9336600758281e-53	12	Fam91a1
1.82919041874571e-57	0.272915577416924	0.479	0.175	4.265672056515e-53	12	Irf5
2.07336093896991e-57	0.596678719975826	0.849	0.475	4.83507770967783e-53	12	Ncoa1
2.31450945585835e-57	0.43235385686882	0.725	0.334	5.39743605106167e-53	12	Vars
4.20939635899728e-57	0.258173341147711	0.333	0.105	9.81631230918167e-53	12	Ehbp1l1
4.27912670829586e-57	0.360124090474406	0.465	0.174	9.97892348374595e-53	12	Zfp217
4.51284472122684e-57	0.488086737748965	0.862	0.448	1.0523953889901e-52	12	2026-03-01
4.75022532634666e-57	0.281633919939469	0.456	0.164	1.10775254610404e-52	12	Glod4
6.98003603327527e-57	0.269388957994553	0.492	0.18	1.62774440295979e-52	12	Maz
7.89970892870903e-57	0.359043492269479	0.596	0.248	1.84221212217495e-52	12	Chchd10
8.3068610724278e-57	0.386957327082612	0.57	0.237	1.93716000209016e-52	12	Rrm2b
9.19419119212731e-57	0.310555639182745	0.329	0.104	2.14408538600409e-52	12	Slamf1
1.18689030238264e-56	0.308206054356769	0.464	0.17	2.76782818515631e-52	12	Pacsin2
1.35615743131362e-56	0.477243256640818	0.492	0.194	3.16255912982337e-52	12	Ckap5
1.40316557323495e-56	0.488774587739558	0.733	0.356	3.2721821167839e-52	12	Cdc5l
1.48295721507048e-56	0.484491969874669	0.751	0.38	3.45825622554436e-52	12	Ifi30
1.55414560215783e-56	0.406413487894476	0.652	0.287	3.62426754423206e-52	12	Uqcrc1
1.77043750448968e-56	0.470485715888549	0.708	0.335	4.12866026046993e-52	12	AU020206
3.34858438345734e-56	0.569500444886149	0.92	0.646	7.80889878222252e-52	12	Eif3a
3.51443701939694e-56	0.325171369876348	0.669	0.288	8.19566712923367e-52	12	1110059E24Rik
4.57010818230473e-56	0.498037967935535	0.723	0.363	1.06574922811346e-51	12	Nudc
5.11294259008263e-56	0.343033808128818	0.54	0.218	1.19233821200727e-51	12	Psmd6
5.42208484385848e-56	0.563208794897204	0.849	0.55	1.2644301855878e-51	12	Cct5
5.52948358000244e-56	0.278194955282865	0.368	0.122	1.28947557085657e-51	12	Btf3l4
5.72169089206545e-56	0.255432467082967	0.464	0.169	1.33429831602966e-51	12	Mrpl4
5.77194940354412e-56	0.518408757749185	0.729	0.363	1.34601860090649e-51	12	Cox6a1
8.96281269672397e-56	0.502605326382904	0.834	0.47	2.09012792087603e-51	12	Luc7l3
9.65205530962145e-56	0.456824334083116	0.727	0.359	2.25085929820372e-51	12	Hprt
1.1544240002987e-55	0.267684553015583	0.503	0.189	2.69211676869657e-51	12	Ddx41
1.20916321547365e-55	0.503644825850652	0.688	0.338	2.81976861848456e-51	12	Prmt1
1.75036164407254e-55	0.728091223515692	0.882	0.737	4.08184335397716e-51	12	Clic1
1.87926057379817e-55	0.397692040942805	0.583	0.245	4.38243565809733e-51	12	Hira
1.93609459773472e-55	0.315742432670662	0.531	0.212	4.51497260191738e-51	12	Cops6
3.14043510711994e-55	0.550842621144149	0.778	0.417	7.3234946698037e-51	12	Cacybp
3.88263645289928e-55	0.316246101302012	0.561	0.225	9.05430820816113e-51	12	Gxylt1
3.96383977123147e-55	0.483933663842723	0.785	0.408	9.24367434651179e-51	12	Nono
6.58443974797638e-55	0.350946114441359	0.523	0.209	1.53549134922809e-50	12	Uchl5
1.06145276454661e-54	0.321939251064462	0.578	0.236	2.47530784692269e-50	12	Gm43388
1.38938792740963e-54	0.288754149197633	0.564	0.225	3.24005264671926e-50	12	Ppp2r1a
1.61080982344969e-54	0.455520810120494	0.673	0.32	3.75640850828469e-50	12	Txnl1
2.7477176147959e-54	0.669227368462873	0.968	0.903	6.40767747770404e-50	12	Oaz1
2.81434554529104e-54	0.337294689386184	0.471	0.18	6.5630538116187e-50	12	Zfyve26
2.86763620154782e-54	0.292668738051635	0.424	0.153	6.68732762200953e-50	12	2810004N23Rik
3.02494767960189e-54	0.475072247321941	0.776	0.397	7.0541779888316e-50	12	Smc3
3.63099077706516e-54	0.569455966290936	0.865	0.547	8.46747049211596e-50	12	Cct8
4.76946875909324e-54	0.450018890944832	0.798	0.416	1.11224011462054e-49	12	Psmd14
5.14393995390091e-54	0.488031916096414	0.66	0.311	1.19956679724969e-49	12	Txndc11
5.84043290767732e-54	0.266015751573387	0.406	0.142	1.36198895407035e-49	12	Ube2g2
6.11553652469425e-54	0.473041575231517	0.789	0.398	1.4261431175587e-49	12	Vcp
6.9569599131537e-54	0.492721949451698	0.705	0.356	1.62236305174744e-49	12	Psma6
7.63099835294324e-54	0.391593142979519	0.63	0.28	1.77954881590636e-49	12	Strap
1.09840163406449e-53	0.646750391385914	0.822	0.525	2.56147261063839e-49	12	Pcna
1.22452896211419e-53	0.437049882410578	0.649	0.295	2.85560153965029e-49	12	Tmf1
1.42342434655657e-53	0.390778574075118	0.688	0.316	3.31942557616992e-49	12	Sf3b3
1.76294619203976e-53	0.388324373352338	0.649	0.294	4.11119051983671e-49	12	Snx20
2.14896487411424e-53	0.37815909715929	0.742	0.347	5.01138608643442e-49	12	Glyr1
2.30873709975497e-53	0.271560734482425	0.456	0.171	5.38397491662859e-49	12	Polr2f
2.37187748847838e-53	0.384460965589843	0.654	0.293	5.53121830313157e-49	12	Fkbp1a
3.22785214332927e-53	0.27161089747465	0.449	0.166	7.52735119824386e-49	12	Txlna
3.57122485782418e-53	0.329217806593011	0.525	0.211	8.32809636844598e-49	12	Tfeb
3.90357221849522e-53	0.288405445690154	0.559	0.226	9.10313041353084e-49	12	Rae1
4.22068403129135e-53	0.342544821190102	0.637	0.281	9.84263516097143e-49	12	Idh3g
4.3027071000578e-53	0.639112491076627	0.875	0.537	1.00339129573348e-48	12	Rev3l
4.62856886026995e-53	0.559492201750242	0.764	0.45	1.07938225821495e-48	12	Cox5a
5.74159359748139e-53	0.342447249127774	0.428	0.156	1.33893962693266e-48	12	Ttll5
7.53955046814666e-53	0.257655356119583	0.439	0.162	1.7582231691718e-48	12	Mrps21
8.19404538565087e-53	0.431949393409415	0.593	0.26	1.91085138393378e-48	12	Brd8
8.23314162812622e-53	0.446295818748766	0.755	0.383	1.91996862767903e-48	12	Ywhah
1.08050176976771e-52	0.328324159978826	0.531	0.214	2.5197301270983e-48	12	Ggta1
1.16176874634732e-52	0.332378252848428	0.594	0.253	2.70924471648194e-48	12	Etfa
1.24548458835486e-52	0.264082568133627	0.366	0.125	2.90447006004354e-48	12	Anapc13
1.25325859787178e-52	0.46479927736446	0.632	0.302	2.92259905023699e-48	12	Gng10
1.63646237872094e-52	0.335154128395911	0.525	0.216	3.81623026717722e-48	12	Ssbp1
2.30471629716832e-52	0.269063930132311	0.523	0.205	5.37459840499652e-48	12	Fmnl3
2.52948131334942e-52	0.478970970972536	0.836	0.458	5.89875042273085e-48	12	Arhgdia
4.02136141276472e-52	0.462439028041692	0.75	0.389	9.37781481456733e-48	12	Psmd8
4.43950484218545e-52	0.340633962043113	0.606	0.259	1.03529252919765e-47	12	Ergic2
4.88491305771626e-52	0.443454067842604	0.675	0.312	1.13916172505943e-47	12	Rad21
5.56117186634834e-52	0.567250204041227	0.895	0.638	1.29686527923243e-47	12	Hnrnpab
5.76275470987522e-52	0.270390701737286	0.428	0.158	1.3438743983429e-47	12	Ftsj3
6.83595465656773e-52	0.321033935279573	0.329	0.109	1.5941446259116e-47	12	Serinc5
8.11876380257866e-52	0.366648034629455	0.378	0.135	1.89329571876134e-47	12	Pbx3
1.01562874611276e-51	0.493502813789593	0.501	0.21	2.36844623593496e-47	12	Cep128
1.25983714485972e-51	0.309556434344299	0.445	0.166	2.93794022181288e-47	12	Pggt1b
1.30998502978234e-51	0.356768351014374	0.688	0.318	3.05488508945243e-47	12	Ppm1g
1.33467168388549e-51	0.525078333374277	0.746	0.402	3.11245436682097e-47	12	Atp5o
1.86225921739002e-51	0.303046942709686	0.514	0.208	4.34278849495352e-47	12	Ndufa1
2.0430211665413e-51	0.339599627728483	0.499	0.201	4.76432536037432e-47	12	Hmgcs1
2.63212080369849e-51	0.698868854198652	0.869	0.714	6.13810571422489e-47	12	Slc25a5
2.69695109665718e-51	0.315409393881594	0.615	0.268	6.28928995740454e-47	12	Kpna3
2.77204164031818e-51	0.254621816827653	0.469	0.178	6.46440110522199e-47	12	Timm10b
2.81858983465829e-51	0.41132573051043	0.714	0.338	6.57295149442313e-47	12	Hnrnpul1
4.97423424437154e-51	0.365849452139798	0.637	0.288	1.15999142578744e-46	12	Csnk2b
5.20745109541601e-51	0.484547470658143	0.802	0.433	1.21437759545101e-46	12	Sem1
8.73670514713793e-51	0.270764874588694	0.538	0.217	2.03739964031256e-46	12	Lsm1
8.8647645196169e-51	0.309508439213924	0.553	0.229	2.06726308597466e-46	12	Tex10
1.16858500448655e-50	0.404063285119496	0.323	0.11	2.72514023046263e-46	12	Hist1h1d
1.20676417053162e-50	0.27440982583884	0.484	0.189	2.81417404567973e-46	12	Hikeshi
1.8177749674547e-50	0.281586232445961	0.606	0.257	4.23905122410436e-46	12	Hsd17b12
2.37772776419382e-50	0.385632102142161	0.634	0.283	5.5448611461e-46	12	Hip1r
2.48723064961096e-50	0.46397077029298	0.626	0.293	5.80022187489276e-46	12	Uqcrq
3.01464025348691e-50	0.478073418845727	0.77	0.421	7.03014107113149e-46	12	Snu13
3.08898554319213e-50	0.416218963594403	0.793	0.41	7.20351428672404e-46	12	Ctsz
3.20442338899185e-50	0.487241615209224	0.817	0.466	7.47271534312899e-46	12	Srsf10
3.74149253326091e-50	0.403385811766105	0.688	0.33	8.72516058756445e-46	12	Frg1
5.18885538334113e-50	0.273672625944527	0.531	0.217	1.21004107539515e-45	12	Ccz1
1.17785907408928e-49	0.418737986531155	0.705	0.344	2.74676736077621e-45	12	Cox7a2
1.31132196671274e-49	0.590544482730069	0.912	0.691	3.0580028263741e-45	12	Ucp2
2.10756353314657e-49	0.256808573786521	0.557	0.23	4.9148381592978e-45	12	Nipa2
2.26700484158384e-49	0.337452325076938	0.536	0.227	5.28665529057353e-45	12	Pdcd5
2.60151704675585e-49	0.331916847811044	0.621	0.274	6.06673775303465e-45	12	Ube2m
3.26130297415252e-49	0.458669075049441	0.837	0.436	7.60535853572367e-45	12	Slc9a7
3.39895874872227e-49	0.410112911480904	0.781	0.403	7.92637180202033e-45	12	Rcc2
4.6027088837474e-49	0.32456374848997	0.546	0.231	1.07335171168989e-44	12	Mbd3
5.26972091703367e-49	0.253242249525109	0.45	0.172	1.22889891785225e-44	12	Plekhm1
5.46728648249395e-49	0.302463108542701	0.579	0.251	1.27497120771759e-44	12	Snf8
5.93875957931431e-49	0.275230437800056	0.544	0.223	1.3849187338961e-44	12	Smarcb1
6.4641417574148e-49	0.278308699902184	0.538	0.223	1.50743785782913e-44	12	Vps29
7.80088500048448e-49	0.276843709353808	0.609	0.259	1.81916638211298e-44	12	Ssr1
9.23310372894699e-49	0.37484182188997	0.394	0.148	2.15315978959044e-44	12	Cbwd1
1.41430708557822e-48	0.316757065549501	0.546	0.229	3.2981641235684e-44	12	Ebna1bp2
1.53542386432118e-48	0.41640006463681	0.721	0.363	3.580608451597e-44	12	Gspt1
1.58140610675323e-48	0.276086430602671	0.473	0.185	3.68783904094853e-44	12	1810037I17Rik
1.69146767335552e-48	0.2831262100889	0.512	0.211	3.94450261426508e-44	12	Cuta
2.23779146079428e-48	0.614278677088335	0.867	0.701	5.21852968657225e-44	12	Sumo2
2.5307443049067e-48	0.350848146402765	0.594	0.269	5.90169571904242e-44	12	Ciao2a
2.55798406057441e-48	0.312361005323249	0.527	0.224	5.96521882925953e-44	12	Cib1
3.05312489561556e-48	0.512436438773804	0.871	0.551	7.11988725657548e-44	12	Eif2s2
3.26272086489101e-48	0.36301666671194	0.74	0.365	7.60866505692583e-44	12	Ubqln1
3.44960833128177e-48	0.786463648187358	0.867	0.587	8.04448662854909e-44	12	Gm47283
4.1642781842435e-48	0.289226641178908	0.63	0.275	9.71109672565584e-44	12	Ube2j2
4.80014984042765e-48	0.404597413644633	0.751	0.385	1.11939494278773e-43	12	Ghitm
5.37210763494223e-48	0.438258914026807	0.776	0.417	1.25277550046853e-43	12	Rbbp7
6.48468282955267e-48	0.509328984613198	0.938	0.728	1.51222803585168e-43	12	Hspa4
6.94972607130002e-48	0.263361190650402	0.475	0.19	1.62067611982716e-43	12	Ndufs5
7.12621073438681e-48	0.501578753984956	0.727	0.378	1.661832343259e-43	12	Chd9
8.8381301846887e-48	0.606497413005441	0.841	0.55	2.06105195906941e-43	12	Ldha
9.39063010499276e-48	0.323318377100318	0.523	0.219	2.18989494048431e-43	12	Rangap1
9.82597878239977e-48	0.501542181030104	0.854	0.508	2.29141825205563e-43	12	Purb
1.17607574793505e-47	0.295384516803007	0.6	0.264	2.74260864418453e-43	12	Mta2
2.16412525130985e-47	0.357533188937508	0.587	0.266	5.04674008605458e-43	12	Trmt112
2.62530068400349e-47	0.371163086655603	0.71	0.35	6.12220119509614e-43	12	Ccdc12
3.22285638246376e-47	0.418445107332928	0.641	0.313	7.51570108390549e-43	12	Nop10
3.25042909287953e-47	0.35615614961122	0.901	0.473	7.58000064459507e-43	12	Syk
3.55831475936395e-47	0.320684328127796	0.707	0.336	8.29799001883673e-43	12	U2af2
4.66457488620587e-47	0.30214619197305	0.456	0.181	1.08777886346321e-42	12	Sinhcaf
4.70420060038581e-47	0.252984379542617	0.568	0.241	1.09701958000997e-42	12	Cpsf7
4.86575391551829e-47	0.262809521207034	0.379	0.139	1.13469381309887e-42	12	Bsdc1
6.0264509232442e-47	0.418094103505166	0.733	0.372	1.40536835530055e-42	12	Ecpas
6.38091745254479e-47	0.416887699174831	0.675	0.326	1.48802994993345e-42	12	Bicra
8.27453419470945e-47	0.444101452015994	0.69	0.348	1.92962137420624e-42	12	Atp5j2
1.04861263982802e-46	0.265368944934631	0.622	0.273	2.44536467607895e-42	12	Hspa14
1.1367092714751e-46	0.477199836340518	0.94	0.733	2.65080602107994e-42	12	Grb2
1.16413718015684e-46	0.401243209782687	0.72	0.369	2.71476790412576e-42	12	Prelid1
1.31684804240922e-46	0.466716592575884	0.897	0.581	3.0708896348983e-42	12	Serp1
1.36882872093367e-46	0.317196563146475	0.572	0.254	3.19210857721732e-42	12	Cdk9
1.77737564504595e-46	0.263513772837656	0.527	0.219	4.14484000424716e-42	12	Hipk3
1.78951009646694e-46	0.513076760746143	0.613	0.299	4.1731375449609e-42	12	Scai
5.17387294569932e-46	0.531035518395171	0.921	0.738	1.20654717093708e-41	12	Psmb8
5.55784629002928e-46	0.297743380958605	0.557	0.245	1.29608975483483e-41	12	Denr
7.81889805487457e-46	0.310636476258664	0.477	0.194	1.82336702639675e-41	12	Atp6v0a1
8.59410835023297e-46	0.323183197320222	0.65	0.302	2.00414606727433e-41	12	Lamtor1
9.06742566909809e-46	0.337181525783685	0.57	0.252	2.11452366603367e-41	12	Neu1
9.32551365230883e-46	0.587060811061897	0.497	0.229	2.17470978371842e-41	12	Syne1
1.05644882667434e-45	0.449251344489271	0.721	0.382	2.46363866380456e-41	12	Elob
1.09868671327398e-45	0.29101469276559	0.503	0.214	2.56213741535491e-41	12	1110038B12Rik
1.43097836215152e-45	0.560244267966124	0.89	0.606	3.33704154053735e-41	12	Prpf40a
1.48605964044643e-45	0.419502306496536	0.75	0.401	3.46549108152108e-41	12	Tardbp
1.66638125965171e-45	0.364330617751771	0.742	0.377	3.88600109750778e-41	12	U2surp
1.69692415940066e-45	0.307830574211718	0.624	0.286	3.95722713972234e-41	12	Ndufs2
2.34822795284499e-45	0.544323954294418	0.923	0.627	5.47606758603452e-41	12	Tmem131l
3.43044924005557e-45	0.26871266631624	0.495	0.206	7.99980762780958e-41	12	Ndufv1
3.68972835288936e-45	0.276788676551912	0.583	0.256	8.60444651893799e-41	12	Ap2m1
5.25372242605146e-45	0.352779400041425	0.658	0.319	1.2251680697552e-40	12	D8Ertd738e
5.8265110108599e-45	0.294986334356872	0.725	0.34	1.35874236773253e-40	12	Blk
6.67599557473009e-45	0.274742104111439	0.578	0.252	1.55684216802706e-40	12	Dap3
7.67535150510474e-45	0.373531590066889	0.574	0.256	1.78989197099043e-40	12	1600010M07Rik
7.75371435922822e-45	0.301596152108257	0.6	0.273	1.80816618857202e-40	12	Cetn3
7.84184929807522e-45	0.38390030655349	0.686	0.349	1.82871925631114e-40	12	Psmb6
9.11610634441612e-45	0.325038806570969	0.626	0.29	2.12587599951784e-40	12	Nolc1
9.15248732468661e-45	0.309078451060077	0.755	0.369	2.13436004411692e-40	12	Ctsh
1.11016253300228e-44	0.582750472605389	0.899	0.734	2.58889902696132e-40	12	Arpc3
1.13504395338902e-44	0.28786246344944	0.557	0.243	2.6469224993032e-40	12	Eif1b
1.16947988826865e-44	0.352323991862111	0.637	0.295	2.72722709944249e-40	12	C1galt1
1.32215545216546e-44	0.365052292954299	0.759	0.388	3.08326651444984e-40	12	Xpo1
1.47608776985558e-44	0.257617244346818	0.222	0.066	3.4422366793032e-40	12	Gm49980
1.7257388190822e-44	0.410714732464403	0.716	0.372	4.0244229260997e-40	12	Lbr
1.73845249095334e-44	0.496294106200548	0.869	0.59	4.05407120890318e-40	12	Cct2
1.96618014320637e-44	0.262252591849388	0.579	0.254	4.58513209395725e-40	12	Snx25
3.10515851806781e-44	0.332822247422256	0.542	0.24	7.24122966413413e-40	12	Depdc5
4.21331667452592e-44	0.385970361334754	0.675	0.331	9.82545448499444e-40	12	Abhd17a
4.93475067758784e-44	0.323362283119184	0.647	0.303	1.15078385801348e-39	12	Eif4e
5.7448603742113e-44	0.256036863363076	0.563	0.242	1.33970143926608e-39	12	Aco2
6.65041870608536e-44	0.559824902379363	0.783	0.517	1.55087764225911e-39	12	Psma2
8.95805404357716e-44	0.274072493714093	0.585	0.259	2.08901820296219e-39	12	Wbp11
9.3245487617927e-44	0.254289372038881	0.473	0.197	2.17448477125006e-39	12	Nol8
9.89313712937413e-44	0.474772065620502	0.804	0.455	2.30707957857005e-39	12	Fbxw7
1.26255855451383e-43	0.432221253271195	0.779	0.454	2.94428654912624e-39	12	Ywhab
1.40981511225044e-43	0.387687595332902	0.654	0.323	3.28768884176803e-39	12	Llph
1.44003174289011e-43	0.414657073929515	0.75	0.406	3.35815402441975e-39	12	Impdh2
1.48262028148395e-43	0.268878599195267	0.568	0.25	3.45747049642056e-39	12	Vrk1
2.01206865486854e-43	0.362769632159448	0.596	0.288	4.69214410315344e-39	12	Mrps14
2.09905915062224e-43	0.341198916987806	0.602	0.283	4.89500593925107e-39	12	Srsf4
2.66040974730384e-43	0.489288396298925	0.703	0.366	6.20407553071255e-39	12	Tgfbr1
3.35005466560248e-43	0.323097686795866	0.561	0.25	7.81232748018497e-39	12	Golgb1
4.21473105112997e-43	0.278744484085211	0.452	0.186	9.82875281123509e-39	12	Sfmbt1
4.2874126946907e-43	0.564625734088344	0.903	0.704	9.99824640401872e-39	12	Prdx1
4.45078121908798e-43	0.252169304086358	0.568	0.249	1.03792218029132e-38	12	Tmem64
5.56633456544861e-43	0.528088692991359	0.944	0.722	1.29806922066262e-38	12	Top1
7.92767970056133e-43	0.460663521581715	0.733	0.418	1.8487349061709e-38	12	Psmb3
9.1142493846922e-43	0.25846585866195	0.55	0.244	2.12544295651022e-38	12	Snrpc
1.1057252964663e-42	0.259452413250667	0.45	0.185	2.57855139135941e-38	12	Pptc7
1.89237649091625e-42	0.339370723687006	0.824	0.444	4.41302197681669e-38	12	Txndc16
5.46437076253232e-42	0.276854232799868	0.593	0.267	1.27429126182254e-37	12	Fam104a
7.02684269844972e-42	0.262263096714819	0.688	0.324	1.63865971727847e-37	12	Fcrl1
8.13722355190743e-42	0.259424041031863	0.55	0.245	1.89760053230481e-37	12	Brix1
9.40316020123304e-42	0.37837682546849	0.729	0.379	2.19281695892754e-37	12	Traf5
1.05616927826675e-41	0.323915672519867	0.632	0.295	2.46298675691805e-37	12	Ndufa10
1.07327076942045e-41	0.394487398756682	0.718	0.39	2.50286743428848e-37	12	Ndufb5
1.23931482151008e-41	0.344945920411993	0.707	0.351	2.89008216376151e-37	12	Psmd11
1.69719271754992e-41	0.455962815867394	0.8	0.477	3.95785341732642e-37	12	Cct3
1.71647580914945e-41	0.54496458641364	0.951	0.908	4.00282158693652e-37	12	Actg1
1.93818310080598e-41	0.336864389561407	0.613	0.29	4.51984299107955e-37	12	Atp5md
3.38231105718113e-41	0.270850914026647	0.628	0.297	7.88754938534639e-37	12	Ppp6c
3.49475788509613e-41	0.384160204179573	0.664	0.333	8.14977538804417e-37	12	Vcpip1
6.43264015864624e-41	0.417443748276514	0.779	0.439	1.5000916849963e-36	12	Cd2ap
6.85052617296284e-41	0.507644718495816	0.862	0.655	1.59754270353493e-36	12	Atp5c1
7.13436458331924e-41	0.336699905264867	0.391	0.15	1.66373382083005e-36	12	Cdt1
7.49835848112753e-41	0.296656659109087	0.447	0.189	1.74861719779894e-36	12	Ccdc171
8.08028739202777e-41	0.49097330009902	0.929	0.771	1.88432301982088e-36	12	Cox4i1
9.39377265118365e-41	0.418123029992013	0.948	0.718	2.19062778225603e-36	12	Rabgap1l
1.28177936181334e-40	0.286470567327505	0.538	0.241	2.9891094717487e-36	12	Cenpc1
1.33851746320941e-40	0.326347880743478	0.703	0.358	3.12142272420434e-36	12	Aimp1
1.36866328840854e-40	0.329840044840854	0.701	0.348	3.19172278856871e-36	12	Ptp4a3
2.76527788962744e-40	0.361695795332686	0.619	0.307	6.4486280386112e-36	12	Txn2
2.78322078358798e-40	0.387473720973126	0.738	0.394	6.49047086732717e-36	12	Cerk
2.91853717479543e-40	0.299170743323023	0.553	0.245	6.80602869162295e-36	12	Siglecg
3.03609479394186e-40	0.476398402653019	0.74	0.403	7.08017305947241e-36	12	Trim33
3.44270859114712e-40	0.403264896560756	0.731	0.394	8.02839643455509e-36	12	Rbx1
4.3171988677968e-40	0.345685615647573	0.686	0.352	1.00677077597021e-35	12	Ola1
5.66628928066185e-40	0.391570931703048	0.759	0.421	1.32137866025034e-35	12	Psmd4
6.88040672903832e-40	0.349066314076543	0.781	0.42	1.60451084921174e-35	12	Arglu1
7.58419418752402e-40	0.331318337896856	0.692	0.358	1.7686340845306e-35	12	Uqcrc2
9.58929696981649e-40	0.311196035446346	0.66	0.324	2.2362240533612e-35	12	Actn4
9.91809885795186e-40	0.33736147598965	0.626	0.307	2.31290065367437e-35	12	Atp2a3
1.13233095856609e-39	0.315769132706887	0.602	0.287	2.64059579537612e-35	12	Sf3b5
1.4539821761962e-39	0.258283197363396	0.611	0.287	3.39068643488953e-35	12	Anapc16
1.46968682990626e-39	0.403576659923076	0.753	0.439	3.4273096873414e-35	12	Emg1
2.08479368476279e-39	0.310245428736605	0.475	0.21	4.86173887286684e-35	12	Ppid
2.85087327002936e-39	0.280475864607534	0.591	0.276	6.64823646570846e-35	12	Ccnt2
3.35832958180271e-39	0.285125668859861	0.65	0.316	7.83162458476393e-35	12	A630001G21Rik
4.55599553283363e-39	0.271911895234405	0.411	0.168	1.0624581582568e-34	12	Ddt
6.29539720811169e-39	0.597943166805398	0.873	0.622	1.46808662893165e-34	12	Atp8a1
6.53862168390313e-39	0.263318901099697	0.559	0.257	1.52480657668621e-34	12	Zmat2
7.34024537051849e-39	0.261190209990001	0.57	0.263	1.71174522040491e-34	12	Ndufa8
7.63393363539601e-39	0.250643810882012	0.402	0.166	1.78023332377435e-34	12	Mcph1
8.24112508993481e-39	0.38921292684126	0.731	0.398	1.9218303709728e-34	12	Sertad2
9.4232391443195e-39	0.282656639405497	0.587	0.274	2.19749936845531e-34	12	Ndufs3
1.08838398705414e-38	0.283023321788854	0.602	0.288	2.53811145781025e-34	12	Eif4e2
1.49856177036698e-38	0.253604019218474	0.624	0.294	3.49464604849579e-34	12	Wtap
1.77520874138424e-38	0.46154427247913	0.953	0.815	4.13978678490805e-34	12	Hnrnpa1
1.81222749620597e-38	0.343610224132844	0.733	0.386	4.22611452115233e-34	12	Eif4g1
1.82167142808192e-38	0.263841625296562	0.68	0.33	4.24813777028704e-34	12	Eed
1.99111289713173e-38	0.410353408499274	0.884	0.586	4.64327527611121e-34	12	Gnb1
2.08402538306594e-38	0.425653231966194	0.905	0.646	4.85994719330978e-34	12	Smim14
2.7268376188779e-38	0.369205926082314	0.946	0.561	6.35898532722327e-34	12	Lyn
3.6918580762586e-38	0.263649557938096	0.579	0.268	8.60941303383505e-34	12	Gns
3.95092527575176e-38	0.394469826233703	0.507	0.223	9.2135577430531e-34	12	Arfgef2
4.10262444840662e-38	0.330160083747489	0.682	0.343	9.56732021368425e-34	12	Ndufa2
5.15148889756438e-38	0.277105163592868	0.667	0.331	1.20132721091201e-33	12	Rab5if
5.31336909678417e-38	0.380399890884212	0.744	0.419	1.23907767337007e-33	12	Trir
6.12954033237165e-38	0.29823290999845	0.606	0.298	1.42940880550907e-33	12	Ndufb9
6.91049453983539e-38	0.26899337281907	0.664	0.32	1.61152732668961e-33	12	Safb
6.91600394462989e-38	0.417868868878255	0.85	0.55	1.61281211988769e-33	12	Ewsr1
7.86206240331088e-38	0.265258244475756	0.593	0.281	1.8334329524521e-33	12	Smc5
8.67544364207274e-38	0.350341162036692	0.744	0.406	2.02311345733136e-33	12	Cwc15
1.02062974654806e-37	0.432656039654166	0.886	0.626	2.38010856895007e-33	12	Capzb
1.28473813758143e-37	0.410191724341338	0.912	0.62	2.99600933683989e-33	12	Hnrnpm
1.45862052709006e-37	0.256133701040925	0.658	0.322	3.40150306917403e-33	12	Sfr1
2.89717829435421e-37	0.304114162482203	0.705	0.361	6.75621978243401e-33	12	Abcf1
3.32311465059152e-37	0.251688917629847	0.593	0.279	7.74950336517942e-33	12	Polr2m
3.55988997323847e-37	0.296445078139709	0.679	0.348	8.30166341759212e-33	12	Dcun1d5
3.60472589988187e-37	0.260177376994214	0.643	0.314	8.40622079852453e-33	12	Appbp2
5.1635106630539e-37	0.313852166657581	0.693	0.354	1.20413068662417e-32	12	Eno1
5.27499327239922e-37	0.372793183266144	0.763	0.444	1.2301284311235e-32	12	Sf3b6
5.76878622799572e-37	0.468145106097683	0.942	0.787	1.3452809483686e-32	12	Eif4a1
6.31158286591505e-37	0.301120860526564	0.68	0.349	1.47186112433139e-32	12	Eif3d
7.02735094099816e-37	0.25897794811783	0.606	0.286	1.63877823944077e-32	12	Szrd1
7.1118523520734e-37	0.342998631444029	0.735	0.39	1.65848396850352e-32	12	Dbnl
7.23357220029212e-37	0.265739045779654	0.303	0.114	1.68686903710812e-32	12	Hist1h2be
7.83495424980748e-37	0.556046701672517	0.849	0.591	1.82711133105511e-32	12	Atp5e
1.0699502411999e-36	0.268887158643271	0.609	0.29	2.49512396247817e-32	12	Atf1
1.08475272773156e-36	0.273504730315328	0.701	0.355	2.52964336106999e-32	12	Clcn3
1.4065722542451e-36	0.436928662971772	0.942	0.865	3.28012649689956e-32	12	Hnrnpf
2.97278066090907e-36	0.390248928663464	0.757	0.432	6.93252450123996e-32	12	Tma7
5.53250126571531e-36	0.290401504392163	0.714	0.369	1.29017929516481e-31	12	Dnajc8
6.8729764168867e-36	0.253345207654894	0.658	0.321	1.60277810041798e-31	12	Srek1
7.9062284727302e-36	0.330798022853161	0.669	0.344	1.84373247984068e-31	12	Pvt1
8.37141922847302e-36	0.265202475368018	0.544	0.256	1.95221496407991e-31	12	Rsl24d1
8.51775676718515e-36	0.400486439691874	0.77	0.445	1.98634087810758e-31	12	Slc4a7
8.65827529599409e-36	0.377722227968919	0.817	0.507	2.01910979902582e-31	12	Eif4h
1.08411124633476e-35	0.281279704254776	0.708	0.371	2.52814742645266e-31	12	Gem
1.19866317413732e-35	0.490133741994755	0.817	0.556	2.79528252208824e-31	12	Cox8a
1.9336617774652e-35	0.298724133340126	0.707	0.367	4.50929926504885e-31	12	Cggbp1
1.95868631252973e-35	0.324481556965483	0.761	0.426	4.56765648081934e-31	12	Naa15
2.35743959322732e-35	0.342078707244797	0.65	0.341	5.4975491314061e-31	12	Psmc6
2.66781437951184e-35	0.313550709958495	0.692	0.368	6.22134313302161e-31	12	Ubtf
2.69954962197275e-35	0.531228894267913	0.845	0.558	6.29534971844045e-31	12	Hspd1
2.7076176716055e-35	0.338122671255525	0.66	0.352	6.31416441018402e-31	12	Uqcrfs1
3.14953386697654e-35	0.393032952932064	0.77	0.446	7.34471297778928e-31	12	Erp29
3.62876858031397e-35	0.287410265060491	0.602	0.295	8.46228832929218e-31	12	Sec24a
4.43897690348154e-35	0.408544815830182	0.729	0.423	1.0351694138919e-30	12	Bcl6
5.07673350454991e-35	0.34400676393137	0.738	0.406	1.18389425326104e-30	12	Wdr43
5.09927843825712e-35	0.396306184887545	0.854	0.552	1.18915173180156e-30	12	Syncrip
5.29412947113944e-35	0.341840450693298	0.658	0.347	1.23459099266972e-30	12	Il17ra
9.08873989108548e-35	0.364814231301401	0.912	0.592	2.11949414260113e-30	12	Arhgap17
1.45296842007226e-34	0.397452018165673	0.426	0.195	3.38832235560852e-30	12	Cenpa
1.72252006914421e-34	0.306269504469434	0.645	0.33	4.0169168012443e-30	12	Atp5mpl
1.98997955690961e-34	0.409167420622193	0.879	0.567	4.64063232671321e-30	12	Tlk1
2.70763763615648e-34	0.336861092244095	0.624	0.323	6.31421096751691e-30	12	Cycs
3.01980528245464e-34	0.458634514042792	0.77	0.52	7.04218591868422e-30	12	Taldo1
3.04710760883898e-34	0.345794468045505	0.723	0.404	7.1058549438125e-30	12	Atp6v1f
3.26883183489426e-34	0.423629220608051	0.873	0.659	7.62291583897341e-30	12	Serf2
3.59091835465292e-34	0.300124878499288	0.703	0.368	8.37402160305062e-30	12	Ccni
3.77912387412446e-34	0.370182484685088	0.819	0.499	8.81291687445824e-30	12	Ddx21
3.85260272635499e-34	0.299283544605825	0.787	0.445	8.98426955785984e-30	12	Zfp207
3.85407154800434e-34	0.481644710922584	0.912	0.648	8.98769484994611e-30	12	Kmt2a
3.90423337459352e-34	0.254216400731262	0.606	0.3	9.10467222955208e-30	12	Ndufs7
4.40942045309468e-34	0.321633563529168	0.811	0.465	1.02827684966168e-29	12	Zc3h15
4.68747383343288e-34	0.28450092952307	0.802	0.434	1.09311889795655e-29	12	Unc93b1
4.95910318934013e-34	0.35403893022403	0.996	0.988	1.15646286375412e-29	12	Actb
6.20425227498332e-34	0.277485834592403	0.723	0.39	1.44683163052611e-29	12	Drg1
7.85521162610701e-34	0.332134356534097	0.776	0.451	1.83183535120815e-29	12	Ppp1cc
1.18326662276154e-33	0.279999728491943	0.697	0.367	2.75937776427991e-29	12	Tsn
1.24249610958796e-33	0.455067180929893	0.826	0.573	2.89750092755913e-29	12	Snrpg
1.3204248440686e-33	0.298607352494447	0.682	0.365	3.07923073636797e-29	12	Lamp1
1.52571532859282e-33	0.374731436301084	0.869	0.584	3.55796814627847e-29	12	Ube2i
1.55385239319149e-33	0.270323953765181	0.664	0.342	3.62358378092255e-29	12	Magoh
1.5898215612798e-33	0.311017662506434	0.742	0.41	3.70746388090448e-29	12	Kcnq1ot1
1.8903544655455e-33	0.34294525403301	0.74	0.424	4.40830661365211e-29	12	Timm23
2.02618411585404e-33	0.281704033312873	0.68	0.359	4.72506135817162e-29	12	Ubl5
2.17038443263664e-33	0.341096098790164	0.645	0.341	5.06133649690864e-29	12	Rsl1d1
2.31735739947586e-33	0.341702904311475	0.746	0.435	5.4040774555777e-29	12	Sec61b
2.44804355266973e-33	0.341771398730335	0.697	0.37	5.7088375648258e-29	12	Sh3pxd2a
2.85036187491472e-33	0.271251253731514	0.665	0.343	6.64704389230113e-29	12	Smarce1
2.92047984207383e-33	0.26430947111955	0.596	0.301	6.81055899171617e-29	12	Ndufv2
3.88346800139681e-33	0.411979805514167	0.907	0.671	9.05624737925737e-29	12	Srsf11
5.10183519390958e-33	0.28053552852303	0.68	0.35	1.18974796721971e-28	12	Eif3g
6.63834720989248e-33	0.310469805853768	0.695	0.377	1.54806256934693e-28	12	Lrrc8d
1.26007302774415e-32	0.36520973107135	0.778	0.475	2.93849030069936e-28	12	Psmb9
1.42696701140733e-32	0.260540558749742	0.636	0.319	3.32768707060189e-28	12	Dido1
1.47571101960939e-32	0.332891121274063	0.71	0.387	3.4413580977291e-28	12	Ubap2
1.67086066591441e-32	0.294643337878783	0.75	0.416	3.8964470729124e-28	12	Cspp1
1.93170073691506e-32	0.373841529359561	0.931	0.677	4.50472611848591e-28	12	Baz1a
2.19548747192147e-32	0.472145587420985	0.751	0.488	5.11987678452088e-28	12	Hint1
3.56575863632667e-32	0.484084154042022	0.976	0.934	8.31534913991379e-28	12	Npm1
3.65064167750357e-32	0.381336457200048	0.798	0.484	8.51329639193832e-28	12	Ncoa3
3.8800770551072e-32	0.280362269138479	0.6	0.31	9.04833969250999e-28	12	Ndufa7
8.63999312787845e-32	0.323608961078135	0.652	0.349	2.01484639742125e-27	12	Ppp1r14b
9.97955838811389e-32	0.425169971712293	0.671	0.377	2.32723301610816e-27	12	Cox7b
1.04646514350584e-31	0.317243937906958	0.75	0.429	2.44035671465563e-27	12	Akr1b3
1.13080887555962e-31	0.27799159259359	0.641	0.337	2.63704629780504e-27	12	Snrpd3
2.05768713653927e-31	0.42864337424384	0.918	0.812	4.79852640240958e-27	12	Slc25a3
2.21732286408236e-31	0.361989949849139	0.847	0.576	5.17079691904005e-27	12	Ssb
2.22466071041583e-31	0.258530412996249	0.632	0.329	5.18790877668972e-27	12	1110004F10Rik
2.61312281600804e-31	0.345913278066651	0.662	0.358	6.09380240693074e-27	12	Hspa9
3.43422762674086e-31	0.30937381475336	0.682	0.365	8.00861882555969e-27	12	Iglc3
4.71479438160747e-31	0.315564606889619	0.8	0.483	1.09949004979086e-26	12	Etf1
4.76416007136474e-31	0.364569579085171	0.879	0.573	1.11100212864226e-26	12	Srrm1
4.85759789526808e-31	0.333061278703925	0.83	0.486	1.13279182917652e-26	12	Eif4b
4.87369024623284e-31	0.469075916016167	0.925	0.871	1.1365445654215e-26	12	Btf3
6.32837039286003e-31	0.307675420608811	0.753	0.46	1.47577597561496e-26	12	Prdx2
6.44418050676068e-31	0.431928645153096	0.893	0.595	1.50278289417659e-26	12	Taf1d
6.60561664041153e-31	0.47879176672828	0.91	0.679	1.54042980054397e-26	12	Lrch1
8.35574370085518e-31	0.294295364277912	0.652	0.348	1.94855943103943e-26	12	Acbd5
9.28015178415292e-31	0.471251913671116	0.948	0.871	2.16413139606446e-26	12	Rps17
1.02840623581513e-30	0.252757563988746	0.564	0.285	2.39824334192088e-26	12	Slamf6
1.75727962299243e-30	0.364450298033678	0.697	0.423	4.09797608081835e-26	12	Tomm22
2.86606520381248e-30	0.330865017476408	0.836	0.53	6.68366405529069e-26	12	Caprin1
2.88754180410759e-30	0.361452548925373	0.806	0.496	6.73374748717889e-26	12	Cox7c
3.89627252504763e-30	0.360806505526426	0.921	0.658	9.08610752841108e-26	12	Ikzf3
3.92091479301846e-30	0.308929178274453	0.731	0.427	9.14357329731906e-26	12	Yme1l1
3.97431763692473e-30	0.362003650894178	0.71	0.404	9.26810872930847e-26	12	Cnp
4.22481162894643e-30	0.259800902849504	0.65	0.343	9.85226071870307e-26	12	Bax
5.11879902921621e-30	0.300036174820253	0.817	0.493	1.19370393361322e-25	12	Otulin
6.95472601704639e-30	0.313354605281968	0.908	0.596	1.62184210717522e-25	12	Ero1lb
7.06447065803063e-30	0.261538776119673	0.624	0.321	1.64743455745274e-25	12	Tomm7
7.54859335924611e-30	0.327906767641894	0.85	0.543	1.76033197137619e-25	12	Tbl1xr1
1.10334064933624e-29	0.254197718305333	0.479	0.234	2.57299039425211e-25	12	Tomm6
1.18090986214708e-29	0.630262200528876	0.979	0.888	2.75388179852699e-25	12	Bach2
1.40063293096834e-29	0.342464990480515	0.766	0.478	3.26627599501817e-25	12	Mdh2
1.90176040262008e-29	0.409978938265121	0.912	0.68	4.43490525891003e-25	12	Baz2b
1.91051954976294e-29	0.262485967030329	0.697	0.377	4.45533159004717e-25	12	Trak1
2.43719483347398e-29	0.320693002901377	0.746	0.453	5.68353835166133e-25	12	Brk1
3.36811635167464e-29	0.340109532534011	0.766	0.455	7.85444733210527e-25	12	Slc10a7
3.59340973880442e-29	0.279691493773307	0.748	0.419	8.37983151089192e-25	12	Rbm26
4.04376591039094e-29	0.273791485390521	0.634	0.335	9.43006210303166e-25	12	Ndufa13
4.27608215173292e-29	0.448547163480487	0.886	0.66	9.97182357784117e-25	12	Pitpnc1
4.57283190068444e-29	0.330136915107055	0.854	0.557	1.06638439923961e-24	12	Ddx39b
5.84326288478584e-29	0.374780437256051	0.849	0.633	1.36264890473206e-24	12	Eif3k
5.9672033319233e-29	0.451422831453558	0.987	0.952	1.39155181700451e-24	12	Rpl41
8.28802323937356e-29	0.393399376946097	0.882	0.62	1.93276701942191e-24	12	Pkm
8.58362454753697e-29	0.257999292916682	0.693	0.375	2.00170124448562e-24	12	Rrp1
1.24399058504957e-28	0.356957923232463	0.789	0.512	2.90098604433559e-24	12	Park7
1.59686820349922e-28	0.405194499031339	0.912	0.721	3.72389665056018e-24	12	Rpl36al
1.62650472870434e-28	0.34204008231528	0.907	0.627	3.79300902733851e-24	12	Thrap3
2.53845219899255e-28	0.344706758313114	0.86	0.575	5.91967052805062e-24	12	Wapl
2.6198150478394e-28	0.362482799168102	0.456	0.226	6.10940869156148e-24	12	Tsix
3.04803307168607e-28	0.263699996494188	0.566	0.293	7.10801312317193e-24	12	Emsy
6.45674448908874e-28	0.373145165655995	0.819	0.577	1.50571281485549e-23	12	Tomm20
7.51477841281005e-28	0.274071257734215	0.665	0.366	1.7524463258673e-23	12	Topors
2.29531347394976e-27	0.313854048204651	0.764	0.465	5.35267102125085e-23	12	Gnb2
2.83188448039395e-27	0.309819474257061	0.789	0.48	6.60395460827869e-23	12	Trp53
6.19502237799678e-27	0.31531759012163	0.865	0.58	1.44467921854885e-22	12	Dleu2
6.2684297669746e-27	0.255454850619745	0.811	0.48	1.46179782165848e-22	12	Hdac1
8.73233995153697e-27	0.280662566413867	0.467	0.227	2.03638167669842e-22	12	Setdb2
2.10329406681936e-26	0.322757427360483	0.822	0.528	4.90488176382275e-22	12	Pds5a
2.10339390747351e-26	0.368486202776448	0.877	0.628	4.90511459222822e-22	12	Cnot2
3.56674523357941e-26	0.361822121222812	0.74	0.496	8.31764988470719e-22	12	Taf10
5.50167920577113e-26	0.375215296323798	0.834	0.58	1.28299159078583e-21	12	Atp5h
7.41710931212755e-26	0.330161307622531	0.751	0.478	1.72966989158815e-21	12	Rtraf
7.62243784405742e-26	0.307444714983415	0.832	0.566	1.77755250523419e-21	12	Sf3b2
1.32142291522621e-25	0.388727834767671	0.935	0.761	3.08155823830752e-21	12	Uvrag
1.46384142608814e-25	0.2851182646568	0.832	0.554	3.41367820563753e-21	12	Sarnp
3.55176667160966e-25	0.299851422530537	0.895	0.625	8.28271987819372e-21	12	Fubp1
8.44080914589524e-25	0.383801721863867	0.929	0.778	1.96839669282277e-20	12	Hnrnpa0
8.49667373523881e-25	0.36234606792409	0.849	0.589	1.98142431505769e-20	12	Asap1
9.31414325343537e-25	0.305108952769589	0.817	0.519	2.17205820670113e-20	12	St13
1.4618198081348e-24	0.272125209637915	0.8	0.491	3.40896379257034e-20	12	Rapgef1
1.87765265260099e-24	0.259913394536868	0.862	0.556	4.37868598586552e-20	12	Khdrbs1
2.32611443604663e-24	0.343137588881387	0.843	0.657	5.42449886486073e-20	12	Psmb1
2.88836274311542e-24	0.382618338942918	0.821	0.58	6.73566191694516e-20	12	Gm10076
5.46613857317373e-24	0.281680160559847	0.774	0.47	1.27470351526411e-19	12	Hnrnpul2
1.00121217587817e-23	0.289954596591746	0.822	0.526	2.33482679414789e-19	12	Prpf38b
1.15045964241125e-23	0.258861579529648	0.987	0.954	2.68287188610303e-19	12	Pabpc1
1.24918447390704e-23	0.279218036514242	0.763	0.483	2.91309819315121e-19	12	Supt4a
1.91031084250405e-23	0.293888655789169	0.899	0.671	4.45484488471945e-19	12	Ube2d2a
2.68502942182196e-23	0.376315405108879	0.686	0.412	6.2614886116888e-19	12	Gm37240
3.0036446950873e-23	1.02741445311707	0.912	0.701	7.00449942894359e-19	12	Gm26917
3.71966807335887e-23	0.255917377226919	0.843	0.564	8.6742659470729e-19	12	Tmem243
4.27221696687245e-23	0.262842452519757	0.893	0.614	9.96280996674655e-19	12	Ube2k
7.06445866523745e-23	0.252164626264555	0.815	0.557	1.64743176073337e-18	12	Smc4
9.76835735214703e-23	0.281962772704959	0.974	0.934	2.27798093452069e-18	12	Rpl4
1.30331435019961e-22	0.3976397870853	0.774	0.535	3.03932906466548e-18	12	Aldoa
1.5444975817073e-22	0.583029687108949	0.626	0.436	3.60176836054141e-18	12	Xist
1.5592027634154e-22	0.353846057078041	0.981	0.931	3.63606084428472e-18	12	Rps26
1.61980851739555e-22	0.260879383054353	0.809	0.522	3.77739346256642e-18	12	Arf1
2.12989307241152e-22	0.367358502976263	0.813	0.646	4.96691064486367e-18	12	Eif3i
2.61994659838057e-22	0.481646747339084	0.211	0.084	6.10971546742348e-18	12	B930036N10Rik
2.64311674125459e-22	0.318106250794742	0.893	0.686	6.16374824060571e-18	12	Myl6
2.94843174305629e-22	0.296019402773134	0.763	0.49	6.87574282480726e-18	12	Pgls
5.8233786740393e-22	0.271554944119189	0.828	0.53	1.35801190678596e-17	12	Srsf6
6.79651418049183e-22	0.276718433755272	0.807	0.53	1.58494710689069e-17	12	Cct7
9.23919425104906e-22	0.257659935182968	0.989	0.961	2.15458009934464e-17	12	Hnrnpa2b1
1.29106568261377e-21	0.274005662829727	0.864	0.597	3.01076517185531e-17	12	Ptpn1
1.66003375854288e-21	0.277997061972433	0.822	0.564	3.87119872492199e-17	12	Slbp
1.86595438820783e-21	0.289096882455477	0.935	0.728	4.35140563330065e-17	12	Pten
2.85980105263102e-21	0.358907407898057	0.955	0.897	6.66905605473554e-17	12	Pfn1
3.24497748379297e-21	0.264027773916406	0.787	0.495	7.56728749220521e-17	12	Sema4d
3.28192950114667e-21	0.253979367500281	0.907	0.65	7.65345959667404e-17	12	Ywhaq
1.15802414257479e-20	0.269122668689401	0.918	0.691	2.7005123004844e-16	12	Eml4
2.81629634554701e-20	0.30021602487962	0.83	0.63	6.56760307781563e-16	12	Atp5d
3.55164494454328e-20	0.252013179382827	0.776	0.51	8.28243601067492e-16	12	Nol7
3.61009055942986e-20	0.261985530779837	0.944	0.726	8.41873118459044e-16	12	Cd37
7.18547988541255e-20	0.251535343760057	0.692	0.439	1.67565390927821e-15	12	Fis1
1.4609652159362e-19	0.33706168846471	0.938	0.839	3.40697088356322e-15	12	Rpl31
2.13813850085107e-19	0.389240356071214	0.908	0.739	4.9861389839847e-15	12	Ube2h
6.2547641842342e-19	0.338512416121304	0.972	0.909	1.45861100776342e-14	12	Rpl22
7.41217675001011e-19	0.277942015620742	0.97	0.901	1.72851961810236e-14	12	Calm1
1.37825893744216e-17	0.254910489155173	0.95	0.851	3.21409984211512e-13	12	Arpc2
1.48258577643229e-17	0.258014967596027	0.864	0.649	3.4573900306401e-13	12	Bzw1
2.31642776626597e-17	0.256238310803843	0.963	0.918	5.40190955093223e-13	12	Eef2
8.80216010957226e-17	0.257197296249476	0.97	0.932	2.05266373755225e-12	12	Rpl7a
1.02457853824772e-16	0.251397665612047	0.892	0.794	2.38931715119368e-12	12	Eif3h
1.322842416689e-16	0.271809564407847	0.897	0.763	3.08486851571874e-12	12	Arpc1b
2.11662307376719e-16	0.256802869715562	0.918	0.773	4.9359650080251e-12	12	Chchd2
3.40840429302539e-16	0.260962747037576	0.978	0.959	7.94839881133521e-12	12	H3f3a
3.59715527740138e-16	0.264583699034316	0.783	0.572	8.38856610690002e-12	12	Psma3
1.19047239186772e-14	0.275494389862266	0.963	0.923	2.77618161783553e-10	12	Coro1a
2.24242701168222e-14	0.31869864854047	0.879	0.745	5.22933979124294e-10	12	Nme2
2.61703480251106e-13	0.283758419587478	0.933	0.768	6.1029251594558e-09	12	Laptm5
4.63314383338678e-13	0.287529519080016	0.985	0.954	1.0804491419458e-08	12	Rps27a
4.73212277979132e-09	0.635634682082785	0.914	0.802	0.000110353103224734	12	Lars2
5.65472216030448e-07	0.272116977159602	0.86	0.705	0.0131868120778301	12	Hspe1
8.69045366618687e-07	0.287534659892751	0.755	0.576	0.0202661379495478	12	Tubb4b
