# Supplementary material for: SOX5 Orchestrates Malignant Evolution via Promoter‐Centric Chromatin Remodeling in MYC‐Driven B‐Cell Lymphoma
Source: Adv Sci (Weinh). 2026 Jul 17:e76656. Online ahead of print. doi: 10.1002/advs.76656 (PMC13379260; doi:10.1002/advs.76656)
Supplement: Supplementary file 3 — Supporting file 3: advs76656‐sup‐0003‐TableS1–S6.zip. [file ADVS-9999-e76656-s002.zip › Table S2.xlsx]

## Sheet: SOX5_2-vs-CTL_2_Alldiff_info
Table S2. DEGs of Cut&Tag-seq in sgSOX5 vs control.
SYMBOL	log2(Fold_change) normalized	z-score	p-value	peakname	annotation
NPTX2	-0.687635	-8.36693	5.91397424491372e-17	peak42405	Distal Intergenic
H2AC7	-0.51242	-8.00054	1.2387040424712102e-15	peak33766	Promoter (<=1kb)
CH507-145C22.1	-0.299859	-7.87484	3.4117646174043703e-15	peak90466	Distal Intergenic
RAB5IF	-1.57471	-7.80018	6.18184759350748e-15	peak89218	Promoter (<=1kb)
H2BC5	-0.489173	-7.74781	9.349126188464751e-15	peak33761	Promoter (<=1kb)
SSUH2	-0.962449	-7.67362	1.6720283207453202e-14	peak16471	Promoter (<=1kb)
PIGT	-0.748438	-7.65855	1.88040654807603e-14	peak89590	Promoter (<=1kb)
H2AC15	-0.669021	-7.64913	2.02343370110781e-14	peak33847	Promoter (<=1kb)
CDC16	-2.84921	-7.63977	2.1761582948068702e-14	peak70129	Promoter (<=1kb)
SRP14-DT	-2.48356	-7.55647	4.14148706121186e-14	peak73842	Promoter (<=1kb)
PFKL	2.7491	7.51315778861253	5.77178898974886e-14	peak91361	Promoter (<=1kb)
PKM	-2.26117	-6.95943	3.41657027032079e-12	peak75375	Promoter (<=1kb)
HS6ST1	-6.73149	-6.93659	4.01669141783586e-12	peak12633	Intron
RBKS	-3.01408	-6.91935	4.53717517213757e-12	peak9494	Promoter (<=1kb)
IGDCC4	-1.37519	-6.9061	4.98171394417648e-12	peak74987	Promoter (<=1kb)
TAGAP	-1.24733	-6.88592	5.741605905497399e-12	peak38137	Exon
KCP	-3.62107	-6.8832	5.85220335906004e-12	peak43733	Distal Intergenic
SFR1	-2.06853	-6.85143	7.311599439105769e-12	peak56995	Promoter (<=1kb)
NSD3	-3.2308	-6.79137	1.1107217197199e-11	peak45756	Promoter (<=1kb)
CDHR2	-3.84112	-6.78448	1.1650915090352398e-11	peak32665	Exon
WNT3	-6.65349	-6.76416	1.3408218621097498e-11	peak81217	Promoter (<=1kb)
MIR567	-2.33601	-6.74329	1.5483861111736398e-11	peak19660	3' UTR
LINC02155	3.21687499280682	6.74145521539451	1.5680807135277798e-11	peak46514	Distal Intergenic
ZBTB10	-0.990861	-6.73387	1.6520596575225498e-11	peak47274	Intron
HIP1	-3.80549	-6.68019	2.3863611498041097e-11	peak41526	Promoter (1-2kb)
RNF19A	-1.537	-6.62903	3.37898435317442e-11	peak48100	Promoter (<=1kb)
STIM2	-3.03815	-6.60322	4.023315791761359e-11	peak23458	Intron
NUDT15	-1.56763	-6.60191	4.0589456795961894e-11	peak68403	Promoter (<=1kb)
PDXK	6.07102412634336	6.59744015593043	4.18317454135713e-11	peak91328	Intron
	-6.57103	-6.58555	4.53209716221016e-11	peak16913	Intron
CXCR4	-2.02953	-6.54733	5.85738013176729e-11	peak12880	Distal Intergenic
ZFAND5	-3.00713	-6.50074	7.992829509197559e-11	peak51091	Promoter (<=1kb)
DCAF1	-1.6852	-6.47841	9.269407546988589e-11	peak18090	Promoter (<=1kb)
LASTR	-3.73149	-6.46683	1.00082901178594e-10	peak53825	Promoter (2-3kb)
ZNF236-DT	-3.73149	-6.46683	1.00082901178594e-10	peak84754	Promoter (<=1kb)
MIR567	-3.48356	-6.46591	1.0069357985032e-10	peak19661	3' UTR
FRMD8	-4.02789	-6.36388	1.96723151090795e-10	peak60229	Exon
AGPAT4	-3.69302	-6.35762	2.04903679974698e-10	peak38206	Intron
FNDC3A	3.32379019672333	6.34663832272456	2.20070680218053e-10	peak68433	Promoter (2-3kb)
SH3KBP1	-2.7466	-6.34534	2.21936108078682e-10	peak93475	Intron
SH3GL1	-2.18983	-6.33211	2.4182665037132603e-10	peak85203	Intron
PAX5	-1.47014	-6.32648	2.50816244314991e-10	peak50855	Promoter (<=1kb)
MIEF2	-1.63381	-6.3025	2.92888719382041e-10	peak80175	Promoter (<=1kb)
H3C4	-0.884586	-6.29706	3.03344368985902e-10	peak33765	Promoter (1-2kb)
COL23A1	-4.48356	-6.25915	3.87077360444795e-10	peak32755	Intron
LOC107986306	4.07102412634336	6.25652155050335	3.93658730053019e-10	peak25692	Distal Intergenic
TP53INP2	-3.98607	-6.25233	4.04377398509425e-10	peak89114	5' UTR
EFCAB2	5.90875269744448	6.24305455906498	4.29107137156472e-10	peak8290	Intron
LIG1	5.90875269744448	6.24305455906498	4.29107137156472e-10	peak87137	Promoter (1-2kb)
CPA6	-2.80549	-6.21186	5.23600192769194e-10	peak46781	Promoter (2-3kb)
DLGAP1-AS1	-2.54246	-6.21071	5.27453709709147e-10	peak82832	Intron
LMO1	-6.39046	-6.20728	5.39111564157917e-10	peak58456	Distal Intergenic
WNK1	-6.39046	-6.20728	5.39111564157917e-10	peak62850	Promoter (1-2kb)
DPP9	-1.27411	-6.2041	5.50095662647913e-10	peak85220	Promoter (<=1kb)
ALDH1A3-AS1	-2.40413	-6.19311	5.89870935630259e-10	peak76379	Promoter (<=1kb)
ZNF724	-2.6091	-6.17302	6.69964944130555e-10	peak86205	Promoter (<=1kb)
RTN4RL2	4.90875269744448	6.16779982235547	6.92467285044378e-10	peak59800	Intron
UBE2D3-AS1	-0.855534	-6.15929	7.30706783309467e-10	peak25357	Promoter (<=1kb)
TMED1	-0.859074	-6.15539	7.48935461762906e-10	peak85588	Promoter (<=1kb)
SLC3A2	2.70908035260812	6.15163440986941	7.668849345591601e-10	peak60077	Promoter (1-2kb)
CDH23	-4.43776	-6.14623	7.93459027213356e-10	peak55714	Intron
B4GALT5	3.0273971939431	6.13944433320936	8.281063632866701e-10	peak89801	Intron
ILDR1	-3.37109	-6.13637	8.44308941604279e-10	peak19970	Intron
ANKRD11	-3.61285	-6.1338	8.58066521649592e-10	peak79356	Intron
CLASP1	-1.64503	-6.12109	9.29374506268302e-10	peak12413	Promoter (<=1kb)
RERE	-2.02413	-6.11986	9.36578499621866e-10	peak443	Intron
TACO1	-5.34155	-6.11805	9.47269447628566e-10	peak81833	Promoter (<=1kb)
LOC107984016	3.24435572922892	6.11027152915829	9.94617711293216e-10	peak71652	Promoter (1-2kb)
VSX1	-6.34155	-6.10778	1.01025471382533e-09	peak88823	Distal Intergenic
OSBPL3	2.0082883709954	6.10616435642461	1.020539183804e-09	peak39622	Promoter (2-3kb)
PEX11G	4.87398727928381	6.08733409156971	1.1480624286748e-09	peak85383	3' UTR
GUSB	-2.87588	-6.07721	1.2228796734387602e-09	peak41142	Promoter (<=1kb)
ANKRD33B	-1.07757	-6.06973	1.28125603681957e-09	peak28003	Intron
BIRC2	-2.57872	-6.06913	1.28603995494419e-09	peak61525	Promoter (<=1kb)
H4C9	-0.865244	-6.03614	1.5784666153432801e-09	peak33809	Promoter (<=1kb)
GNB1	-4.39046	-6.03107	1.628775981376e-09	peak79	Intron
ACSF3	-4.39046	-6.03107	1.628775981376e-09	peak79332	Intron
TFAP2C	-4.39046	-6.03107	1.628775981376e-09	peak90056	Promoter (1-2kb)
MGAT3	-4.39046	-6.03107	1.628775981376e-09	peak92604	Intron
EPHA8	2.81411582330641	6.0247847818966	1.6933479871029702e-09	peak1222	Exon
SPRY4-AS1	-3.8986	-6.02316	1.7104924590030401e-09	peak31479	Intron
MIR193BHG	-3.8986	-6.02316	1.7104924590030401e-09	peak77092	Distal Intergenic
ADARB1	-3.8986	-6.02316	1.7104924590030401e-09	peak91400	Intron
DOK7	-3.57103	-6.01902	1.7547977921537401e-09	peak22762	Exon
LOC107986385	-3.57103	-6.01902	1.7547977921537401e-09	peak29675	Distal Intergenic
LYN	-3.57103	-6.01902	1.7547977921537401e-09	peak46252	Intron
LOC105374754	5.80183749352797	6.01756347026857	1.7706189897868501e-09	peak10499	Intron
SPSB3	5.80183749352797	6.01756347026857	1.7706189897868501e-09	peak76552	Promoter (1-2kb)
	-1.25615	-6.01469	1.8023383527127402e-09	peak19747	Promoter (<=1kb)
ITIH4	3.51643527466572	6.01230387075806	1.8290505634115402e-09	peak18161	Promoter (<=1kb)
FAM174B	3.97586689330302	6.01034995488654	1.8512327585285802e-09	peak76126	Intron
CNNM4	-5.29092	-6.00713	1.8883209531198703e-09	peak11578	Intron
YARS1	-6.29092	-6.0061	1.90039855045922e-09	peak1873	Promoter (<=1kb)
SUSD4	-6.29092	-6.0061	1.90039855045922e-09	peak7488	Intron
DUSP22	-6.29092	-6.0061	1.90039855045922e-09	peak32884	Intron
LINC00644	-6.29092	-6.0061	1.90039855045922e-09	peak71380	Distal Intergenic
INF2	-6.29092	-6.0061	1.90039855045922e-09	peak73142	Intron
TMEM241	-6.29092	-6.0061	1.90039855045922e-09	peak83270	Intron
ACTB	-0.625081	-5.99156	2.07843267208002e-09	peak38826	Promoter (<=1kb)
DCK	-2.23845	-5.99	2.09843209697437e-09	peak24515	Intron
TIGIT	-1.87059	-5.98689	2.1389423255314602e-09	peak19750	Promoter (<=1kb)
METTL8	1.66699495124111	5.97178501680388	2.3467164184104803e-09	peak13816	Promoter (1-2kb)
GSE1	3.18886061663722	5.94827601594025	2.70981370094071e-09	peak79150	Promoter (<=1kb)
UPF1	-2.39783	-5.94571	2.7525700970640504e-09	peak86065	Promoter (<=1kb)
RAP1GAP	-2.96161	-5.94179	2.8192838586059104e-09	peak1164	Intron
CISTR	-2.96161	-5.94179	2.8192838586059104e-09	peak64762	Promoter (<=1kb)
TRIM32	-2.27711	-5.93962	2.8568502630524504e-09	peak52564	Promoter (<=1kb)
RASSF5	3.94270002936782	5.92605376239648	3.10301033915999e-09	peak6896	Promoter (1-2kb)
LINC00524	-4.34155	-5.91355	3.34809640135673e-09	peak72948	Distal Intergenic
PHACTR3	-4.34155	-5.91355	3.34809640135673e-09	peak90211	Distal Intergenic
MSGN1	2.17940028738815	5.91134458253814	3.3932633760366304e-09	peak9050	Distal Intergenic
LINC01485	2.51643527466572	5.9081649818102	3.4593947722081602e-09	peak32585	Distal Intergenic
SNTG1	-3.8528	-5.90533	3.5193682234520703e-09	peak46061	Distal Intergenic
ADAMTS6	-6.23845	-5.9021	3.5890110163446903e-09	peak29224	Promoter (2-3kb)
RNF138	-6.23845	-5.9021	3.5890110163446903e-09	peak83526	Intron
PFKFB3	-1.61396	-5.89412	3.76673840339944e-09	peak53868	Promoter (<=1kb)
ICAM5	-1.61396	-5.89412	3.76673840339944e-09	peak85546	Promoter (<=1kb)
LINC02528	-5.23845	-5.89373	3.77565156173478e-09	peak37384	Distal Intergenic
PRKAR1B	-5.23845	-5.89373	3.77565156173478e-09	peak38571	Intron
TCF15	-5.23845	-5.89373	3.77565156173478e-09	peak87721	Promoter (1-2kb)
	-1.17041	-5.89245	3.80505507103563e-09	peak72967	Promoter (<=1kb)
GRIN3B	-2.70596	-5.88902	3.88502352304812e-09	peak84958	Promoter (<=1kb)
ANKRD44	2.76436278810931	5.86746175576309	4.42517032874292e-09	peak14565	Promoter (1-2kb)
ANKRD30A	5.72588864029467	5.86114246626521	4.59693359967396e-09	peak54813	Distal Intergenic
LINC02245	-2.51599	-5.85745	4.70018177215603e-09	peak10726	Intron
APBA2	3.45503473000158	5.84480222349318	5.07170468203679e-09	peak73438	Intron
TAS2R1	3.90875269744448	5.84057004205634	5.20225074765046e-09	peak27965	Distal Intergenic
GRIN2C	3.90875269744448	5.84057004205634	5.20225074765046e-09	peak82250	Exon
CENPM	-0.631663	-5.83788	5.28707804889246e-09	peak92747	Promoter (<=1kb)
MORF4L1	-1.23692	-5.82034	5.8727369585678e-09	peak75618	Promoter (<=1kb)
BMS1P4-AGAP5	-2.5879	-5.81653	6.008213092822431e-09	peak55818	Promoter (<=1kb)
DGKZ	-2.5879	-5.81653	6.008213092822431e-09	peak59620	Promoter (<=1kb)
SHF	-0.523563	-5.80791	6.325892733978e-09	peak74129	Promoter (<=1kb)
LOC107985116	-6.184	-5.79565	6.80580498064393e-09	peak4250	Intron
MIR4458HG	-6.184	-5.79565	6.80580498064393e-09	peak27927	Intron
LINC00244	-6.184	-5.79565	6.80580498064393e-09	peak45005	Intron
RPL13AP5	-6.184	-5.79565	6.80580498064393e-09	peak56635	Distal Intergenic
CTU1	-6.184	-5.79565	6.80580498064393e-09	peak87331	3' UTR
APCDD1L-DT	-6.184	-5.79565	6.80580498064393e-09	peak90166	Intron
LINC01711	-6.184	-5.79565	6.80580498064393e-09	peak90167	Intron
NRXN2	-4.29092	-5.79354	6.89162389455798e-09	peak60171	Promoter (1-2kb)
BCL2L14	-4.29092	-5.79354	6.89162389455798e-09	peak63403	Distal Intergenic
ZBTB45	-3.2491	-5.79059	7.01381641246933e-09	peak87674	Promoter (1-2kb)
NFKBIZ	-1.72642	-5.78888	7.085603891767161e-09	peak19387	Promoter (<=1kb)
LINC02530	-1.64403	-5.78544	7.23218965778208e-09	peak33323	Distal Intergenic
LRRC18	-3.80549	-5.78521	7.242364618141531e-09	peak55066	Intron
DLGAP4	-3.80549	-5.78521	7.242364618141531e-09	peak89203	Intron
ADAM11	-3.48356	-5.78328	7.325960214722141e-09	peak81132	Promoter (1-2kb)
A4GALT	-3.48356	-5.78328	7.325960214722141e-09	peak92794	Intron
LOC105370792	5.68636027610804	5.78094633188471	7.428158647229151e-09	peak73939	Intron
CYP2D7	-2.67119	-5.77844	7.53972489299169e-09	peak92756	Intron
TTLL10	-5.184	-5.7777	7.57269466748168e-09	peak27	Promoter (<=1kb)
NUP210	-2.04299	-5.75908	8.45740342657664e-09	peak16683	Exon
MIR30C2	4.72588864029467	5.75281815344428	8.77678802032925e-09	peak35379	Exon
KIAA0930	-2.76897	-5.74388	9.25340308812362e-09	peak92918	Promoter (<=1kb)
BATF	-2.12402	-5.74369	9.26366214376324e-09	peak72003	Intron
RNU5A-1	-0.696339	-5.7284	1.01381598149543e-08	peak74981	Promoter (<=1kb)
TMEM248	-2.55395	-5.70656	1.15281967722514e-08	peak41190	Promoter (<=1kb)
MID1IP1-AS1	-1.70596	-5.70001	1.19797001376872e-08	peak93693	Intron
MTUS2	5.64571829161069	5.69934760919916	1.20266775926968e-08	peak67779	Intron
ST6GAL1	-2.15599	-5.68748	1.289305049875e-08	peak22107	Promoter (<=1kb)
HLA-DQA1	-6.12742	-5.68659	1.29604797668117e-08	peak34104	Promoter (2-3kb)
PTPRN2-AS1	-6.12742	-5.68659	1.29604797668117e-08	peak45055	Intron
ANO2	-6.12742	-5.68659	1.29604797668117e-08	peak63098	Intron
LOC101927531	-6.12742	-5.68659	1.29604797668117e-08	peak67197	Intron
RNASE4	-6.12742	-5.68659	1.29604797668117e-08	peak70179	Intron
NXPH3	-6.12742	-5.68659	1.29604797668117e-08	peak81344	Promoter (1-2kb)
DLX4	-6.12742	-5.68659	1.29604797668117e-08	peak81367	Distal Intergenic
BTBD2	-6.12742	-5.68659	1.29604797668117e-08	peak85045	Promoter (1-2kb)
SCAI	-2.26117	-5.68232	1.32877993080427e-08	peak52921	Promoter (<=1kb)
ZNF3	-0.820256	-5.67785	1.36396356860691e-08	peak42484	Promoter (<=1kb)
BRF1	3.39090439258186	5.67291946133807	1.4038423973904e-08	peak73175	Distal Intergenic
LINC02946	-3.20603	-5.67135	1.41676346288047e-08	peak11901	Promoter (<=1kb)
CFAP418-AS1	-4.23845	-5.67091	1.42041980773828e-08	peak47907	Intron
MIR3942	-4.23845	-5.67091	1.42041980773828e-08	peak73675	Intron
BPTF	-4.23845	-5.67091	1.42041980773828e-08	peak82016	Intron
LOC105372334	-4.23845	-5.67091	1.42041980773828e-08	peak86215	Distal Intergenic
MDN1	-2.63557	-5.66629	1.4592466889899e-08	peak36025	Promoter (<=1kb)
MIR4648	-2.63557	-5.66629	1.4592466889899e-08	peak38697	Promoter (2-3kb)
LOC107984098	3.83836336955309	5.66585908143574	1.46289718276739e-08	peak27748	Distal Intergenic
LMO3	3.83836336955309	5.66585908143574	1.46289718276739e-08	peak63611	Distal Intergenic
KLF17	4.68636027610804	5.66575794521262	1.46376039855346e-08	peak2405	Promoter (<=1kb)
NECTIN1-DT	4.68636027610804	5.66575794521262	1.46376039855346e-08	peak62200	Intron
MEAF6	-3.75658	-5.66265	1.49048962416774e-08	peak2080	Promoter (<=1kb)
PDZD7	-3.75658	-5.66265	1.49048962416774e-08	peak56845	3' UTR
TEAD3	-3.43776	-5.66211	1.49519080471431e-08	peak34289	Promoter (2-3kb)
LOC101928354	-5.12742	-5.65888	1.52363489372518e-08	peak33406	Intron
R3HCC1L	-5.12742	-5.65888	1.52363489372518e-08	peak56709	Promoter (<=1kb)
YTHDF1	-5.12742	-5.65888	1.52363489372518e-08	peak90391	Distal Intergenic
DENND6B	-5.12742	-5.65888	1.52363489372518e-08	peak93173	Promoter (<=1kb)
AKAP13	-0.914544	-5.65167	1.58900577278568e-08	peak75831	Exon
TNFSF9	-1.25175	-5.64648	1.6376462589743e-08	peak85329	3' UTR
WNK1	-0.774402	-5.64245	1.67646210577377e-08	peak62837	Promoter (<=1kb)
TRRAP	1.50394433048253	5.64105922632863	1.69007210025941e-08	peak42417	Promoter (<=1kb)
C18orf25	-2.19138	-5.63171	1.78430130546329e-08	peak83875	Promoter (<=1kb)
LINGO3	2.68636027610804	5.62534462662117	1.85137981632138e-08	peak85075	Promoter (1-2kb)
TCF7L1	5.60389811591606	5.6162816783451	1.9511050087743e-08	peak11355	Promoter (1-2kb)
RIMBP2	5.60389811591606	5.6162816783451	1.9511050087743e-08	peak67313	Promoter (<=1kb)
LOC105370804	5.60389811591606	5.6162816783451	1.9511050087743e-08	peak74223	Intron
MIR9-3HG	5.60389811591606	5.6162816783451	1.9511050087743e-08	peak75971	Promoter (2-3kb)
MAT1A	2.54197036677286	5.60741430964679	2.05371634723968e-08	peak56097	Promoter (<=1kb)
CD69	-0.792893	-5.6012	2.12875217652613e-08	peak63310	Promoter (<=1kb)
TSNAX-DISC1	-2.04156	-5.60015	2.14161758398355e-08	peak7857	Promoter (<=1kb)
PSMA8	-2.84613	-5.59698	2.18115698705836e-08	peak83361	Intron
NOL4L-DT	-2.84613	-5.59698	2.18115698705836e-08	peak88982	Intron
TBK1	-1.5831	-5.593	2.23181442764577e-08	peak65106	Promoter (<=1kb)
LRRC2-AS1	-1.04835	-5.59127	2.25418574516914e-08	peak17822	Exon
ACBD6	-1.41943	-5.58832	2.29275946741953e-08	peak6023	Promoter (<=1kb)
TMEM102	-1.25729	-5.58751	2.30352086716988e-08	peak79787	Promoter (<=1kb)
CHI3L1	3.35773752864667	5.58523873935796	2.33379388578496e-08	peak6714	Distal Intergenic
NDUFA10	4.64571829161069	5.57720473453339	2.44414150667008e-08	peak16108	Promoter (<=1kb)
INSL3	4.64571829161069	5.57720473453339	2.44414150667008e-08	peak85996	3' UTR
APMAP	-2.2308	-5.57656	2.45315749063877e-08	peak88816	Promoter (<=1kb)
ULK1	3.80183749352797	5.57653417553756	2.45357729664739e-08	peak67377	Promoter (1-2kb)
LNCTAM34A	-6.06853	-5.57474	2.47894079323562e-08	peak488	Promoter (1-2kb)
MIR135A1	-6.06853	-5.57474	2.47894079323562e-08	peak18134	Distal Intergenic
BMP2K	-6.06853	-5.57474	2.47894079323562e-08	peak24739	Intron
CTNND2	-6.06853	-5.57474	2.47894079323562e-08	peak28052	Distal Intergenic
ZFPM2	-6.06853	-5.57474	2.47894079323562e-08	peak48376	Intron
TRIB1	-6.06853	-5.57474	2.47894079323562e-08	peak48959	Distal Intergenic
SMPD5	-6.06853	-5.57474	2.47894079323562e-08	peak49697	Intron
FRMD4A	-6.06853	-5.57474	2.47894079323562e-08	peak54124	Intron
FSHB	-6.06853	-5.57474	2.47894079323562e-08	peak59131	Promoter (2-3kb)
RIN3	-6.06853	-5.57474	2.47894079323562e-08	peak72577	Promoter (<=1kb)
BRF1	-6.06853	-5.57474	2.47894079323562e-08	peak73178	Promoter (<=1kb)
RERE	-2.98607	-5.57	2.54745947606128e-08	peak444	Intron
LOC400748	-2.98607	-5.57	2.54745947606128e-08	peak1748	Distal Intergenic
RABGAP1L	-1.12742	-5.56478	2.62488383057639e-08	peak5825	Intron
MIR4537	-1.7939	-5.55564	2.76591336633979e-08	peak73227	Promoter (2-3kb)
MAT1A	-2.59904	-5.5525	2.81607745940897e-08	peak56096	Promoter (<=1kb)
FEM1C	-3.16164	-5.54996	2.85737646127365e-08	peak30548	Promoter (1-2kb)
DTX1	-3.16164	-5.54996	2.85737646127365e-08	peak66617	Intron
ZNF793-AS1	-3.16164	-5.54996	2.85737646127365e-08	peak86566	Promoter (<=1kb)
FMN2	-4.184	-5.54549	2.93133006921618e-08	peak8163	Intron
FRAS1	-4.184	-5.54549	2.93133006921618e-08	peak24706	Distal Intergenic
DTX4	-4.184	-5.54549	2.93133006921618e-08	peak59874	Promoter (<=1kb)
AKT2	-4.184	-5.54549	2.93133006921618e-08	peak86720	Promoter (<=1kb)
BCAS4	-4.184	-5.54549	2.93133006921618e-08	peak89869	Intron
TPPP3	-3.39046	-5.53861	3.04880463420502e-08	peak78425	Distal Intergenic
CHN2	-3.70596	-5.53755	3.06737164317835e-08	peak39838	Intron
CT66	-3.70596	-5.53755	3.06737164317835e-08	peak41289	Distal Intergenic
PROKR1	-5.06853	-5.53708	3.07548500553923e-08	peak10863	Promoter (2-3kb)
NUP210	-5.06853	-5.53708	3.07548500553923e-08	peak16686	Promoter (2-3kb)
ZBTB47	-5.06853	-5.53708	3.07548500553923e-08	peak17657	Promoter (2-3kb)
LOC105379109	-5.06853	-5.53708	3.07548500553923e-08	peak30286	Intron
INTS1	-5.06853	-5.53708	3.07548500553923e-08	peak38626	Exon
TNRC18	-5.06853	-5.53708	3.07548500553923e-08	peak38814	Intron
EPB42	-5.06853	-5.53708	3.07548500553923e-08	peak74019	Promoter (<=1kb)
SIL1	5.56082939402418	5.53167896493776	3.17180022152772e-08	peak31324	Distal Intergenic
ANXA2R-AS1	-2.41645	-5.52952	3.21104725284629e-08	peak28812	Promoter (<=1kb)
NDUFAF6	3.03999723072274	5.52618683188612	3.27265622287683e-08	peak47853	Intron
SYBU-AS1	3.03999723072274	5.52618683188612	3.27265622287683e-08	peak48538	Promoter (<=1kb)
MT2A	2.21687499280682	5.5248355906952	3.29794291199968e-08	peak78071	Promoter (<=1kb)
PPP3CB-AS1	-1.33771	-5.52081	3.37438150356786e-08	peak55810	Promoter (<=1kb)
H2AC11	-0.369483	-5.50395	3.71367483473187e-08	peak33808	Promoter (<=1kb)
PEX5L	-1.72868	-5.50113	3.77356564329664e-08	peak21843	Intron
EPB41L3	4.60389811591606	5.48709052009359	4.08607775890037e-08	peak82876	Promoter (<=1kb)
GUSBP11	4.60389811591606	5.48709052009359	4.08607775890037e-08	peak91828	Intron
ASNSP1	3.76436278810931	5.48582588852772	4.11542094456038e-08	peak45874	Distal Intergenic
ANKLE2	3.76436278810931	5.48582588852772	4.11542094456038e-08	peak67424	3' UTR
FHOD3	3.76436278810931	5.48582588852772	4.11542094456038e-08	peak83634	Intron
APEX2	3.76436278810931	5.48582588852772	4.11542094456038e-08	peak93998	Promoter (<=1kb)
CCNL1	-1.37434	-5.48412	4.15537873250328e-08	peak21192	Promoter (<=1kb)
SNX22	-0.566027	-5.48133	4.22148800704633e-08	peak74912	Promoter (<=1kb)
LINC02255	-2.80549	-5.47834	4.29336027783496e-08	peak75445	Intron
CCND2-AS1	-2.32487	-5.46902	4.52517940215273e-08	peak63024	Distal Intergenic
INTS2	-2.32487	-5.46902	4.52517940215273e-08	peak81771	Promoter (<=1kb)
SZRD1	-1.02789	-5.46272	4.68904213250913e-08	peak870	Promoter (<=1kb)
REEP1	-1.3475	-5.46247	4.69552827247295e-08	peak11414	Intron
CCDC28B	-1.77045	-5.46075	4.74134400460156e-08	peak1839	Promoter (<=1kb)
MATN1	-6.00713	-5.45994	4.7630616641701e-08	peak1736	Distal Intergenic
LINC01720	-6.00713	-5.45994	4.7630616641701e-08	peak6317	Promoter (<=1kb)
CNIH3-AS2	-6.00713	-5.45994	4.7630616641701e-08	peak7537	Intron
MIR4786	-6.00713	-5.45994	4.7630616641701e-08	peak16102	Intron
SH3TC1	-6.00713	-5.45994	4.7630616641701e-08	peak22974	Distal Intergenic
SDK1	-6.00713	-5.45994	4.7630616641701e-08	peak38749	Intron
RIC1	-6.00713	-5.45994	4.7630616641701e-08	peak49934	Intron
ADK	-6.00713	-5.45994	4.7630616641701e-08	peak55846	Intron
SCGB1D4	-6.00713	-5.45994	4.7630616641701e-08	peak60035	Distal Intergenic
SOX5	-6.00713	-5.45994	4.7630616641701e-08	peak63883	Intron
ARNT2	-6.00713	-5.45994	4.7630616641701e-08	peak75693	Promoter (1-2kb)
CEACAM16-AS1	-6.00713	-5.45994	4.7630616641701e-08	peak86934	Promoter (1-2kb)
CYYR1-AS1	-6.00713	-5.45994	4.7630616641701e-08	peak90744	Promoter (<=1kb)
SPECC1L	-6.00713	-5.45994	4.7630616641701e-08	peak91870	Intron
TTC3P1	-6.00713	-5.45994	4.7630616641701e-08	peak94201	Distal Intergenic
WBP1	-0.954455	-5.45774	4.8221964134356e-08	peak11119	Promoter (<=1kb)
MFSD9	-2.943	-5.44884	5.06995209185122e-08	peak11821	Intron
LILRA4	-2.943	-5.44884	5.06995209185122e-08	peak87470	Promoter (<=1kb)
RNF207-AS1	5.51643527466572	5.4454643987766	5.16703975836362e-08	peak305	Promoter (<=1kb)
CAMSAP2	5.51643527466572	5.4454643987766	5.16703975836362e-08	peak6584	Intron
LOC105372984	5.51643527466572	5.4454643987766	5.16703975836362e-08	peak7471	Intron
SORCS2	5.51643527466572	5.4454643987766	5.16703975836362e-08	peak22924	Intron
LOC105375278	5.51643527466572	5.4454643987766	5.16703975836362e-08	peak40853	Intron
CADPS2	5.51643527466572	5.4454643987766	5.16703975836362e-08	peak43472	Exon
FAM120AOS	5.51643527466572	5.4454643987766	5.16703975836362e-08	peak51715	Promoter (<=1kb)
PLCE1	5.51643527466572	5.4454643987766	5.16703975836362e-08	peak56535	Intron
LINC02666	5.51643527466572	5.4454643987766	5.16703975836362e-08	peak57879	Distal Intergenic
LOC105370600	5.51643527466572	5.4454643987766	5.16703975836362e-08	peak72265	Distal Intergenic
SCRT2	5.51643527466572	5.4454643987766	5.16703975836362e-08	peak87727	Distal Intergenic
MYO18B	5.51643527466572	5.4454643987766	5.16703975836362e-08	peak91925	3' UTR
FLYWCH1	3.0082883709954	5.43857957734276	5.37070210200788e-08	peak76630	Promoter (<=1kb)
LIM2-AS1	-1.12367	-5.43773	5.39647912652195e-08	peak87350	Promoter (<=1kb)
	-2.56157	-5.43702	5.41788351568002e-08	peak7980	Distal Intergenic
CORO7	-2.56157	-5.43702	5.41788351568002e-08	peak76726	3' UTR
RAB11FIP4	-2.56157	-5.43702	5.41788351568002e-08	peak80531	Intron
STUB1-DT	-2.03996	-5.43659	5.4310722252141e-08	peak76485	Promoter (<=1kb)
FLJ36000	-0.174756	-5.43488	5.48322193338565e-08	peak80296	Distal Intergenic
SPRYD7	-1.73732	-5.43342	5.52830121520959e-08	peak68471	Promoter (<=1kb)
LINC02702	-3.11583	-5.42631	5.75300754156056e-08	peak61996	Exon
UBR7	-3.11583	-5.42631	5.75300754156056e-08	peak72618	Promoter (<=1kb)
ECE1	-4.12742	-5.41712	6.05679862263143e-08	peak1153	Promoter (2-3kb)
HSD3B2	-4.12742	-5.41712	6.05679862263143e-08	peak4722	3' UTR
LOC101927829	-4.12742	-5.41712	6.05679862263143e-08	peak16960	Intron
CRHR2	-4.12742	-5.41712	6.05679862263143e-08	peak39908	Promoter (<=1kb)
KCNK9	-4.12742	-5.41712	6.05679862263143e-08	peak49454	Distal Intergenic
SCRIB	-4.12742	-5.41712	6.05679862263143e-08	peak49669	Promoter (<=1kb)
LINC00926	-4.12742	-5.41712	6.05679862263143e-08	peak74610	Intron
LIG3	-4.12742	-5.41712	6.05679862263143e-08	peak80668	Intron
SLC8A2	-4.12742	-5.41712	6.05679862263143e-08	peak87097	Intron
SLC4A11	-4.12742	-5.41712	6.05679862263143e-08	peak87871	Promoter (<=1kb)
RHOBTB2	1.39907832402757	5.41321842440227	6.19019034042363e-08	peak45499	Intron
SNTG1	-2.24256	-5.41305	6.19603912989731e-08	peak46038	Intron
ACTG1P25	-3.34155	-5.41264	6.21012349792118e-08	peak6692	Distal Intergenic
LRRC24	-3.34155	-5.41264	6.21012349792118e-08	peak49744	3' UTR
ING4	-3.34155	-5.41264	6.21012349792118e-08	peak63157	Promoter (<=1kb)
PEX11G	-3.34155	-5.41264	6.21012349792118e-08	peak85385	Promoter (<=1kb)
KCNQ1	-5.00713	-5.41212	6.22844529703379e-08	peak58216	Intron
MICAL2	-5.00713	-5.41212	6.22844529703379e-08	peak58628	Promoter (1-2kb)
SNN	-5.00713	-5.41212	6.22844529703379e-08	peak76990	Distal Intergenic
LIMD2	1.23991763946831	5.40991220187876	6.3055654925061e-08	peak81838	Promoter (<=1kb)
IKZF1	-3.65349	-5.40974	6.31165461848638e-08	peak40773	Distal Intergenic
MIR3193	-3.65349	-5.40974	6.31165461848638e-08	peak88914	Promoter (1-2kb)
MVD	3.28902477856265	5.40618558367285	6.43810894013747e-08	peak79306	Promoter (<=1kb)
COL27A1	2.77946968049952	5.39961726686411	6.67832187738026e-08	peak52462	Distal Intergenic
LOC100652758	-0.935128	-5.39902	6.70052852890198e-08	peak31847	Promoter (<=1kb)
PLEKHG6	-1.98607	-5.39579	6.82242047317047e-08	peak63129	Distal Intergenic
CD55	-0.955935	-5.39518	6.84545787631449e-08	peak6928	Promoter (<=1kb)
BAHCC1	3.72588864029467	5.3936769611799	6.90302752181569e-08	peak82612	Distal Intergenic
TCF7	-1.87261	-5.3882	7.11688041739728e-08	peak31123	Promoter (<=1kb)
TMEM225B	-1.24478	-5.38472	7.25589986370027e-08	peak42465	Promoter (<=1kb)
SEC63	-1.67621	-5.38289	7.33000304626892e-08	peak36489	Promoter (<=1kb)
NAMPT	-1.22525	-5.37114	7.82404147730971e-08	peak42828	Promoter (<=1kb)
EPHA4	-2.44704	-5.3673	7.99237943557077e-08	peak15357	Promoter (<=1kb)
ZSWIM8	-1.7466	-5.36498	8.09589382374759e-08	peak55825	Promoter (<=1kb)
LOC100289230	-0.876907	-5.36387	8.14581097173599e-08	peak30128	Promoter (<=1kb)
DCUN1D4	-2.16806	-5.36114	8.27005468178241e-08	peak24051	Promoter (<=1kb)
ERFE	5.4706315850526	5.35755679463284	8.43548556138713e-08	peak16034	Intron
MCM2	5.4706315850526	5.35755679463284	8.43548556138713e-08	peak20194	Promoter (<=1kb)
CLOCK	5.4706315850526	5.35755679463284	8.43548556138713e-08	peak24153	Promoter (<=1kb)
ADAMTSL2	5.4706315850526	5.35755679463284	8.43548556138713e-08	peak53389	Promoter (<=1kb)
SEC23IP	5.4706315850526	5.35755679463284	8.43548556138713e-08	peak57522	Intron
AAAS	5.4706315850526	5.35755679463284	8.43548556138713e-08	peak64733	Promoter (2-3kb)
PRKCH	5.4706315850526	5.35755679463284	8.43548556138713e-08	peak71332	Intron
LINC01169	5.4706315850526	5.35755679463284	8.43548556138713e-08	peak75075	Intron
MAP3K14-AS1	5.4706315850526	5.35755679463284	8.43548556138713e-08	peak81168	Promoter (1-2kb)
DNMT3B	5.4706315850526	5.35755679463284	8.43548556138713e-08	peak88991	Promoter (1-2kb)
MIEF1	5.4706315850526	5.35755679463284	8.43548556138713e-08	peak92606	3' UTR
DIXDC1	-1.83149	-5.3556	8.52731471457976e-08	peak61813	Promoter (<=1kb)
MIR4453	-1.19781	-5.3529	8.65556984178916e-08	peak26563	Promoter (<=1kb)
LINC02809	2.97586689330302	5.34982457483033	8.80395298852346e-08	peak7711	Promoter (<=1kb)
HAAO	2.97586689330302	5.34982457483033	8.80395298852346e-08	peak10005	Intron
BRI3BP	2.97586689330302	5.34982457483033	8.80395298852346e-08	peak67146	Promoter (1-2kb)
C1orf105	-5.943	-5.34195	9.1951349337992e-08	peak5762	Intron
DYSF	-5.943	-5.34195	9.1951349337992e-08	peak11016	Distal Intergenic
COA5	-5.943	-5.34195	9.1951349337992e-08	peak11648	Promoter (<=1kb)
ACOXL	-5.943	-5.34195	9.1951349337992e-08	peak12056	Intron
CYBRD1	-5.943	-5.34195	9.1951349337992e-08	peak13825	Distal Intergenic
FRZB	-5.943	-5.34195	9.1951349337992e-08	peak14176	Distal Intergenic
MED28	-5.943	-5.34195	9.1951349337992e-08	peak23202	Exon
LINC02473	-5.943	-5.34195	9.1951349337992e-08	peak23388	Distal Intergenic
MSMO1	-5.943	-5.34195	9.1951349337992e-08	peak26922	Promoter (1-2kb)
MIR4464	-5.943	-5.34195	9.1951349337992e-08	peak36057	Promoter (1-2kb)
GALNT17	-5.943	-5.34195	9.1951349337992e-08	peak41383	Distal Intergenic
PLPPR1	-5.943	-5.34195	9.1951349337992e-08	peak52031	Intron
ZMIZ1	-5.943	-5.34195	9.1951349337992e-08	peak56054	Intron
PC	-5.943	-5.34195	9.1951349337992e-08	peak60342	Intron
CFAP73	-5.943	-5.34195	9.1951349337992e-08	peak66622	Distal Intergenic
SYNE2	-5.943	-5.34195	9.1951349337992e-08	peak71455	Intron
NOX5	-5.943	-5.34195	9.1951349337992e-08	peak75193	Intron
LINC02175	-5.943	-5.34195	9.1951349337992e-08	peak77444	Promoter (<=1kb)
PRPSAP2	-5.943	-5.34195	9.1951349337992e-08	peak80194	Distal Intergenic
GAS2L2	-5.943	-5.34195	9.1951349337992e-08	peak80698	Exon
SMAD2	-5.943	-5.34195	9.1951349337992e-08	peak83938	Distal Intergenic
NFIC	-5.943	-5.34195	9.1951349337992e-08	peak85144	Promoter (<=1kb)
LOC105372560	-5.943	-5.34195	9.1951349337992e-08	peak88693	Distal Intergenic
CACNA1I	-5.943	-5.34195	9.1951349337992e-08	peak92617	Intron
FAM187B	-1.71386	-5.33831	9.38167335570313e-08	peak86457	Distal Intergenic
BCL7C	-2.01081	-5.33191	9.71837918504521e-08	peak77668	Distal Intergenic
MIR4253	-1.79289	-5.32484	1.01042304920993e-07	peak1235	Intron
H2AC6	-0.382154	-5.32483	1.01045468803948e-07	peak33759	Promoter (<=1kb)
IL6-AS1	-2.52309	-5.31977	1.03897533728629e-07	peak39520	Promoter (<=1kb)
PIGQ	2.7491	5.31257503095445	1.08086899839855e-07	peak76477	Promoter (<=1kb)
ATOSB	-0.709841	-5.30567	1.1226238688175e-07	peak50749	Promoter (<=1kb)
SCRIB	-2.34606	-5.30337	1.13686634903446e-07	peak49671	Promoter (<=1kb)
B4GALNT3	-2.34606	-5.30337	1.13686634903446e-07	peak62826	Promoter (<=1kb)
PRAMENP	-2.34606	-5.30337	1.13686634903446e-07	peak91735	Intron
LINC01585	-1.31544	-5.30296	1.13942130153856e-07	peak76049	Promoter (2-3kb)
RN7SL1	-1.22053	-5.30206	1.14504593413976e-07	peak70942	Promoter (<=1kb)
LOC107984918	4.51643527466572	5.30188067257435	1.14615752819272e-07	peak708	Distal Intergenic
ELAVL4	4.51643527466572	5.30188067257435	1.14615752819272e-07	peak2642	Intron
CHN2-AS1	4.51643527466572	5.30188067257435	1.14615752819272e-07	peak39829	Promoter (1-2kb)
CD6	4.51643527466572	5.30188067257435	1.14615752819272e-07	peak59960	Promoter (<=1kb)
C16orf86	-3.06853	-5.3003	1.15612127412845e-07	peak78446	Distal Intergenic
MSI2	-3.06853	-5.3003	1.15612127412845e-07	peak81591	Promoter (<=1kb)
DLL3	-3.06853	-5.3003	1.15612127412845e-07	peak86685	Exon
NCS1	3.68636027610804	5.30002617757576	1.1578607830417e-07	peak53195	3' UTR
KLHL25	3.68636027610804	5.30002617757576	1.1578607830417e-07	peak75860	Promoter (<=1kb)
PLCG2	3.68636027610804	5.30002617757576	1.1578607830417e-07	peak78961	Distal Intergenic
MRRF	-1.48356	-5.29687	1.17807467711368e-07	peak52776	Promoter (<=1kb)
SYTL1	-1.57103	-5.29605	1.18337393824013e-07	peak1535	Promoter (<=1kb)
EPB41L5	-1.9575	-5.2919	1.21048907806354e-07	peak12343	3' UTR
HCK	-1.65349	-5.28906	1.22945826791071e-07	peak88944	Distal Intergenic
CHD5	-4.06853	-5.2856	1.25292506498874e-07	peak301	Intron
MDS2	-4.06853	-5.2856	1.25292506498874e-07	peak1283	Distal Intergenic
GEMIN8P4	-4.06853	-5.2856	1.25292506498874e-07	peak3827	Distal Intergenic
DIS3L2	-4.06853	-5.2856	1.25292506498874e-07	peak15751	Distal Intergenic
SLC25A26	-4.06853	-5.2856	1.25292506498874e-07	peak18601	Intron
EPHB3	-4.06853	-5.2856	1.25292506498874e-07	peak22002	Distal Intergenic
PLEKHG4B	-4.06853	-5.2856	1.25292506498874e-07	peak27616	Intron
NR2F1-AS1	-4.06853	-5.2856	1.25292506498874e-07	peak29971	Distal Intergenic
LOC105374910	-4.06853	-5.2856	1.25292506498874e-07	peak33183	Intron
LINC01512	-4.06853	-5.2856	1.25292506498874e-07	peak34751	Distal Intergenic
MAP3K5-AS1	-4.06853	-5.2856	1.25292506498874e-07	peak37329	Intron
PRKAR2B	-4.06853	-5.2856	1.25292506498874e-07	peak42874	Intron
GARIN1A	-4.06853	-5.2856	1.25292506498874e-07	peak43714	Exon
VIPR2	-4.06853	-5.2856	1.25292506498874e-07	peak45133	Distal Intergenic
AQP2	-4.06853	-5.2856	1.25292506498874e-07	peak64551	Promoter (<=1kb)
TMEM87A	-4.06853	-5.2856	1.25292506498874e-07	peak73959	Intron
NTRK3	-4.06853	-5.2856	1.25292506498874e-07	peak75914	Intron
SSH2	-4.06853	-5.2856	1.25292506498874e-07	peak80453	Intron
SP2	-4.06853	-5.2856	1.25292506498874e-07	peak81263	Exon
RBPJL	-4.06853	-5.2856	1.25292506498874e-07	peak89585	Promoter (<=1kb)
MIR3201	-4.06853	-5.2856	1.25292506498874e-07	peak93065	Distal Intergenic
LOC105376686	-3.29092	-5.28408	1.26339327646497e-07	peak269	Intron
OPRD1	-3.29092	-5.28408	1.26339327646497e-07	peak1646	Intron
LINC02266	-3.29092	-5.28408	1.26339327646497e-07	peak26366	Distal Intergenic
LCTL	-3.29092	-5.28408	1.26339327646497e-07	peak75073	Promoter (<=1kb)
SUCO	-4.943	-5.28375	1.26564187192899e-07	peak5765	Distal Intergenic
PROX1	-4.943	-5.28375	1.26564187192899e-07	peak7179	Exon
MITF	-4.943	-5.28375	1.26564187192899e-07	peak18722	Distal Intergenic
ABLIM2	-4.943	-5.28375	1.26564187192899e-07	peak22968	Promoter (1-2kb)
LINC02056	-4.943	-5.28375	1.26564187192899e-07	peak29405	Intron
DRD1	-4.943	-5.28375	1.26564187192899e-07	peak32624	Distal Intergenic
CYTH3	-4.943	-5.28375	1.26564187192899e-07	peak38863	3' UTR
SIK3	-4.943	-5.28375	1.26564187192899e-07	peak62026	Intron
PUS1	-4.943	-5.28375	1.26564187192899e-07	peak67380	Promoter (1-2kb)
SIPA1	1.35468420466911	5.28193110293275	1.27829273102186e-07	peak60254	Promoter (<=1kb)
FBXO42	-3.59904	-5.27907	1.29838564805024e-07	peak866	3' UTR
STX6	-3.59904	-5.27907	1.29838564805024e-07	peak6041	Promoter (<=1kb)
MAGI2	-3.59904	-5.27907	1.29838564805024e-07	peak41624	Promoter (1-2kb)
COMT	-3.59904	-5.27907	1.29838564805024e-07	peak91645	Promoter (<=1kb)
PLEKHJ1	-1.27921	-5.2761	1.31959223162801e-07	peak85069	Promoter (<=1kb)
GOLM2	-2.61285	-5.27536	1.32496325202926e-07	peak74083	Exon
SCNN1B	-2.61285	-5.27536	1.32496325202926e-07	peak77359	Intron
ORMDL3	-2.61285	-5.27536	1.32496325202926e-07	peak80873	Promoter (<=1kb)
CAB39L	-0.94061	-5.2707	1.3590600607796e-07	peak68445	Promoter (<=1kb)
LINC02612	5.42332587027424	5.26786814102044	1.38017183386007e-07	peak13228	Distal Intergenic
ROBO1	5.42332587027424	5.26786814102044	1.38017183386007e-07	peak18989	Distal Intergenic
KCNIP1	5.42332587027424	5.26786814102044	1.38017183386007e-07	peak32453	Intron
E2F3	5.42332587027424	5.26786814102044	1.38017183386007e-07	peak33613	Intron
DOCK4	5.42332587027424	5.26786814102044	1.38017183386007e-07	peak43064	Intron
PGAM1P5	5.42332587027424	5.26786814102044	1.38017183386007e-07	peak65932	Intron
TBPL2	5.42332587027424	5.26786814102044	1.38017183386007e-07	peak71152	Promoter (2-3kb)
HSPA12B	5.42332587027424	5.26786814102044	1.38017183386007e-07	peak87903	Intron
CACNA1I	5.42332587027424	5.26786814102044	1.38017183386007e-07	peak92622	Distal Intergenic
ETV5	-1.44609	-5.26647	1.39074919170947e-07	peak22063	Intron
NUDCD3	2.94270002936782	5.2598814242682	1.44148325708706e-07	peak40486	Intron
NCOA7	-1.52538	-5.25869	1.45088788344019e-07	peak37030	Promoter (<=1kb)
OTUD4	-2.40956	-5.25089	1.51362753445113e-07	peak26363	Promoter (<=1kb)
P4HA1	-1.23564	-5.24548	1.55878196670312e-07	peak55791	Promoter (<=1kb)
SLC33A1	-1.59904	-5.24471	1.56530290572764e-07	peak21147	Promoter (<=1kb)
TNS2	-2.25615	-5.24456	1.56652741190926e-07	peak64710	Promoter (1-2kb)
RPS6KC1	-1.69002	-5.24232	1.58566155575223e-07	peak7140	Promoter (<=1kb)
LOC112268472	-1.69002	-5.24232	1.58566155575223e-07	peak27368	Distal Intergenic
DARS1	-2.7206	-5.235	1.64986927273708e-07	peak12863	Exon
NIN	-2.7206	-5.235	1.64986927273708e-07	peak71006	Promoter (<=1kb)
TIMD4	-1.76736	-5.22583	1.73380014557614e-07	peak32024	Distal Intergenic
SNORA70B	1.87900535405043	5.22569380760843	1.73503276002386e-07	peak10592	Intron
KLHDC7A	-5.87588	-5.22056	1.78387651514285e-07	peak982	Distal Intergenic
LDLRAP1	-5.87588	-5.22056	1.78387651514285e-07	peak1411	Promoter (2-3kb)
EDN2	-5.87588	-5.22056	1.78387651514285e-07	peak2284	Distal Intergenic
DAB1	-5.87588	-5.22056	1.78387651514285e-07	peak2938	Intron
RPL5	-5.87588	-5.22056	1.78387651514285e-07	peak3918	Promoter (<=1kb)
LOC107985352	-5.87588	-5.22056	1.78387651514285e-07	peak7584	Intron
EN1	-5.87588	-5.22056	1.78387651514285e-07	peak12300	Distal Intergenic
PNKD	-5.87588	-5.22056	1.78387651514285e-07	peak15243	Promoter (1-2kb)
LOC105376982	-5.87588	-5.22056	1.78387651514285e-07	peak16931	Intron
DNAH1	-5.87588	-5.22056	1.78387651514285e-07	peak18135	Promoter (2-3kb)
HHLA2	-5.87588	-5.22056	1.78387651514285e-07	peak19562	Intron
PLAAT1	-5.87588	-5.22056	1.78387651514285e-07	peak22327	Distal Intergenic
TLL1	-5.87588	-5.22056	1.78387651514285e-07	peak26937	Distal Intergenic
ADAMTS16	-5.87588	-5.22056	1.78387651514285e-07	peak27819	Intron
DRD1	-5.87588	-5.22056	1.78387651514285e-07	peak32627	Distal Intergenic
C6orf136	-5.87588	-5.22056	1.78387651514285e-07	peak33978	Promoter (1-2kb)
PLA2G7	-5.87588	-5.22056	1.78387651514285e-07	peak34855	Intron
KHDRBS2	-5.87588	-5.22056	1.78387651514285e-07	peak35177	Distal Intergenic
STAG3L5P-PVRIG2P-PILRB	-5.87588	-5.22056	1.78387651514285e-07	peak42509	Promoter (1-2kb)
GFI1B	-5.87588	-5.22056	1.78387651514285e-07	peak53355	Intron
LINC00838	-5.87588	-5.22056	1.78387651514285e-07	peak54719	Distal Intergenic
POU2AF1	-5.87588	-5.22056	1.78387651514285e-07	peak61783	Promoter (2-3kb)
C1QTNF5	-5.87588	-5.22056	1.78387651514285e-07	peak62179	Promoter (2-3kb)
DUSP16	-5.87588	-5.22056	1.78387651514285e-07	peak63420	Intron
TRIM9	-5.87588	-5.22056	1.78387651514285e-07	peak71020	Promoter (1-2kb)
LRRC74A	-5.87588	-5.22056	1.78387651514285e-07	peak72058	3' UTR
GATM	-5.87588	-5.22056	1.78387651514285e-07	peak74138	Promoter (<=1kb)
DMXL2	-5.87588	-5.22056	1.78387651514285e-07	peak74364	Promoter (<=1kb)
LOC101929240	-5.87588	-5.22056	1.78387651514285e-07	peak81894	Distal Intergenic
DLGAP1	-5.87588	-5.22056	1.78387651514285e-07	peak82852	Intron
SPTLC3	-5.87588	-5.22056	1.78387651514285e-07	peak88303	Intron
DLGAP4	-5.87588	-5.22056	1.78387651514285e-07	peak89211	Promoter (1-2kb)
PIWIL3	-5.87588	-5.22056	1.78387651514285e-07	peak91881	3' UTR
SYN3	-5.87588	-5.22056	1.78387651514285e-07	peak92228	Promoter (<=1kb)
MIR3667HG	-5.87588	-5.22056	1.78387651514285e-07	peak93125	Exon
	-5.87588	-5.22056	1.78387651514285e-07	peak93673	Intron
ZNF595	-1.02413	-5.20765	1.91242241211348e-07	peak22561	Distal Intergenic
LINC00487	4.4706315850526	5.20662087311165	1.92310442681999e-07	peak8645	Distal Intergenic
ESR1	4.4706315850526	5.20662087311165	1.92310442681999e-07	peak37844	Intron
SNX10	4.4706315850526	5.20662087311165	1.92310442681999e-07	peak39682	Intron
LOC389602	3.64571829161069	5.20480797538471	1.94197310028385e-07	peak44982	Distal Intergenic
MYOM3	-2.48356	-5.20068	1.98557801115993e-07	peak1312	Exon
GSR	-2.48356	-5.20068	1.98557801115993e-07	peak45645	Promoter (2-3kb)
LOC105370775	-2.8528	-5.19993	1.99366508044487e-07	peak73779	Distal Intergenic
CYP19A1	-2.8528	-5.19993	1.99366508044487e-07	peak74358	Intron
FUT6	-2.8528	-5.19993	1.99366508044487e-07	peak85276	3' UTR
CYRIB	-1.15342	-5.19432	2.0547454220015e-07	peak49119	Distal Intergenic
DAPK2	2.29779498819038	5.19425832192755	2.05537584073206e-07	peak74899	Distal Intergenic
CRYGS	-2.30954	-5.18786	2.12727969222625e-07	peak22077	Distal Intergenic
FBXL20	-1.42698	-5.17969	2.22250582309662e-07	peak80844	Promoter (<=1kb)
ITGA9	5.3744162697933	5.17630277974393	2.26326055113503e-07	peak17476	Intron
SPOCK1	5.3744162697933	5.17630277974393	2.26326055113503e-07	peak31252	Intron
FOXK1	5.3744162697933	5.17630277974393	2.26326055113503e-07	peak38776	Distal Intergenic
LINC03007	5.3744162697933	5.17630277974393	2.26326055113503e-07	peak39647	Intron
SARDH	5.3744162697933	5.17630277974393	2.26326055113503e-07	peak53404	Intron
SH3PXD2A	5.3744162697933	5.17630277974393	2.26326055113503e-07	peak56971	Intron
WNT5B	5.3744162697933	5.17630277974393	2.26326055113503e-07	peak62894	Promoter (2-3kb)
ANKRD11	5.3744162697933	5.17630277974393	2.26326055113503e-07	peak79350	Intron
FNBP4	-1.2308	-5.17456	2.28450922662331e-07	peak59697	Promoter (<=1kb)
ATP8A1	-3.01962	-5.1718	2.31851020982092e-07	peak23877	Intron
FARS2	-3.01962	-5.1718	2.31851020982092e-07	peak33076	Intron
ATP11B	2.90875269744448	5.16870735324506	2.3571866381164e-07	peak21921	3' UTR
MCM5	2.90875269744448	5.16870735324506	2.3571866381164e-07	peak92328	Distal Intergenic
LOC105375817	-0.752054	-5.15926	2.47928727339598e-07	peak45913	Promoter (<=1kb)
DANT2	-2.57103	-5.15344	2.55748983114416e-07	peak94583	Intron
USP6NL	-3.23845	-5.15277	2.56665190418764e-07	peak54032	Promoter (<=1kb)
SMYD3	-4.87588	-5.15175	2.58071203174178e-07	peak8318	Intron
LOC105375120	-4.87588	-5.15175	2.58071203174178e-07	peak38601	Promoter (2-3kb)
MOXD2P	-4.87588	-5.15175	2.58071203174178e-07	peak44373	Promoter (2-3kb)
LOC105375911	-4.87588	-5.15175	2.58071203174178e-07	peak47189	Intron
LOC400499	-4.87588	-5.15175	2.58071203174178e-07	peak76986	Distal Intergenic
LOC147004	-4.87588	-5.15175	2.58071203174178e-07	peak80614	Promoter (2-3kb)
MAST2	1.8588274721128	5.15153259426053	2.58366308994662e-07	peak2491	Promoter (<=1kb)
CBX8	-1.57667	-5.15134	2.58635754376713e-07	peak82528	Promoter (<=1kb)
RNU5E-1	-4.00713	-5.15074	2.59464860184535e-07	peak647	Distal Intergenic
LINC02783	-4.00713	-5.15074	2.59464860184535e-07	peak917	Distal Intergenic
RPL11	-4.00713	-5.15074	2.59464860184535e-07	peak1285	Exon
CLDN19	-4.00713	-5.15074	2.59464860184535e-07	peak2344	Promoter (1-2kb)
NFASC	-4.00713	-5.15074	2.59464860184535e-07	peak6811	Intron
LINC01913	-4.00713	-5.15074	2.59464860184535e-07	peak9965	Distal Intergenic
IQSEC1	-4.00713	-5.15074	2.59464860184535e-07	peak16669	Intron
CHST2	-4.00713	-5.15074	2.59464860184535e-07	peak20818	Distal Intergenic
CFAP299	-4.00713	-5.15074	2.59464860184535e-07	peak24777	Intron
PRLR	-4.00713	-5.15074	2.59464860184535e-07	peak28574	Intron
SNORA5B	-4.00713	-5.15074	2.59464860184535e-07	peak40535	Promoter (<=1kb)
EIF3E	-4.00713	-5.15074	2.59464860184535e-07	peak48467	Intron
MIR4480	-4.00713	-5.15074	2.59464860184535e-07	peak54070	Intron
CFAP46	-4.00713	-5.15074	2.59464860184535e-07	peak58020	Promoter (2-3kb)
VENTX	-4.00713	-5.15074	2.59464860184535e-07	peak58034	Distal Intergenic
LINC01493	-4.00713	-5.15074	2.59464860184535e-07	peak59393	Distal Intergenic
KDM2A	-4.00713	-5.15074	2.59464860184535e-07	peak60355	Promoter (<=1kb)
LOC101928697	-4.00713	-5.15074	2.59464860184535e-07	peak67449	Promoter (<=1kb)
PCSK6	-4.00713	-5.15074	2.59464860184535e-07	peak76420	Promoter (2-3kb)
ITFG1	-4.00713	-5.15074	2.59464860184535e-07	peak77794	Promoter (<=1kb)
FLJ40194	-4.00713	-5.15074	2.59464860184535e-07	peak81324	Promoter (2-3kb)
CHMP4B	-4.00713	-5.15074	2.59464860184535e-07	peak89057	Distal Intergenic
XPNPEP1	-1.29512	-5.15038	2.59953867744253e-07	peak57153	Promoter (1-2kb)
MPC2	-0.787114	-5.14736	2.64180883920927e-07	peak5633	Promoter (<=1kb)
PIGQ	1.68636027610804	5.14329666666442	2.69958811707726e-07	peak76476	Promoter (<=1kb)
CIT	2.68636027610804	5.13520794115044	2.81832234686301e-07	peak66860	Promoter (<=1kb)
BISPR	-1.1645	-5.13348	2.84430574657823e-07	peak85963	Promoter (<=1kb)
SUN3	-2.37109	-5.13272	2.85589689754658e-07	peak40667	Promoter (2-3kb)
RARA	-1.55174	-5.13144	2.87528413827534e-07	peak80894	Promoter (<=1kb)
CLUAP1	-2.22053	-5.12999	2.89762230439197e-07	peak76671	Promoter (<=1kb)
NACC1	-2.22053	-5.12999	2.89762230439197e-07	peak85712	Intron
FCRL2	-1.15599	-5.12871	2.91741728363123e-07	peak5255	Promoter (1-2kb)
ARHGEF16	3.17940028738815	5.12765601534857	2.93371838517317e-07	peak170	Promoter (1-2kb)
PTGIS	-1.1477	-5.12417	2.98845794683311e-07	peak89796	Distal Intergenic
PARS2	-1.63557	-5.12153	3.03071279284128e-07	peak2850	Promoter (<=1kb)
FKBP8	-1.95069	-5.11888	3.07347313641048e-07	peak86046	Promoter (<=1kb)
SLC13A4	2.51643527466572	5.11661037683108	3.110752772332e-07	peak44052	Intron
PTK2B	2.51643527466572	5.11661037683108	3.110752772332e-07	peak45565	Promoter (<=1kb)
MYBL1	2.51643527466572	5.11661037683108	3.110752772332e-07	peak46728	Distal Intergenic
LOC105374265	-1.83406	-5.11582	3.12388023303789e-07	peak22160	Promoter (<=1kb)
KAT6B	-0.685493	-5.11413	3.15194809428971e-07	peak55864	Promoter (<=1kb)
BMP2K	-0.807454	-5.11121	3.20103343770434e-07	peak24732	Distal Intergenic
LOC107984433	2.27132277682919	5.1109173696251	3.20598195184285e-07	peak66167	Promoter (<=1kb)
FUCA1	-2.67621	-5.11011	3.21970180259422e-07	peak1296	Intron
YIPF4	-2.67621	-5.11011	3.21970180259422e-07	peak9650	Promoter (<=1kb)
FTH1	-2.67621	-5.11011	3.21970180259422e-07	peak60016	Exon
PCSK6	-2.67621	-5.11011	3.21970180259422e-07	peak76410	Promoter (<=1kb)
LINC01399	-2.67621	-5.11011	3.21970180259422e-07	peak92312	Promoter (<=1kb)
IL6R	4.42332587027424	5.10947036124195	3.23063163530928e-07	peak5052	Promoter (1-2kb)
TMEM18	4.42332587027424	5.10947036124195	3.23063163530928e-07	peak8433	Distal Intergenic
ABI1	4.42332587027424	5.10947036124195	3.23063163530928e-07	peak54512	Intron
PHF12	4.42332587027424	5.10947036124195	3.23063163530928e-07	peak80400	Intron
TRPM2	4.42332587027424	5.10947036124195	3.23063163530928e-07	peak91367	Intron
LYPLAL1-AS1	3.60389811591606	5.1079520056158	3.25669340964128e-07	peak7356	Promoter (<=1kb)
TKT	3.60389811591606	5.1079520056158	3.25669340964128e-07	peak18186	Promoter (<=1kb)
LINC03034	3.60389811591606	5.1079520056158	3.25669340964128e-07	peak73512	Distal Intergenic
MYH14	3.60389811591606	5.1079520056158	3.25669340964128e-07	peak87275	Intron
STAT1	-1.70596	-5.09823	3.42841987509088e-07	peak14367	Promoter (<=1kb)
SKIC2	-1.70596	-5.09823	3.42841987509088e-07	peak34070	Promoter (<=1kb)
RPL19	-1.70596	-5.09823	3.42841987509088e-07	peak80831	Distal Intergenic
CIITA	-1.21537	-5.09604	3.46828393927625e-07	peak76938	Intron
WDTC1	-5.80549	-5.09548	3.47853177688563e-07	peak1526	Intron
SDC3	-5.80549	-5.09548	3.47853177688563e-07	peak1753	Promoter (<=1kb)
THRAP3	-5.80549	-5.09548	3.47853177688563e-07	peak2015	Promoter (<=1kb)
EXTL2	-5.80549	-5.09548	3.47853177688563e-07	peak4146	Distal Intergenic
GON4L	-5.80549	-5.09548	3.47853177688563e-07	peak5144	Promoter (1-2kb)
TMEM9	-5.80549	-5.09548	3.47853177688563e-07	peak6608	Distal Intergenic
SPRTN	-5.80549	-5.09548	3.47853177688563e-07	peak7851	Promoter (2-3kb)
CAPN13	-5.80549	-5.09548	3.47853177688563e-07	peak9598	Promoter (<=1kb)
LINC01320	-5.80549	-5.09548	3.47853177688563e-07	peak9727	Intron
LINC01793	-5.80549	-5.09548	3.47853177688563e-07	peak10486	Intron
MEIS1	-5.80549	-5.09548	3.47853177688563e-07	peak10793	Promoter (2-3kb)
KCNH7	-5.80549	-5.09548	3.47853177688563e-07	peak13565	Intron
RBM5	-5.80549	-5.09548	3.47853177688563e-07	peak18034	Promoter (1-2kb)
PXK	-5.80549	-5.09548	3.47853177688563e-07	peak18389	Intron
LINC02029	-5.80549	-5.09548	3.47853177688563e-07	peak21187	Distal Intergenic
MIR3919	-5.80549	-5.09548	3.47853177688563e-07	peak21249	Intron
USO1	-5.80549	-5.09548	3.47853177688563e-07	peak24633	Intron
PABPC4L	-5.80549	-5.09548	3.47853177688563e-07	peak26066	Distal Intergenic
PALLD	-5.80549	-5.09548	3.47853177688563e-07	peak26993	Intron
PLCXD3	-5.80549	-5.09548	3.47853177688563e-07	peak28766	Distal Intergenic
CD180	-5.80549	-5.09548	3.47853177688563e-07	peak29281	Distal Intergenic
LINC01846	-5.80549	-5.09548	3.47853177688563e-07	peak30117	Distal Intergenic
GABRG2	-5.80549	-5.09548	3.47853177688563e-07	peak32217	Intron
SLC34A1	-5.80549	-5.09548	3.47853177688563e-07	peak32709	Promoter (2-3kb)
MIR3925	-5.80549	-5.09548	3.47853177688563e-07	peak34356	Distal Intergenic
DNAH8-AS1	-5.80549	-5.09548	3.47853177688563e-07	peak34487	Intron
LOC101927082	-5.80549	-5.09548	3.47853177688563e-07	peak34965	Distal Intergenic
MIR3692	-5.80549	-5.09548	3.47853177688563e-07	peak38051	Intron
THBS2	-5.80549	-5.09548	3.47853177688563e-07	peak38493	Promoter (<=1kb)
HGF	-5.80549	-5.09548	3.47853177688563e-07	peak41766	Intron
PRSS2	-5.80549	-5.09548	3.47853177688563e-07	peak44413	Distal Intergenic
CLN8	-5.80549	-5.09548	3.47853177688563e-07	peak45181	Promoter (<=1kb)
PLPBP	-5.80549	-5.09548	3.47853177688563e-07	peak45730	Promoter (<=1kb)
LOC105375643	-5.80549	-5.09548	3.47853177688563e-07	peak47785	Intron
KANK1	-5.80549	-5.09548	3.47853177688563e-07	peak49794	Exon
DELEC1	-5.80549	-5.09548	3.47853177688563e-07	peak52512	Intron
MIR604	-5.80549	-5.09548	3.47853177688563e-07	peak54577	Intron
LOC105376484	-5.80549	-5.09548	3.47853177688563e-07	peak54656	Distal Intergenic
LINC00595	-5.80549	-5.09548	3.47853177688563e-07	peak56004	Intron
IL10RA	-5.80549	-5.09548	3.47853177688563e-07	peak62082	Intron
LMNTD1	-5.80549	-5.09548	3.47853177688563e-07	peak63958	Distal Intergenic
TCTN1	-5.80549	-5.09548	3.47853177688563e-07	peak66467	Promoter (1-2kb)
STARD13	-5.80549	-5.09548	3.47853177688563e-07	peak67948	Intron
LINC02331	-5.80549	-5.09548	3.47853177688563e-07	peak71091	Intron
SIPA1L1-AS1	-5.80549	-5.09548	3.47853177688563e-07	peak71787	Intron
MIR203B	-5.80549	-5.09548	3.47853177688563e-07	peak73107	Promoter (1-2kb)
EIF2AK4	-5.80549	-5.09548	3.47853177688563e-07	peak73830	Promoter (<=1kb)
ADAM10	-5.80549	-5.09548	3.47853177688563e-07	peak74672	Intron
MC5R	-5.80549	-5.09548	3.47853177688563e-07	peak83156	Promoter (2-3kb)
LOC105372224	-5.80549	-5.09548	3.47853177688563e-07	peak84830	Distal Intergenic
CTCFL	-5.80549	-5.09548	3.47853177688563e-07	peak90107	Intron
HLCS	-5.80549	-5.09548	3.47853177688563e-07	peak91066	Promoter (2-3kb)
LOC107987100	-1.19544	-5.08362	3.70310258097641e-07	peak51757	Distal Intergenic
HSPG2	5.32379019672333	5.08275645509161	3.71996548344159e-07	peak1184	Intron
CELSR2	5.32379019672333	5.08275645509161	3.71996548344159e-07	peak4360	3' UTR
NCF2	5.32379019672333	5.08275645509161	3.71996548344159e-07	peak6147	Promoter (1-2kb)
LOC105373116	5.32379019672333	5.08275645509161	3.71996548344159e-07	peak7637	Distal Intergenic
MIR5008	5.32379019672333	5.08275645509161	3.71996548344159e-07	peak7706	Promoter (<=1kb)
DPP10-AS3	5.32379019672333	5.08275645509161	3.71996548344159e-07	peak12193	Intron
PHOSPHO2-KLHL23	5.32379019672333	5.08275645509161	3.71996548344159e-07	peak13759	Intron
CYP27A1	5.32379019672333	5.08275645509161	3.71996548344159e-07	peak15267	Intron
AP1S3	5.32379019672333	5.08275645509161	3.71996548344159e-07	peak15427	Intron
GPC1	5.32379019672333	5.08275645509161	3.71996548344159e-07	peak16117	Distal Intergenic
ADGRA3	5.32379019672333	5.08275645509161	3.71996548344159e-07	peak23321	Exon
DGKB	5.32379019672333	5.08275645509161	3.71996548344159e-07	peak39187	Intron
RAPGEF5	5.32379019672333	5.08275645509161	3.71996548344159e-07	peak39500	Distal Intergenic
LOC101929217	5.32379019672333	5.08275645509161	3.71996548344159e-07	peak45980	Exon
LOC101927069	5.32379019672333	5.08275645509161	3.71996548344159e-07	peak50986	Intron
TRPC6	5.32379019672333	5.08275645509161	3.71996548344159e-07	peak61488	Intron
DYNC2H1	5.32379019672333	5.08275645509161	3.71996548344159e-07	peak61564	Intron
LINC02390	5.32379019672333	5.08275645509161	3.71996548344159e-07	peak63301	Promoter (<=1kb)
BICD1	5.32379019672333	5.08275645509161	3.71996548344159e-07	peak64142	Intron
C12orf50	5.32379019672333	5.08275645509161	3.71996548344159e-07	peak65684	Distal Intergenic
USP12	5.32379019672333	5.08275645509161	3.71996548344159e-07	peak67691	Distal Intergenic
VWA8	5.32379019672333	5.08275645509161	3.71996548344159e-07	peak68201	Intron
CHP1	5.32379019672333	5.08275645509161	3.71996548344159e-07	peak73907	Promoter (1-2kb)
TGM5	5.32379019672333	5.08275645509161	3.71996548344159e-07	peak74024	Promoter (<=1kb)
MIR302F	5.32379019672333	5.08275645509161	3.71996548344159e-07	peak83479	Distal Intergenic
LOC105372209	5.32379019672333	5.08275645509161	3.71996548344159e-07	peak84733	Promoter (1-2kb)
IFNGR2	5.32379019672333	5.08275645509161	3.71996548344159e-07	peak90939	3' UTR
ITM2A	5.32379019672333	5.08275645509161	3.71996548344159e-07	peak94242	Distal Intergenic
ZNF106	-1.8986	-5.08057	3.76294394643803e-07	peak73972	Promoter (<=1kb)
PKP4-AS1	-2.44292	-5.07968	3.78080445129215e-07	peak13437	Promoter (<=1kb)
PABPN1	-1.48356	-5.07758	3.82270571130776e-07	peak70302	Promoter (<=1kb)
ABHD16A	-1.57978	-5.07746	3.82513185245859e-07	peak34047	Promoter (<=1kb)
NDUFAF7	1.83836336955309	5.07678316817325	3.83878525881001e-07	peak9806	Promoter (<=1kb)
CSAD	-2.14068	-5.07671	3.84025738858061e-07	peak64715	3' UTR
CSK	-2.14068	-5.07671	3.84025738858061e-07	peak75467	Distal Intergenic
GSPT1	-2.14068	-5.07671	3.84025738858061e-07	peak77008	Promoter (<=1kb)
SLC15A4	1.51643527466572	5.07640036445513	3.84652353975002e-07	peak67262	Intron
MIR6836	2.87398727928381	5.07625701893258	3.8494251054996e-07	peak38670	Promoter (2-3kb)
SPIRE2	2.87398727928381	5.07625701893258	3.8494251054996e-07	peak79390	Promoter (<=1kb)
LINC02100	-1.6726	-5.07221	3.93222879634742e-07	peak28256	Promoter (<=1kb)
ACOXL-AS1	-2.80549	-5.07195	3.93754524334861e-07	peak12071	Intron
MIR328	-2.80549	-5.07195	3.93754524334861e-07	peak78411	Promoter (1-2kb)
SH3BGR	-2.80549	-5.07195	3.93754524334861e-07	peak91156	Promoter (2-3kb)
TMEM131	-0.986997	-5.07092	3.95897756114271e-07	peak11620	Distal Intergenic
PDIK1L	-2.27206	-5.07064	3.96474783745728e-07	peak1443	Distal Intergenic
RHEX	-2.27206	-5.07064	3.96474783745728e-07	peak6883	Exon
LINC02763	-2.27206	-5.07064	3.96474783745728e-07	peak61844	Intron
MIR4638	-0.696699	-5.05899	4.21492807728079e-07	peak32869	Promoter (<=1kb)
CD69	-0.738379	-5.05346	4.33888302393709e-07	peak63311	Distal Intergenic
SNRPD1	-1.75205	-5.05328	4.34290658320533e-07	peak83197	Promoter (<=1kb)
LPIN1	-1.14178	-5.05318	4.34511529876415e-07	peak8860	Intron
MANF	-1.97542	-5.05059	4.40447401071908e-07	peak18086	Promoter (<=1kb)
SNRPA1	-1.64111	-5.04765	4.47286561050871e-07	peak76407	Promoter (<=1kb)
TRPV2	-1.64111	-5.04765	4.47286561050871e-07	peak80083	Promoter (<=1kb)
PTP4A3	1.8820847469824	5.04654519725009	4.49870508456064e-07	peak49543	Promoter (<=1kb)
SPATA21	2.65393879841566	5.0448086148594	4.53975540697379e-07	peak873	3' UTR
SRCIN1	2.65393879841566	5.0448086148594	4.53975540697379e-07	peak80780	Promoter (<=1kb)
NT5DC4	-2.96899	-5.04067	4.63894990744963e-07	peak12129	Promoter (<=1kb)
TBC1D9	-2.96899	-5.04067	4.63894990744963e-07	peak26245	Intron
LPCAT1	-2.96899	-5.04067	4.63894990744963e-07	peak27677	Promoter (1-2kb)
VLDLR	-2.96899	-5.04067	4.63894990744963e-07	peak49849	Intron
TP73	1.77946968049952	5.03497730356823	4.77905453846821e-07	peak182	Intron
PNLDC1	3.14092613957352	5.0319452520579	4.85527933771218e-07	peak38159	Distal Intergenic
MEGF8	3.14092613957352	5.0319452520579	4.85527933771218e-07	peak86847	Intron
MAST1	-2.52796	-5.02944	4.9192343657549e-07	peak85694	Promoter (<=1kb)
LHPP	2.48606162562221	5.02831642867922	4.94804884072586e-07	peak57703	Intron
RBFOX2	-1.71489	-5.02479	5.03978145611724e-07	peak92370	Intron
NRXN2	-1.21	-5.02335	5.07784026872974e-07	peak60180	Promoter (<=1kb)
CYC1	2.35293654238284	5.02314786685795	5.08313785969216e-07	peak49702	Promoter (<=1kb)
PLAAT2	-0.822367	-5.01998	5.1675621546161e-07	peak60098	Distal Intergenic
IWS1	-3.184	-5.01856	5.2059406773949e-07	peak12596	Promoter (1-2kb)
ADRA2C	-3.184	-5.01856	5.2059406773949e-07	peak22777	Distal Intergenic
TRIM2	-3.184	-5.01856	5.2059406773949e-07	peak26582	Intron
HLA-DRA	-3.184	-5.01856	5.2059406773949e-07	peak34096	Distal Intergenic
SERINC1	-3.184	-5.01856	5.2059406773949e-07	peak36931	Promoter (<=1kb)
GUSB	-3.184	-5.01856	5.2059406773949e-07	peak41143	Promoter (<=1kb)
SRRM3	-3.184	-5.01856	5.2059406773949e-07	peak41567	3' UTR
EZH2	-3.184	-5.01856	5.2059406773949e-07	peak44625	Intron
ABLIM1	-3.184	-5.01856	5.2059406773949e-07	peak57343	Intron
C14orf180	-3.184	-5.01856	5.2059406773949e-07	peak73128	Distal Intergenic
ALOX12	-3.184	-5.01856	5.2059406773949e-07	peak79755	Exon
RELB	-3.184	-5.01856	5.2059406773949e-07	peak86954	Promoter (1-2kb)
ASB6	1.93147277394457	5.01855933423655	5.20604146847708e-07	peak53165	Promoter (<=1kb)
LINC-PINT	-1.19977	-5.01707	5.24666990308795e-07	peak43841	Intron
MIR8060	-4.80549	-5.01582	5.28078644978548e-07	peak19204	Distal Intergenic
PEX5L	-4.80549	-5.01582	5.28078644978548e-07	peak21844	Intron
CRACD	-4.80549	-5.01582	5.28078644978548e-07	peak24180	Intron
LINC01626	-4.80549	-5.01582	5.28078644978548e-07	peak35387	Exon
PARP12	-4.80549	-5.01582	5.28078644978548e-07	peak44261	Promoter (<=1kb)
LOC101927040	-4.80549	-5.01582	5.28078644978548e-07	peak47238	Intron
C8orf90	-4.80549	-5.01582	5.28078644978548e-07	peak49553	Intron
DCLRE1A	-4.80549	-5.01582	5.28078644978548e-07	peak57308	Promoter (<=1kb)
CACUL1	-4.80549	-5.01582	5.28078644978548e-07	peak57466	Intron
SIGIRR	-4.80549	-5.01582	5.28078644978548e-07	peak58080	Promoter (<=1kb)
CACNA1C-IT3	-4.80549	-5.01582	5.28078644978548e-07	peak62936	Intron
SNORA31B	-4.80549	-5.01582	5.28078644978548e-07	peak68304	Distal Intergenic
SCEL	-4.80549	-5.01582	5.28078644978548e-07	peak69106	Exon
GPC5-AS2	-4.80549	-5.01582	5.28078644978548e-07	peak69466	Intron
GAS6	-4.80549	-5.01582	5.28078644978548e-07	peak70106	Exon
NRXN3	-4.80549	-5.01582	5.28078644978548e-07	peak72146	Intron
CRTC3	-4.80549	-5.01582	5.28078644978548e-07	peak76042	Distal Intergenic
TK2	-4.80549	-5.01582	5.28078644978548e-07	peak78366	Promoter (<=1kb)
RAP1GAP2	-4.80549	-5.01582	5.28078644978548e-07	peak79560	3' UTR
QRICH2	-4.80549	-5.01582	5.28078644978548e-07	peak82343	Intron
LINC01679	-4.80549	-5.01582	5.28078644978548e-07	peak91316	Distal Intergenic
GOLPH3	-2.184	-5.01377	5.33745027837984e-07	peak28494	Promoter (<=1kb)
NAA16	-2.184	-5.01377	5.33745027837984e-07	peak68182	Intron
MAZ	-2.184	-5.01377	5.33745027837984e-07	peak77608	Promoter (<=1kb)
AMPD3	-1.29985	-5.01257	5.37081858541947e-07	peak58545	Promoter (<=1kb)
OPRD1	-3.943	-5.01229	5.37855058895116e-07	peak1640	Distal Intergenic
LINC02774	-3.943	-5.01229	5.37855058895116e-07	peak8248	Intron
LINC02831	-3.943	-5.01229	5.37855058895116e-07	peak10812	Distal Intergenic
ACVR2A	-3.943	-5.01229	5.37855058895116e-07	peak13153	Distal Intergenic
GPC1	-3.943	-5.01229	5.37855058895116e-07	peak16122	3' UTR
	-3.943	-5.01229	5.37855058895116e-07	peak29303	Distal Intergenic
TTC1	-3.943	-5.01229	5.37855058895116e-07	peak32156	Promoter (<=1kb)
PRKN	-3.943	-5.01229	5.37855058895116e-07	peak38246	Intron
ITGB8	-3.943	-5.01229	5.37855058895116e-07	peak39418	Distal Intergenic
ADCYAP1R1	-3.943	-5.01229	5.37855058895116e-07	peak39936	Intron
PDE1C	-3.943	-5.01229	5.37855058895116e-07	peak39977	Intron
LOC105375382	-3.943	-5.01229	5.37855058895116e-07	peak41925	Intron
AGAP3	-3.943	-5.01229	5.37855058895116e-07	peak44737	Promoter (<=1kb)
VDAC3	-3.943	-5.01229	5.37855058895116e-07	peak45832	Exon
NSMCE2	-3.943	-5.01229	5.37855058895116e-07	peak48951	Exon
LINC01492	-3.943	-5.01229	5.37855058895116e-07	peak52084	Distal Intergenic
ENG	-3.943	-5.01229	5.37855058895116e-07	peak53044	Intron
LINC02630	-3.943	-5.01229	5.37855058895116e-07	peak54805	Distal Intergenic
CHST3	-3.943	-5.01229	5.37855058895116e-07	peak55740	Distal Intergenic
MACROD1	-3.943	-5.01229	5.37855058895116e-07	peak60136	Intron
MIR1252	-3.943	-5.01229	5.37855058895116e-07	peak65508	Intron
STOML3	-3.943	-5.01229	5.37855058895116e-07	peak68068	Distal Intergenic
LOC105370340	-3.943	-5.01229	5.37855058895116e-07	peak69816	Distal Intergenic
PRKCH	-3.943	-5.01229	5.37855058895116e-07	peak71351	Intron
CLCN7	-3.943	-5.01229	5.37855058895116e-07	peak76529	Promoter (1-2kb)
ZFHX3	-3.943	-5.01229	5.37855058895116e-07	peak78681	Intron
TBCD	-3.943	-5.01229	5.37855058895116e-07	peak82702	Promoter (<=1kb)
YIF1B	-3.943	-5.01229	5.37855058895116e-07	peak86611	Promoter (<=1kb)
PPP5C	-3.943	-5.01229	5.37855058895116e-07	peak87038	Intron
SPACA6	-3.943	-5.01229	5.37855058895116e-07	peak87372	Intron
RASD2	-3.943	-5.01229	5.37855058895116e-07	peak92339	Promoter (1-2kb)
CYTH4	-3.943	-5.01229	5.37855058895116e-07	peak92461	Distal Intergenic
PRKCZ	4.3744162697933	5.01032881226189	5.43371146598503e-07	peak94	Promoter (1-2kb)
SSUH2	4.3744162697933	5.01032881226189	5.43371146598503e-07	peak16469	3' UTR
LOC105377858	4.3744162697933	5.01032881226189	5.43371146598503e-07	peak35565	Distal Intergenic
PARD3	4.3744162697933	5.01032881226189	5.43371146598503e-07	peak54738	Exon
ATL1	4.3744162697933	5.01032881226189	5.43371146598503e-07	peak70988	Intron
MYO1D	4.3744162697933	5.01032881226189	5.43371146598503e-07	peak80581	Exon
TMCO4	3.56082939402418	5.00938263362093	5.46049143345021e-07	peak1052	Intron
LOC105377979	3.56082939402418	5.00938263362093	5.46049143345021e-07	peak36913	Promoter (<=1kb)
RPS6KA2	3.56082939402418	5.00938263362093	5.46049143345021e-07	peak38407	Intron
TMEM176A	3.56082939402418	5.00938263362093	5.46049143345021e-07	peak44715	Promoter (<=1kb)
GJD4	3.56082939402418	5.00938263362093	5.46049143345021e-07	peak54783	Intron
EME1	3.56082939402418	5.00938263362093	5.46049143345021e-07	peak81395	Promoter (<=1kb)
DNMT3A	-3.48356	-5.00846	5.486756533797e-07	peak9333	Exon
SFTA2	-3.48356	-5.00846	5.486756533797e-07	peak33998	Distal Intergenic
SCIRT	-3.48356	-5.00846	5.486756533797e-07	peak34760	Intron
MIR548AU	-3.48356	-5.00846	5.486756533797e-07	peak51729	Intron
LOC105369526	-3.48356	-5.00846	5.486756533797e-07	peak62205	Intron
SCARB1	-3.48356	-5.00846	5.486756533797e-07	peak67130	Intron
RAB11FIP3	-3.48356	-5.00846	5.486756533797e-07	peak76465	Exon
ASXL1	-3.48356	-5.00846	5.486756533797e-07	peak88969	Intron
PMVK	-1.28653	-5.00326	5.63698967327651e-07	peak5094	3' UTR
AK5	5.27132277682919	4.98711520654999	6.12875223638959e-07	peak3481	Intron
PLD5	5.27132277682919	4.98711520654999	6.12875223638959e-07	peak8222	Distal Intergenic
ASAP2	5.27132277682919	4.98711520654999	6.12875223638959e-07	peak8738	Intron
LINC02517	5.27132277682919	4.98711520654999	6.12875223638959e-07	peak22982	Distal Intergenic
NAMPT	5.27132277682919	4.98711520654999	6.12875223638959e-07	peak42830	Distal Intergenic
CNTNAP2	5.27132277682919	4.98711520654999	6.12875223638959e-07	peak44582	Intron
PTPRN2	5.27132277682919	4.98711520654999	6.12875223638959e-07	peak45086	Intron
LINC02656	5.27132277682919	4.98711520654999	6.12875223638959e-07	peak53879	Distal Intergenic
CNTN1	5.27132277682919	4.98711520654999	6.12875223638959e-07	peak64258	Exon
PCNX1	5.27132277682919	4.98711520654999	6.12875223638959e-07	peak71764	Intron
LINC00674	5.27132277682919	4.98711520654999	6.12875223638959e-07	peak82024	Exon
RBFOX3	5.27132277682919	4.98711520654999	6.12875223638959e-07	peak82515	Intron
SMAD2	5.27132277682919	4.98711520654999	6.12875223638959e-07	peak83930	Distal Intergenic
HMOX1	5.27132277682919	4.98711520654999	6.12875223638959e-07	peak92320	Exon
PRR5	5.27132277682919	4.98711520654999	6.12875223638959e-07	peak92888	Intron
HS6ST1	-2.63041	-4.98294	6.26246828655603e-07	peak12636	Intron
CRB2	-2.63041	-4.98294	6.26246828655603e-07	peak52818	Distal Intergenic
DDX39A	-2.63041	-4.98294	6.26246828655603e-07	peak85775	Promoter (<=1kb)
TMSB4X	-2.63041	-4.98294	6.26246828655603e-07	peak93343	Distal Intergenic
FAM131C	2.83836336955309	4.98248228829772	6.2773738116383e-07	peak849	Distal Intergenic
PUF60	2.83836336955309	4.98248228829772	6.2773738116383e-07	peak49672	Promoter (<=1kb)
PPP1R15A	-2.00294	-4.98204	6.29166186729477e-07	peak87172	Promoter (2-3kb)
LOC105379158	-1.12742	-4.97725	6.44936208185792e-07	peak30812	Intron
SP140	2.05248817490593	4.97149781556158	6.64376131177224e-07	peak15643	Promoter (1-2kb)
PAX7	-5.73149	-4.96644	6.81944582071913e-07	peak989	Intron
UBR4	-5.73149	-4.96644	6.81944582071913e-07	peak1018	Intron
NASP	-5.73149	-4.96644	6.81944582071913e-07	peak2480	Promoter (<=1kb)
DDX20	-5.73149	-4.96644	6.81944582071913e-07	peak4487	Intron
SRGAP2	-5.73149	-4.96644	6.81944582071913e-07	peak6887	Intron
	-5.73149	-4.96644	6.81944582071913e-07	peak7145	Distal Intergenic
LINC01381	-5.73149	-4.96644	6.81944582071913e-07	peak9325	Distal Intergenic
PPP4R3B	-5.73149	-4.96644	6.81944582071913e-07	peak10405	Intron
EPB41L5	-5.73149	-4.96644	6.81944582071913e-07	peak12338	Distal Intergenic
CNTNAP5-DT	-5.73149	-4.96644	6.81944582071913e-07	peak12486	Distal Intergenic
TEX41	-5.73149	-4.96644	6.81944582071913e-07	peak13078	Distal Intergenic
LINC02022	-5.73149	-4.96644	6.81944582071913e-07	peak16655	Promoter (2-3kb)
CACNA2D2	-5.73149	-4.96644	6.81944582071913e-07	peak18056	Intron
ROBO1	-5.73149	-4.96644	6.81944582071913e-07	peak18965	Intron
TMEM45A	-5.73149	-4.96644	6.81944582071913e-07	peak19336	Intron
MIR5186	-5.73149	-4.96644	6.81944582071913e-07	peak21028	Promoter (<=1kb)
TIPARP	-5.73149	-4.96644	6.81944582071913e-07	peak21175	Intron
GMNC	-5.73149	-4.96644	6.81944582071913e-07	peak22267	Distal Intergenic
LOC107986179	-5.73149	-4.96644	6.81944582071913e-07	peak23068	Promoter (1-2kb)
LINC02511	-5.73149	-4.96644	6.81944582071913e-07	peak26127	Distal Intergenic
LOC105374736	-5.73149	-4.96644	6.81944582071913e-07	peak28721	Distal Intergenic
TCERG1	-5.73149	-4.96644	6.81944582071913e-07	peak31607	Distal Intergenic
TINAG-AS1	-5.73149	-4.96644	6.81944582071913e-07	peak35077	Distal Intergenic
EYS	-5.73149	-4.96644	6.81944582071913e-07	peak35221	Intron
PMS2	-5.73149	-4.96644	6.81944582071913e-07	peak38847	3' UTR
SEC61G	-5.73149	-4.96644	6.81944582071913e-07	peak40958	Distal Intergenic
KIAA1549	-5.73149	-4.96644	6.81944582071913e-07	peak44193	Intron
VIPR2	-5.73149	-4.96644	6.81944582071913e-07	peak45139	Distal Intergenic
LOC100287846	-5.73149	-4.96644	6.81944582071913e-07	peak45912	Promoter (<=1kb)
RALYL	-5.73149	-4.96644	6.81944582071913e-07	peak47428	Intron
LINC00534	-5.73149	-4.96644	6.81944582071913e-07	peak47673	Intron
LINC00583	-5.73149	-4.96644	6.81944582071913e-07	peak50129	Distal Intergenic
GPR107	-5.73149	-4.96644	6.81944582071913e-07	peak53188	Promoter (<=1kb)
LINC02907	-5.73149	-4.96644	6.81944582071913e-07	peak53476	Distal Intergenic
LOC105376478	-5.73149	-4.96644	6.81944582071913e-07	peak54626	Exon
NUP160	-5.73149	-4.96644	6.81944582071913e-07	peak59701	Promoter (1-2kb)
LOC105369464	-5.73149	-4.96644	6.81944582071913e-07	peak61584	Intron
TREH	-5.73149	-4.96644	6.81944582071913e-07	peak62124	Intron
GRIK4	-5.73149	-4.96644	6.81944582071913e-07	peak62250	Intron
LOC107984413	-5.73149	-4.96644	6.81944582071913e-07	peak62693	Intron
TEAD4	-5.73149	-4.96644	6.81944582071913e-07	peak62968	Intron
LINC02378	-5.73149	-4.96644	6.81944582071913e-07	peak63619	Distal Intergenic
LINC02445	-5.73149	-4.96644	6.81944582071913e-07	peak65383	Distal Intergenic
LINC02445	-5.73149	-4.96644	6.81944582071913e-07	peak65385	Distal Intergenic
HSPH1	-5.73149	-4.96644	6.81944582071913e-07	peak67865	Intron
LOC105370281	-5.73149	-4.96644	6.81944582071913e-07	peak69225	Distal Intergenic
ACTN1	-5.73149	-4.96644	6.81944582071913e-07	peak71672	Intron
LGMN	-5.73149	-4.96644	6.81944582071913e-07	peak72581	Intron
STARD5	-5.73149	-4.96644	6.81944582071913e-07	peak75724	Intron
SLC28A1	-5.73149	-4.96644	6.81944582071913e-07	peak75817	Intron
LUC7L	-5.73149	-4.96644	6.81944582071913e-07	peak76445	Promoter (<=1kb)
IRF8	-5.73149	-4.96644	6.81944582071913e-07	peak79179	Distal Intergenic
HELZ	-5.73149	-4.96644	6.81944582071913e-07	peak81985	Intron
HNRNPM	-5.73149	-4.96644	6.81944582071913e-07	peak85453	3' UTR
LGALS16	-5.73149	-4.96644	6.81944582071913e-07	peak86694	Promoter (<=1kb)
LOC112267890	-5.73149	-4.96644	6.81944582071913e-07	peak91778	5' UTR
IFT27	-5.73149	-4.96644	6.81944582071913e-07	peak92420	Distal Intergenic
LOC105378120	-2.10505	-4.9615	6.99497033275664e-07	peak38413	Promoter (<=1kb)
GPR132	-2.10505	-4.9615	6.99497033275664e-07	peak73162	Promoter (<=1kb)
NUTM1	-2.10505	-4.9615	6.99497033275664e-07	peak73644	Promoter (<=1kb)
ZMYM4	-2.4011	-4.95667	7.17132805617957e-07	peak1974	Promoter (<=1kb)
MAPKAPK3	-2.4011	-4.95667	7.17132805617957e-07	peak18062	Promoter (1-2kb)
IPO5	-2.4011	-4.95667	7.17132805617957e-07	peak69611	Intron
MIR625	-2.4011	-4.95667	7.17132805617957e-07	peak71544	Intron
GRN	-2.4011	-4.95667	7.17132805617957e-07	peak81110	Promoter (<=1kb)
FCRL2	-2.23359	-4.95165	7.35851272487633e-07	peak5257	Distal Intergenic
TYRO3	-2.23359	-4.95165	7.35851272487633e-07	peak73923	Promoter (1-2kb)
TPCN2	-1.72457	-4.95039	7.4065917191186e-07	peak60466	Promoter (<=1kb)
NPAS3	-1.72457	-4.95039	7.4065917191186e-07	peak70571	Intron
MIA3	-1.30954	-4.9472	7.52901881979713e-07	peak7465	Promoter (<=1kb)
FGD5-AS1	-1.03696	-4.94326	7.68258758179225e-07	peak16768	Promoter (<=1kb)
POLM	-1.03696	-4.94326	7.68258758179225e-07	peak40459	Promoter (<=1kb)
ZNF805	2.21687499280682	4.94155396146192	7.75023593241808e-07	peak87598	Promoter (<=1kb)
ZNF24	-1.40339	-4.9415	7.75250699655617e-07	peak83608	Promoter (<=1kb)
LOC107984918	-2.75658	-4.94147	7.75352156654033e-07	peak707	Distal Intergenic
HLA-DQB1	-2.75658	-4.94147	7.75352156654033e-07	peak34108	Promoter (1-2kb)
LINC00525	-2.75658	-4.94147	7.75352156654033e-07	peak40649	Distal Intergenic
AMPD3	-2.75658	-4.94147	7.75352156654033e-07	peak58549	Intron
RAB3IL1	-2.75658	-4.94147	7.75352156654033e-07	peak60010	Promoter (2-3kb)
PITPNM1	-2.75658	-4.94147	7.75352156654033e-07	peak60389	Promoter (<=1kb)
SORL1	-2.75658	-4.94147	7.75352156654033e-07	peak62268	Promoter (<=1kb)
NUMB	-2.75658	-4.94147	7.75352156654033e-07	peak71896	Promoter (1-2kb)
GPR137	-1.02527	-4.94063	7.78716221717745e-07	peak60149	Promoter (<=1kb)
TECPR1	2.45503473000158	4.93893504978099	7.8550367886605e-07	peak42387	Promoter (<=1kb)
SRXN1	2.45503473000158	4.93893504978099	7.8550367886605e-07	peak87725	Intron
MAX	2.32379019672333	4.93593182261688	7.97689717893064e-07	peak71517	Distal Intergenic
MGST2	3.10139777538688	4.93470080164951	8.0273720748712e-07	peak26207	Distal Intergenic
GMPR	-0.673581	-4.93179	8.14802638695443e-07	peak33481	Intron
SMAP1	-1.58666	-4.92644	8.37404424150679e-07	peak35349	3' UTR
GTF2A1	-1.58666	-4.92644	8.37404424150679e-07	peak72218	Promoter (<=1kb)
IGSF6	-1.48356	-4.92597	8.39420091243331e-07	peak77297	Intron
DIABLO	-1.13779	-4.9127	8.98305986110581e-07	peak67000	Promoter (<=1kb)
HS1BP3-IT1	-1.25615	-4.91092	9.06521112290593e-07	peak9155	Intron
CRIP2	-1.46154	-4.90931	9.13988459894604e-07	peak73197	Promoter (2-3kb)
POLR1A	4.32379019672333	4.90908696830668	9.15013962525033e-07	peak11401	Promoter (1-2kb)
SRGAP3	4.32379019672333	4.90908696830668	9.15013962525033e-07	peak16497	Promoter (<=1kb)
DUSP7	4.32379019672333	4.90908696830668	9.15013962525033e-07	peak18120	Intron
PRKCI	4.32379019672333	4.90908696830668	9.15013962525033e-07	peak21547	Intron
TMEM131L	4.32379019672333	4.90908696830668	9.15013962525033e-07	peak26621	Intron
LINC01470	4.32379019672333	4.90908696830668	9.15013962525033e-07	peak31882	Intron
SSPOP	4.32379019672333	4.90908696830668	9.15013962525033e-07	peak44681	Exon
VCL	4.32379019672333	4.90908696830668	9.15013962525033e-07	peak55842	Intron
LOC101928896	4.32379019672333	4.90908696830668	9.15013962525033e-07	peak60868	Promoter (<=1kb)
KMT2D	4.32379019672333	4.90908696830668	9.15013962525033e-07	peak64488	Promoter (<=1kb)
RNF40	4.32379019672333	4.90908696830668	9.15013962525033e-07	peak77667	Distal Intergenic
PHF20	4.32379019672333	4.90908696830668	9.15013962525033e-07	peak89175	Promoter (<=1kb)
CACNA2D3	3.51643527466572	4.90901837150288	9.15334040965986e-07	peak18226	Intron
STYXL1	3.51643527466572	4.90901837150288	9.15334040965986e-07	peak41551	Intron
RALYL	3.51643527466572	4.90901837150288	9.15334040965986e-07	peak47412	Intron
LINC01181	3.51643527466572	4.90901837150288	9.15334040965986e-07	peak48260	Distal Intergenic
LINC02702	3.51643527466572	4.90901837150288	9.15334040965986e-07	peak61998	Distal Intergenic
NTRK3	3.51643527466572	4.90901837150288	9.15334040965986e-07	peak75917	Promoter (1-2kb)
C19orf44	3.51643527466572	4.90901837150288	9.15334040965986e-07	peak85898	Exon
CDH4	3.51643527466572	4.90901837150288	9.15334040965986e-07	peak90286	Intron
ADARB1	3.51643527466572	4.90901837150288	9.15334040965986e-07	peak91402	Promoter (2-3kb)
RRM2	-2.91652	-4.90678	9.25835645389183e-07	peak8779	Intron
TACC3	-2.91652	-4.90678	9.25835645389183e-07	peak22646	Distal Intergenic
ST6GALNAC6	-2.91652	-4.90678	9.25835645389183e-07	peak53052	Promoter (<=1kb)
ARHGAP23	-2.91652	-4.90678	9.25835645389183e-07	peak80775	Promoter (2-3kb)
C7orf50	-2.48356	-4.90325	9.42652779220237e-07	peak38599	Promoter (2-3kb)
LOC105371026	-2.48356	-4.90325	9.42652779220237e-07	peak76393	Intron
LRSAM1	1.5904358561095	4.90150007619289	9.5107612851467e-07	peak53020	Promoter (<=1kb)
MYBL1	-1.88795	-4.90069	9.55010849288117e-07	peak46730	Distal Intergenic
TACC3	-0.811987	-4.89283	9.93951468214001e-07	peak22643	Promoter (<=1kb)
TPD52	-2.29092	-4.89075	1.00451671242452e-06	peak47250	Intron
TNNI2	-2.29092	-4.89075	1.00451671242452e-06	peak58160	Promoter (2-3kb)
LOC105369363	-2.29092	-4.89075	1.00451671242452e-06	peak60433	Promoter (<=1kb)
LINC01705	5.21687499280682	4.88925407251244	1.01218786897415e-06	peak7451	Intron
PARP1	5.21687499280682	4.88925407251244	1.01218786897415e-06	peak7626	Promoter (<=1kb)
CATSPERE	5.21687499280682	4.88925407251244	1.01218786897415e-06	peak8265	Intron
	5.21687499280682	4.88925407251244	1.01218786897415e-06	peak11217	Intron
GORASP1	5.21687499280682	4.88925407251244	1.01218786897415e-06	peak17532	Promoter (2-3kb)
IL20RB-AS1	5.21687499280682	4.88925407251244	1.01218786897415e-06	peak20590	Distal Intergenic
SOD3	5.21687499280682	4.88925407251244	1.01218786897415e-06	peak23389	Promoter (1-2kb)
LOC105377253	5.21687499280682	4.88925407251244	1.01218786897415e-06	peak24336	Distal Intergenic
GALNTL6	5.21687499280682	4.88925407251244	1.01218786897415e-06	peak27082	Intron
LINC03000	5.21687499280682	4.88925407251244	1.01218786897415e-06	peak32265	Intron
ADAMTS2	5.21687499280682	4.88925407251244	1.01218786897415e-06	peak32778	Intron
AHI1-DT	5.21687499280682	4.88925407251244	1.01218786897415e-06	peak37299	Exon
EPM2A	5.21687499280682	4.88925407251244	1.01218786897415e-06	peak37616	Intron
DLX6-AS1	5.21687499280682	4.88925407251244	1.01218786897415e-06	peak42331	Distal Intergenic
CNTNAP2	5.21687499280682	4.88925407251244	1.01218786897415e-06	peak44581	Intron
ST3GAL1	5.21687499280682	4.88925407251244	1.01218786897415e-06	peak49262	Intron
SHB	5.21687499280682	4.88925407251244	1.01218786897415e-06	peak50917	Intron
KLF4	5.21687499280682	4.88925407251244	1.01218786897415e-06	peak52205	Distal Intergenic
ACTL7B	5.21687499280682	4.88925407251244	1.01218786897415e-06	peak52241	Distal Intergenic
SUPV3L1	5.21687499280682	4.88925407251244	1.01218786897415e-06	peak55586	Distal Intergenic
VWA2	5.21687499280682	4.88925407251244	1.01218786897415e-06	peak57322	Promoter (<=1kb)
OAT	5.21687499280682	4.88925407251244	1.01218786897415e-06	peak57693	Promoter (<=1kb)
JAKMIP3	5.21687499280682	4.88925407251244	1.01218786897415e-06	peak57979	Intron
LOC101928441	5.21687499280682	4.88925407251244	1.01218786897415e-06	peak63853	Distal Intergenic
LINC01257	5.21687499280682	4.88925407251244	1.01218786897415e-06	peak67343	Promoter (1-2kb)
TMOD3	5.21687499280682	4.88925407251244	1.01218786897415e-06	peak74385	Intron
ALDH1A2	5.21687499280682	4.88925407251244	1.01218786897415e-06	peak74657	Exon
HS3ST3B1	5.21687499280682	4.88925407251244	1.01218786897415e-06	peak80010	Distal Intergenic
BAHCC1	5.21687499280682	4.88925407251244	1.01218786897415e-06	peak82609	Intron
NR2F6	5.21687499280682	4.88925407251244	1.01218786897415e-06	peak85950	Promoter (<=1kb)
DYNLRB1	5.21687499280682	4.88925407251244	1.01218786897415e-06	peak89102	Intron
MIR802	5.21687499280682	4.88925407251244	1.01218786897415e-06	peak91023	Intron
LINC00322	5.21687499280682	4.88925407251244	1.01218786897415e-06	peak91311	Promoter (2-3kb)
PCBP3-AS1	5.21687499280682	4.88925407251244	1.01218786897415e-06	peak91443	Intron
MICAL3	5.21687499280682	4.88925407251244	1.01218786897415e-06	peak91559	Promoter (2-3kb)
APOL2	5.21687499280682	4.88925407251244	1.01218786897415e-06	peak92384	3' UTR
TRANK1	2.80183749352797	4.88733199364133	1.02211653058633e-06	peak17448	Promoter (1-2kb)
MIR3159	2.80183749352797	4.88733199364133	1.02211653058633e-06	peak58842	Distal Intergenic
TSPAN18	2.80183749352797	4.88733199364133	1.02211653058633e-06	peak59548	Intron
CFAP74	-3.12742	-4.88128	1.05399646291572e-06	peak89	Exon
TTC34	-3.12742	-4.88128	1.05399646291572e-06	peak134	Distal Intergenic
MIR4689	-3.12742	-4.88128	1.05399646291572e-06	peak280	Distal Intergenic
LINC01756	-3.12742	-4.88128	1.05399646291572e-06	peak1674	Distal Intergenic
DAB1	-3.12742	-4.88128	1.05399646291572e-06	peak2950	Intron
SANBR	-3.12742	-4.88128	1.05399646291572e-06	peak10577	Distal Intergenic
GYPC	-3.12742	-4.88128	1.05399646291572e-06	peak12552	Distal Intergenic
C4orf33	-3.12742	-4.88128	1.05399646291572e-06	peak25971	Exon
BASP1	-3.12742	-4.88128	1.05399646291572e-06	peak28229	Distal Intergenic
ZNF815P	-3.12742	-4.88128	1.05399646291572e-06	peak38844	Promoter (<=1kb)
ABCB1	-3.12742	-4.88128	1.05399646291572e-06	peak41960	Intron
SULF1	-3.12742	-4.88128	1.05399646291572e-06	peak46862	Intron
LINC02839	-3.12742	-4.88128	1.05399646291572e-06	peak47355	Intron
CRB2	-3.12742	-4.88128	1.05399646291572e-06	peak52821	3' UTR
LINC01559	-3.12742	-4.88128	1.05399646291572e-06	peak63468	Promoter (<=1kb)
PRKCH	-3.12742	-4.88128	1.05399646291572e-06	peak71347	Intron
CDH5	-3.12742	-4.88128	1.05399646291572e-06	peak78351	Intron
SLC4A1	-3.12742	-4.88128	1.05399646291572e-06	peak81098	Distal Intergenic
LSM7	-3.12742	-4.88128	1.05399646291572e-06	peak85076	Exon
FKBP1A	-3.12742	-4.88128	1.05399646291572e-06	peak87764	Intron
LINC01270	-3.12742	-4.88128	1.05399646291572e-06	peak89837	Distal Intergenic
KRTAP10-12	-3.12742	-4.88128	1.05399646291572e-06	peak91383	Promoter (<=1kb)
MATN1	-4.73149	-4.87566	1.08447864710891e-06	peak1727	Distal Intergenic
LINC01794	-4.73149	-4.87566	1.08447864710891e-06	peak9945	Distal Intergenic
CHRNA1	-4.73149	-4.87566	1.08447864710891e-06	peak13922	Intron
TGFBR2	-4.73149	-4.87566	1.08447864710891e-06	peak17239	Intron
ERC2	-4.73149	-4.87566	1.08447864710891e-06	peak18286	Intron
LOC107986547	-4.73149	-4.87566	1.08447864710891e-06	peak38442	Distal Intergenic
INHBA	-4.73149	-4.87566	1.08447864710891e-06	peak40359	Distal Intergenic
NRCAM	-4.73149	-4.87566	1.08447864710891e-06	peak42922	Intron
ARID5B	-4.73149	-4.87566	1.08447864710891e-06	peak55358	Distal Intergenic
MMP1	-4.73149	-4.87566	1.08447864710891e-06	peak61547	Promoter (<=1kb)
FARP1	-4.73149	-4.87566	1.08447864710891e-06	peak69632	Intron
LOC101927646	-4.73149	-4.87566	1.08447864710891e-06	peak69950	Intron
ADAMTS7P1	-4.73149	-4.87566	1.08447864710891e-06	peak75749	Exon
TTLL12	-4.73149	-4.87566	1.08447864710891e-06	peak92833	Promoter (<=1kb)
LOC105370832	-1.7351	-4.87499	1.08814634479109e-06	peak74579	Distal Intergenic
ZNF487	-1.30523	-4.87093	1.11076206335657e-06	peak54908	Promoter (<=1kb)
LINC01648	-3.87588	-4.87001	1.11593693886488e-06	peak1717	Distal Intergenic
MIR29C	-3.87588	-4.87001	1.11593693886488e-06	peak6947	Distal Intergenic
LNPK	-3.87588	-4.87001	1.11593693886488e-06	peak13945	Intron
PIGZ	-3.87588	-4.87001	1.11593693886488e-06	peak22499	Promoter (1-2kb)
BDH1	-3.87588	-4.87001	1.11593693886488e-06	peak22525	Promoter (1-2kb)
LINC00498	-3.87588	-4.87001	1.11593693886488e-06	peak26156	Intron
SH3RF1	-3.87588	-4.87001	1.11593693886488e-06	peak27002	Intron
LOC101928198	-3.87588	-4.87001	1.11593693886488e-06	peak27036	Distal Intergenic
CAMLG	-3.87588	-4.87001	1.11593693886488e-06	peak31154	Distal Intergenic
CNOT8	-3.87588	-4.87001	1.11593693886488e-06	peak31961	Promoter (1-2kb)
KLHDC10	-3.87588	-4.87001	1.11593693886488e-06	peak43797	Distal Intergenic
APOA4	-3.87588	-4.87001	1.11593693886488e-06	peak62008	Promoter (2-3kb)
PITPNM2	-3.87588	-4.87001	1.11593693886488e-06	peak67047	Intron
FGF9	-3.87588	-4.87001	1.11593693886488e-06	peak67529	Distal Intergenic
LINC01052	-3.87588	-4.87001	1.11593693886488e-06	peak68841	Promoter (<=1kb)
LINC02337	-3.87588	-4.87001	1.11593693886488e-06	peak70019	Intron
CDH5	-3.87588	-4.87001	1.11593693886488e-06	peak78353	Intron
ARSG	-3.87588	-4.87001	1.11593693886488e-06	peak82042	Promoter (<=1kb)
SOGA1	-3.87588	-4.87001	1.11593693886488e-06	peak89234	Promoter (1-2kb)
HAR1A	-3.87588	-4.87001	1.11593693886488e-06	peak90382	Exon
LRP5L	-3.87588	-4.87001	1.11593693886488e-06	peak91911	Distal Intergenic
TCF20	-3.87588	-4.87001	1.11593693886488e-06	peak92764	Intron
PRDM16	-3.42216	-4.86811	1.12671791294697e-06	peak145	Intron
SLC6A9	-3.42216	-4.86811	1.12671791294697e-06	peak2403	Promoter (2-3kb)
LINC02543	-3.42216	-4.86811	1.12671791294697e-06	peak33450	Distal Intergenic
STMN2	-3.42216	-4.86811	1.12671791294697e-06	peak47227	Intron
TBC1D13	-3.42216	-4.86811	1.12671791294697e-06	peak53115	Intron
P2RY2	-3.42216	-4.86811	1.12671791294697e-06	peak60626	Intron
TSPAN11	-3.42216	-4.86811	1.12671791294697e-06	peak64082	Intron
POMT2	-3.42216	-4.86811	1.12671791294697e-06	peak72087	Promoter (<=1kb)
GIT1	-3.42216	-4.86811	1.12671791294697e-06	peak80440	Promoter (<=1kb)
LILRB4	-3.42216	-4.86811	1.12671791294697e-06	peak87488	Distal Intergenic
SMOX	-3.42216	-4.86811	1.12671791294697e-06	peak87932	Distal Intergenic
ELOA	-1.50741	-4.86628	1.13718031560867e-06	peak1288	Intron
RCCD1	-1.8372	-4.86424	1.14898994678759e-06	peak76069	Promoter (<=1kb)
GLA	-1.8372	-4.86424	1.14898994678759e-06	peak94401	Promoter (<=1kb)
CHN2	-1.29092	-4.86116	1.16698843605998e-06	peak39833	Promoter (<=1kb)
HSPB1	0.894946897919453	4.85776176834694	1.18720128166019e-06	peak41569	Exon
GTDC1	2.18886061663722	4.85547946612041	1.20095799406118e-06	peak13065	Distal Intergenic
MGC16275	-2.5831	-4.85338	1.21375611143961e-06	peak82227	Promoter (<=1kb)
ZNF317	-2.5831	-4.85338	1.21375611143961e-06	peak85485	Promoter (<=1kb)
PRDM15	-2.5831	-4.85338	1.21375611143961e-06	peak91238	Intron
ANXA6	2.42332587027424	4.84843005873086	1.2444239028852e-06	peak31810	Promoter (<=1kb)
MIR6846	2.42332587027424	4.84843005873086	1.2444239028852e-06	peak49698	Promoter (<=1kb)
ENTPD7	2.29404285332928	4.84769204161676	1.24906097648749e-06	peak56767	Promoter (<=1kb)
SYMPK	2.29404285332928	4.84769204161676	1.24906097648749e-06	peak87011	Promoter (1-2kb)
LINC01301	1.06240364377102	4.84707349241642	1.25296021459306e-06	peak46440	Promoter (<=1kb)
SLC4A5	-1.69656	-4.84639	1.25729894543199e-06	peak11093	3' UTR
MRPS18A	-2.06853	-4.84465	1.26833880551616e-06	peak34741	Intron
SLX4	-2.06853	-4.84465	1.26833880551616e-06	peak76683	Promoter (<=1kb)
FOXK1	3.06075579088953	4.83585641574645	1.32573595867397e-06	peak38781	Promoter (<=1kb)
DIO3OS	3.06075579088953	4.83585641574645	1.32573595867397e-06	peak72957	Intron
DPF1	3.06075579088953	4.83585641574645	1.32573595867397e-06	peak86599	Promoter (1-2kb)
RABEP2	-0.565203	-4.83541	1.32870565845705e-06	peak77578	Promoter (<=1kb)
HCG27	-0.44742	-4.83379	1.33955236887892e-06	peak34015	Promoter (<=1kb)
RSC1A1	-5.65349	-4.83307	1.34440546954233e-06	peak818	3' UTR
PATJ	-5.65349	-4.83307	1.34440546954233e-06	peak3077	Intron
RAVER2	-5.65349	-4.83307	1.34440546954233e-06	peak3166	Distal Intergenic
LINC02238	-5.65349	-4.83307	1.34440546954233e-06	peak3389	Distal Intergenic
LOC105378850	-5.65349	-4.83307	1.34440546954233e-06	peak3837	Distal Intergenic
FRRS1	-5.65349	-4.83307	1.34440546954233e-06	peak4109	Promoter (<=1kb)
CACNA1E	-5.65349	-4.83307	1.34440546954233e-06	peak6064	Intron
LINC01701	-5.65349	-4.83307	1.34440546954233e-06	peak6293	Distal Intergenic
MAPKAPK2	-5.65349	-4.83307	1.34440546954233e-06	peak6907	Intron
RAB4A	-5.65349	-4.83307	1.34440546954233e-06	peak7769	Intron
PGBD5	-5.65349	-4.83307	1.34440546954233e-06	peak7817	Intron
KIF26B	-5.65349	-4.83307	1.34440546954233e-06	peak8298	Intron
DCDC2C	-5.65349	-4.83307	1.34440546954233e-06	peak8554	Promoter (<=1kb)
LOC400940	-5.65349	-4.83307	1.34440546954233e-06	peak8622	Distal Intergenic
FEZ2	-5.65349	-4.83307	1.34440546954233e-06	peak9784	Distal Intergenic
PAPOLG	-5.65349	-4.83307	1.34440546954233e-06	peak10556	Promoter (<=1kb)
LRRTM4-AS1	-5.65349	-4.83307	1.34440546954233e-06	peak11175	Intron
EN1	-5.65349	-4.83307	1.34440546954233e-06	peak12288	Distal Intergenic
LOC105373593	-5.65349	-4.83307	1.34440546954233e-06	peak12451	Intron
LYPD6	-5.65349	-4.83307	1.34440546954233e-06	peak13197	Intron
DIRC1	-5.65349	-4.83307	1.34440546954233e-06	peak14298	Intron
ARPP21	-5.65349	-4.83307	1.34440546954233e-06	peak17413	Intron
SCN5A	-5.65349	-4.83307	1.34440546954233e-06	peak17519	Intron
ATXN7	-5.65349	-4.83307	1.34440546954233e-06	peak18535	Intron
TFG	-5.65349	-4.83307	1.34440546954233e-06	peak19343	Exon
ZNF80	-5.65349	-4.83307	1.34440546954233e-06	peak19749	Distal Intergenic
POPDC2	-5.65349	-4.83307	1.34440546954233e-06	peak19894	Intron
NDUFB4	-5.65349	-4.83307	1.34440546954233e-06	peak19928	Promoter (<=1kb)
CD86	-5.65349	-4.83307	1.34440546954233e-06	peak19974	Intron
GK5	-5.65349	-4.83307	1.34440546954233e-06	peak20780	Intron
LINC02877	-5.65349	-4.83307	1.34440546954233e-06	peak21089	Intron
MECOM-AS1	-5.65349	-4.83307	1.34440546954233e-06	peak21507	Intron
LOC105374557	-5.65349	-4.83307	1.34440546954233e-06	peak23509	Intron
ALPK1	-5.65349	-4.83307	1.34440546954233e-06	peak25579	Exon
INPP4B	-5.65349	-4.83307	1.34440546954233e-06	peak26299	Intron
TRIM2	-5.65349	-4.83307	1.34440546954233e-06	peak26586	Distal Intergenic
FSTL5	-5.65349	-4.83307	1.34440546954233e-06	peak26810	Distal Intergenic
CTD-2194D22.4	-5.65349	-4.83307	1.34440546954233e-06	peak27700	Distal Intergenic
LOC105379028	-5.65349	-4.83307	1.34440546954233e-06	peak29379	Distal Intergenic
NBPF22P	-5.65349	-4.83307	1.34440546954233e-06	peak29793	Distal Intergenic
ADGRV1	-5.65349	-4.83307	1.34440546954233e-06	peak29915	Promoter (2-3kb)
LINC02113	-5.65349	-4.83307	1.34440546954233e-06	peak30141	Intron
AFF4	-5.65349	-4.83307	1.34440546954233e-06	peak31072	Promoter (<=1kb)
SPOCK1	-5.65349	-4.83307	1.34440546954233e-06	peak31251	Intron
JAKMIP2-AS1	-5.65349	-4.83307	1.34440546954233e-06	peak31651	Intron
SOX30	-5.65349	-4.83307	1.34440546954233e-06	peak32057	Exon
GMDS	-5.65349	-4.83307	1.34440546954233e-06	peak32947	Intron
RNF182	-5.65349	-4.83307	1.34440546954233e-06	peak33378	Intron
TDRG1	-5.65349	-4.83307	1.34440546954233e-06	peak34542	Distal Intergenic
ADGRF4	-5.65349	-4.83307	1.34440546954233e-06	peak34878	Intron
DST	-5.65349	-4.83307	1.34440546954233e-06	peak35139	Intron
MEI4	-5.65349	-4.83307	1.34440546954233e-06	peak35690	Distal Intergenic
BACH2	-5.65349	-4.83307	1.34440546954233e-06	peak36038	Exon
SCAF8	-5.65349	-4.83307	1.34440546954233e-06	peak37940	Promoter (1-2kb)
ERMARD	-5.65349	-4.83307	1.34440546954233e-06	peak38508	Promoter (2-3kb)
SDK1-AS1	-5.65349	-4.83307	1.34440546954233e-06	peak38746	Intron
LOC105375167	-5.65349	-4.83307	1.34440546954233e-06	peak39236	Distal Intergenic
CPVL	-5.65349	-4.83307	1.34440546954233e-06	peak39826	Intron
AUTS2	-5.65349	-4.83307	1.34440546954233e-06	peak41332	Intron
NFE4	-5.65349	-4.83307	1.34440546954233e-06	peak42665	Intron
PODXL	-5.65349	-4.83307	1.34440546954233e-06	peak43875	Promoter (2-3kb)
SVOPL	-5.65349	-4.83307	1.34440546954233e-06	peak44177	Promoter (<=1kb)
ASNSP1	-5.65349	-4.83307	1.34440546954233e-06	peak45883	Distal Intergenic
UBE2V2	-5.65349	-4.83307	1.34440546954233e-06	peak45951	Distal Intergenic
PCMTD1	-5.65349	-4.83307	1.34440546954233e-06	peak46088	Intron
LOC101929398	-5.65349	-4.83307	1.34440546954233e-06	peak46278	Distal Intergenic
LINC02855	-5.65349	-4.83307	1.34440546954233e-06	peak48823	Intron
MLLT3	-5.65349	-4.83307	1.34440546954233e-06	peak50349	Intron
PAPPA-AS1	-5.65349	-4.83307	1.34440546954233e-06	peak52556	Distal Intergenic
	-5.65349	-4.83307	1.34440546954233e-06	peak53775	Exon
KIAA1217	-5.65349	-4.83307	1.34440546954233e-06	peak54413	Intron
NUDT13	-5.65349	-4.83307	1.34440546954233e-06	peak55793	Promoter (2-3kb)
ZMIZ1	-5.65349	-4.83307	1.34440546954233e-06	peak56046	Intron
SLC35G1	-5.65349	-4.83307	1.34440546954233e-06	peak56531	Promoter (<=1kb)
CWF19L1	-5.65349	-4.83307	1.34440546954233e-06	peak56801	Promoter (1-2kb)
TCERG1L	-5.65349	-4.83307	1.34440546954233e-06	peak57944	Distal Intergenic
SIRT3	-5.65349	-4.83307	1.34440546954233e-06	peak58069	Exon
STK33	-5.65349	-4.83307	1.34440546954233e-06	peak58461	Intron
EHF	-5.65349	-4.83307	1.34440546954233e-06	peak59277	Distal Intergenic
OR8U1	-5.65349	-4.83307	1.34440546954233e-06	peak59764	Promoter (<=1kb)
SLC43A3	-5.65349	-4.83307	1.34440546954233e-06	peak59796	Distal Intergenic
LOC105369391	-5.65349	-4.83307	1.34440546954233e-06	peak60741	3' UTR
HIKESHI	-5.65349	-4.83307	1.34440546954233e-06	peak61119	Promoter (<=1kb)
LINC02756	-5.65349	-4.83307	1.34440546954233e-06	peak61236	Distal Intergenic
LINC02713	-5.65349	-4.83307	1.34440546954233e-06	peak61392	Distal Intergenic
SCN4B	-5.65349	-4.83307	1.34440546954233e-06	peak62093	Promoter (1-2kb)
PUS3	-5.65349	-4.83307	1.34440546954233e-06	peak62438	Promoter (<=1kb)
SOX5	-5.65349	-4.83307	1.34440546954233e-06	peak63855	Intron
DNM1L	-5.65349	-4.83307	1.34440546954233e-06	peak64159	Promoter (2-3kb)
LOC105369793	-5.65349	-4.83307	1.34440546954233e-06	peak65030	Distal Intergenic
OBI1-AS1	-5.65349	-4.83307	1.34440546954233e-06	peak69126	Intron
CLYBL-AS1	-5.65349	-4.83307	1.34440546954233e-06	peak69715	Intron
HAUS4	-5.65349	-4.83307	1.34440546954233e-06	peak70282	Promoter (<=1kb)
VCPKMT	-5.65349	-4.83307	1.34440546954233e-06	peak70970	Intron
GPHB5	-5.65349	-4.83307	1.34440546954233e-06	peak71414	Distal Intergenic
LOC105370769	-5.65349	-4.83307	1.34440546954233e-06	peak73708	Intron
UBL7	-5.65349	-4.83307	1.34440546954233e-06	peak75449	Distal Intergenic
LINGO1	-5.65349	-4.83307	1.34440546954233e-06	peak75541	Intron
RBFOX1	-5.65349	-4.83307	1.34440546954233e-06	peak76799	Intron
SCNN1G	-5.65349	-4.83307	1.34440546954233e-06	peak77355	Exon
CNOT1	-5.65349	-4.83307	1.34440546954233e-06	peak78180	Distal Intergenic
LOC112268165	-5.65349	-4.83307	1.34440546954233e-06	peak78850	Intron
LINC02093	-5.65349	-4.83307	1.34440546954233e-06	peak79993	Distal Intergenic
MPRIP	-5.65349	-4.83307	1.34440546954233e-06	peak80103	Distal Intergenic
ALDH3A2	-5.65349	-4.83307	1.34440546954233e-06	peak80217	3' UTR
SUZ12	-5.65349	-4.83307	1.34440546954233e-06	peak80550	Promoter (<=1kb)
TNS4	-5.65349	-4.83307	1.34440546954233e-06	peak80904	Exon
SPAG9	-5.65349	-4.83307	1.34440546954233e-06	peak81433	Distal Intergenic
ARSG	-5.65349	-4.83307	1.34440546954233e-06	peak82039	Intron
EMILIN2	-5.65349	-4.83307	1.34440546954233e-06	peak82803	Exon
TRAPPC8	-5.65349	-4.83307	1.34440546954233e-06	peak83516	Intron
MIR4527	-5.65349	-4.83307	1.34440546954233e-06	peak83920	Intron
KLK11	-5.65349	-4.83307	1.34440546954233e-06	peak87327	Promoter (<=1kb)
CST5	-5.65349	-4.83307	1.34440546954233e-06	peak88767	3' UTR
CDH22	-5.65349	-4.83307	1.34440546954233e-06	peak89631	Exon
ESS2	-5.65349	-4.83307	1.34440546954233e-06	peak91586	Promoter (1-2kb)
TNRC6B	-5.65349	-4.83307	1.34440546954233e-06	peak92641	Intron
ARSL	-5.65349	-4.83307	1.34440546954233e-06	peak93215	Intron
TENT5D	-5.65349	-4.83307	1.34440546954233e-06	peak94253	Distal Intergenic
ATP1A1	-2.35803	-4.83156	1.35465321079475e-06	peak4642	Promoter (<=1kb)
LOC653712	-2.35803	-4.83156	1.35465321079475e-06	peak20266	Distal Intergenic
LINC02227	-2.35803	-4.83156	1.35465321079475e-06	peak32079	Intron
LOC105370781	-2.35803	-4.83156	1.35465321079475e-06	peak73797	Promoter (<=1kb)
UCK2	-2.19406	-4.83082	1.35971945974477e-06	peak5560	Intron
KPNA1	-2.19406	-4.83082	1.35971945974477e-06	peak19996	Promoter (<=1kb)
DNAAF2	-2.19406	-4.83082	1.35971945974477e-06	peak70949	Promoter (<=1kb)
ACO2	-2.19406	-4.83082	1.35971945974477e-06	peak92716	Promoter (2-3kb)
ATP13A3-DT	-1.90983	-4.82772	1.38108471505628e-06	peak22385	Promoter (<=1kb)
GRID2IP	-1.90983	-4.82772	1.38108471505628e-06	peak38888	Exon
LINC01585	-0.73761	-4.82761	1.38179090081803e-06	peak76050	Promoter (<=1kb)
PROS1	-0.391053	-4.82126	1.42652899598243e-06	peak19169	Distal Intergenic
NAV2	-1.66044	-4.81957	1.43871177554031e-06	peak58897	Intron
GSK3A	-1.66044	-4.81957	1.43871177554031e-06	peak86837	Promoter (1-2kb)
LINC02876	0.365943648138273	4.81884363237666	1.44392661556525e-06	peak81496	Exon
TMEM232	-1.33156	-4.81464	1.47466592718584e-06	peak30416	Promoter (<=1kb)
ZAP70	-2.70596	-4.80835	1.52181266786449e-06	peak11605	Promoter (1-2kb)
MET	-2.70596	-4.80835	1.52181266786449e-06	peak43237	Promoter (1-2kb)
MRPL13	-2.70596	-4.80835	1.52181266786449e-06	peak48788	Promoter (<=1kb)
C12orf42	-2.70596	-4.80835	1.52181266786449e-06	peak66155	Exon
CPNE7	-2.70596	-4.80835	1.52181266786449e-06	peak79372	Promoter (<=1kb)
CTIF	-2.70596	-4.80835	1.52181266786449e-06	peak83958	Exon
PFKL	-2.70596	-4.80835	1.52181266786449e-06	peak91360	Promoter (2-3kb)
SUSD2	-2.70596	-4.80835	1.52181266786449e-06	peak91861	Exon
ABCC5	3.4706315850526	4.80677123007354	1.53387339448487e-06	peak21972	Intron
SLIT3	3.4706315850526	4.80677123007354	1.53387339448487e-06	peak32389	Intron
GPR26	3.4706315850526	4.80677123007354	1.53387339448487e-06	peak57652	Promoter (<=1kb)
SLC22A12	3.4706315850526	4.80677123007354	1.53387339448487e-06	peak60168	Exon
MIR6760	3.4706315850526	4.80677123007354	1.53387339448487e-06	peak66510	Intron
LOC105370532	3.4706315850526	4.80677123007354	1.53387339448487e-06	peak71434	Intron
ZNF567-DT	3.4706315850526	4.80677123007354	1.53387339448487e-06	peak86542	Promoter (<=1kb)
RBM38-AS1	3.4706315850526	4.80677123007354	1.53387339448487e-06	peak90101	Distal Intergenic
MIR29C	4.27132277682919	4.80562549692278	1.54268433154796e-06	peak6948	Promoter (2-3kb)
BMP6	4.27132277682919	4.80562549692278	1.54268433154796e-06	peak33161	Distal Intergenic
PTPRN2	4.27132277682919	4.80562549692278	1.54268433154796e-06	peak45052	Intron
FBXO10	4.27132277682919	4.80562549692278	1.54268433154796e-06	peak50898	3' UTR
TCERG1L-AS1	4.27132277682919	4.80562549692278	1.54268433154796e-06	peak57934	Intron
MIRLET7B	4.27132277682919	4.80562549692278	1.54268433154796e-06	peak92963	Distal Intergenic
RNF32-DT	-1.04156	-4.80511	1.54664163564372e-06	peak45008	Promoter (<=1kb)
PAX5	-1.31584	-4.80378	1.55696076525987e-06	peak50857	Promoter (<=1kb)
CD82	-1.31584	-4.80378	1.55696076525987e-06	peak59530	Promoter (<=1kb)
CNTROB	-1.41847	-4.80033	1.58402032993138e-06	peak79821	Promoter (<=1kb)
UGGT1	-1.99814	-4.79758	1.60596176742568e-06	peak12625	Promoter (<=1kb)
ST3GAL2	-0.994527	-4.79707	1.61003236038866e-06	peak78592	3' UTR
DESI1	-1.62652	-4.79439	1.63170810271496e-06	peak92722	Distal Intergenic
STIM1	1.23632735547299	4.79361644667841	1.63801308064525e-06	peak58277	Intron
CD109	2.76436278810931	4.79075165999824	1.66157676211986e-06	peak35514	Promoter (1-2kb)
NARF	2.76436278810931	4.79075165999824	1.66157676211986e-06	peak82684	Distal Intergenic
UBE4B	5.16029146444045	4.78903556417499	1.67584781670352e-06	peak543	Intron
LINC02580	5.16029146444045	4.78903556417499	1.67584781670352e-06	peak10025	Intron
GALNT13	5.16029146444045	4.78903556417499	1.67584781670352e-06	peak13324	Distal Intergenic
CPNE4	5.16029146444045	4.78903556417499	1.67584781670352e-06	peak20399	Intron
TBC1D14	5.16029146444045	4.78903556417499	1.67584781670352e-06	peak22913	Intron
PITX2	5.16029146444045	4.78903556417499	1.67584781670352e-06	peak25535	Distal Intergenic
ALPK1	5.16029146444045	4.78903556417499	1.67584781670352e-06	peak25580	Exon
LINC02269	5.16029146444045	4.78903556417499	1.67584781670352e-06	peak27129	Intron
CPLX2	5.16029146444045	4.78903556417499	1.67584781670352e-06	peak32644	Distal Intergenic
LINC01574	5.16029146444045	4.78903556417499	1.67584781670352e-06	peak32672	Intron
NAMPT	5.16029146444045	4.78903556417499	1.67584781670352e-06	peak42824	Distal Intergenic
IZUMO3	5.16029146444045	4.78903556417499	1.67584781670352e-06	peak50466	Distal Intergenic
LINC00841	5.16029146444045	4.78903556417499	1.67584781670352e-06	peak54927	Promoter (2-3kb)
LINC00841	5.16029146444045	4.78903556417499	1.67584781670352e-06	peak54930	Distal Intergenic
PIK3AP1	5.16029146444045	4.78903556417499	1.67584781670352e-06	peak56629	Exon
LOC399900	5.16029146444045	4.78903556417499	1.67584781670352e-06	peak60019	Distal Intergenic
LINC02743	5.16029146444045	4.78903556417499	1.67584781670352e-06	peak62749	Distal Intergenic
LINC02823	5.16029146444045	4.78903556417499	1.67584781670352e-06	peak65768	Distal Intergenic
ATP7B	5.16029146444045	4.78903556417499	1.67584781670352e-06	peak68549	Distal Intergenic
GCNT3	5.16029146444045	4.78903556417499	1.67584781670352e-06	peak74718	Distal Intergenic
CERS3	5.16029146444045	4.78903556417499	1.67584781670352e-06	peak76364	Intron
UPF1	5.16029146444045	4.78903556417499	1.67584781670352e-06	peak86071	Intron
SIGLEC9	5.16029146444045	4.78903556417499	1.67584781670352e-06	peak87333	Promoter (<=1kb)
DNTTIP1	5.16029146444045	4.78903556417499	1.67584781670352e-06	peak89604	Intron
MIR3201	5.16029146444045	4.78903556417499	1.67584781670352e-06	peak93061	Distal Intergenic
SULF2	2.07443072778661	4.78495399029946	1.71026505618783e-06	peak89698	Promoter (2-3kb)
DST	1.86221011150745	4.7808653667459	1.74542228735854e-06	peak35133	Promoter (1-2kb)
EPB41	-2.10806	-4.77614	1.78693322651625e-06	peak1651	Intron
TPD52	-2.10806	-4.77614	1.78693322651625e-06	peak47262	Promoter (<=1kb)
LINC01104	-2.43776	-4.77477	1.79914115361464e-06	peak11718	Intron
PTPN12	-2.43776	-4.77477	1.79914115361464e-06	peak41603	Promoter (<=1kb)
ACHE	-2.43776	-4.77477	1.79914115361464e-06	peak42555	Promoter (<=1kb)
OTUD7A	-2.43776	-4.77477	1.79914115361464e-06	peak73551	Promoter (2-3kb)
ST6GALNAC2	-2.43776	-4.77477	1.79914115361464e-06	peak82364	Promoter (<=1kb)
SYMPK	-2.43776	-4.77477	1.79914115361464e-06	peak87010	Promoter (<=1kb)
LRR1	1.75347447196657	4.77164399633391	1.82728272007833e-06	peak70944	Promoter (<=1kb)
ACBD3-AS1	-1.5946	-4.77074	1.83550581002684e-06	peak7611	Distal Intergenic
LOC105371082	-1.5946	-4.77074	1.83550581002684e-06	peak76970	Intron
CCDC185	-2.86208	-4.76996	1.84263589504483e-06	peak7498	Promoter (<=1kb)
LINC00533	-2.86208	-4.76996	1.84263589504483e-06	peak33882	Distal Intergenic
SNORD52	-2.86208	-4.76996	1.84263589504483e-06	peak34059	Promoter (2-3kb)
RABGEF1P1	-2.86208	-4.76996	1.84263589504483e-06	peak41171	Promoter (<=1kb)
SPRN	-2.86208	-4.76996	1.84263589504483e-06	peak58049	3' UTR
CLK3	-2.86208	-4.76996	1.84263589504483e-06	peak75460	Promoter (<=1kb)
VMP1	-2.86208	-4.76996	1.84263589504483e-06	peak81704	Intron
UBE2G1	1.29604520624042	4.7694067889597	1.84769212585397e-06	peak79628	Promoter (<=1kb)
LINC02098	-1.70596	-4.76895	1.85188076797131e-06	peak62527	Distal Intergenic
INTS10	-2.2491	-4.7668	1.87173351144746e-06	peak45437	Promoter (<=1kb)
NSD3	-2.2491	-4.7668	1.87173351144746e-06	peak45754	Intron
DPF1	-2.2491	-4.7668	1.87173351144746e-06	peak86600	Promoter (<=1kb)
PPP1R14A	-2.2491	-4.7668	1.87173351144746e-06	peak86603	Promoter (<=1kb)
INTS6L	-2.2491	-4.7668	1.87173351144746e-06	peak94864	Promoter (<=1kb)
SRSF9	2.55205918439645	4.76625470114852	1.87681978549513e-06	peak66899	Promoter (1-2kb)
NDUFA1	2.55205918439645	4.76625470114852	1.87681978549513e-06	peak94654	Distal Intergenic
C14orf180	2.39090439258186	4.75676326352993	1.96721639370076e-06	peak73134	Intron
MYO3B	-1.93423	-4.75418	1.99252274064741e-06	peak13775	Promoter (<=1kb)
RNASEH2B-AS1	-1.93423	-4.75418	1.99252274064741e-06	peak68505	Promoter (1-2kb)
PPP2R2A	-1.80549	-4.75409	1.9934322735994e-06	peak45555	Promoter (<=1kb)
UBAP1	-1.80549	-4.75409	1.9934322735994e-06	peak50696	Promoter (<=1kb)
IL21R-AS1	-1.80549	-4.75409	1.9934322735994e-06	peak77531	3' UTR
H2BC10	-0.392467	-4.75264	2.00777532576894e-06	peak33771	Promoter (<=1kb)
	-1.46011	-4.75237	2.01050151117255e-06	peak63057	Promoter (<=1kb)
SLC50A1	1.91498	4.75029132377894	2.0312380816518e-06	peak5108	Promoter (<=1kb)
LINC02981	-1.56448	-4.74851	2.0492351786102e-06	peak39686	Promoter (<=1kb)
IRF1-AS1	-1.34416	-4.74748	2.05961919889943e-06	peak31037	Promoter (2-3kb)
SMARCA4	-1.66799	-4.74125	2.12408118392805e-06	peak85604	Intron
LOC112268234	-3.06853	-4.74073	2.12950829328041e-06	peak4609	Distal Intergenic
ADCY3	-3.06853	-4.74073	2.12950829328041e-06	peak9310	Promoter (<=1kb)
LINC01935	-3.06853	-4.74073	2.12950829328041e-06	peak11835	Distal Intergenic
CLRN1-AS1	-3.06853	-4.74073	2.12950829328041e-06	peak21008	Intron
PIK3CA	-3.06853	-4.74073	2.12950829328041e-06	peak21810	Promoter (<=1kb)
EBF1	-3.06853	-4.74073	2.12950829328041e-06	peak32120	Promoter (<=1kb)
MIR218-2	-3.06853	-4.74073	2.12950829328041e-06	peak32386	Exon
SLIT3	-3.06853	-4.74073	2.12950829328041e-06	peak32394	Promoter (<=1kb)
CCM2	-3.06853	-4.74073	2.12950829328041e-06	peak40531	Intron
ADCY1	-3.06853	-4.74073	2.12950829328041e-06	peak40563	Exon
MOXD2P	-3.06853	-4.74073	2.12950829328041e-06	peak44372	Distal Intergenic
LOC105375844	-3.06853	-4.74073	2.12950829328041e-06	peak46210	Promoter (<=1kb)
SAMD12	-3.06853	-4.74073	2.12950829328041e-06	peak48736	Intron
NUP188	-3.06853	-4.74073	2.12950829328041e-06	peak53121	Promoter (1-2kb)
MYO3A	-3.06853	-4.74073	2.12950829328041e-06	peak54487	Exon
ZNF32	-3.06853	-4.74073	2.12950829328041e-06	peak54915	Distal Intergenic
FUOM	-3.06853	-4.74073	2.12950829328041e-06	peak58044	Promoter (<=1kb)
LINC00364	-3.06853	-4.74073	2.12950829328041e-06	peak68873	Distal Intergenic
TTC7B	-3.06853	-4.74073	2.12950829328041e-06	peak72469	Intron
CEP170B	-3.06853	-4.74073	2.12950829328041e-06	peak73152	Intron
PLA2G4E	-3.06853	-4.74073	2.12950829328041e-06	peak73944	Promoter (2-3kb)
TP53BP1	-3.06853	-4.74073	2.12950829328041e-06	peak74039	Promoter (<=1kb)
LINC02181	-3.06853	-4.74073	2.12950829328041e-06	peak79231	Distal Intergenic
ARHGAP44	-3.06853	-4.74073	2.12950829328041e-06	peak79979	Promoter (<=1kb)
IKZF3	-3.06853	-4.74073	2.12950829328041e-06	peak80868	Intron
C11orf98	-0.90602	-4.73893	2.14852926611195e-06	peak60057	Promoter (<=1kb)
SPTLC1	3.01893561519491	4.73534104983607	2.18687040176678e-06	peak51647	Intron
TPCN1	3.01893561519491	4.73534104983607	2.18687040176678e-06	peak66631	Promoter (1-2kb)
LINC01973	-1.04078	-4.73372	2.20437333485322e-06	peak82434	Promoter (1-2kb)
CUX1	1.69700752030754	4.73352470826639	2.20654088418058e-06	peak42610	Distal Intergenic
MED26	1.69700752030754	4.73352470826639	2.20654088418058e-06	peak85910	Promoter (<=1kb)
CSMD2	-4.65349	-4.7309	2.23531937007798e-06	peak1926	Intron
GRIK3	-4.65349	-4.7309	2.23531937007798e-06	peak2057	Intron
LOC107984018	-4.65349	-4.7309	2.23531937007798e-06	peak7353	Distal Intergenic
KIDINS220	-4.65349	-4.7309	2.23531937007798e-06	peak8714	Intron
PRKCE	-4.65349	-4.7309	2.23531937007798e-06	peak10115	Intron
SLC6A11	-4.65349	-4.7309	2.23531937007798e-06	peak16580	Intron
PBRM1	-4.65349	-4.7309	2.23531937007798e-06	peak18153	Intron
PTPRG	-4.65349	-4.7309	2.23531937007798e-06	peak18470	Intron
LINC02008	-4.65349	-4.7309	2.23531937007798e-06	peak19043	Distal Intergenic
LOC105374101	-4.65349	-4.7309	2.23531937007798e-06	peak20294	Intron
TP63	-4.65349	-4.7309	2.23531937007798e-06	peak22226	Distal Intergenic
LINC02211	-4.65349	-4.7309	2.23531937007798e-06	peak28372	Distal Intergenic
SLC36A1	-4.65349	-4.7309	2.23531937007798e-06	peak31830	3' UTR
BNIP1	-4.65349	-4.7309	2.23531937007798e-06	peak32557	Distal Intergenic
LOC101928782	-4.65349	-4.7309	2.23531937007798e-06	peak43894	Intron
LOC107986926	-4.65349	-4.7309	2.23531937007798e-06	peak45498	Intron
TRAF2	-4.65349	-4.7309	2.23531937007798e-06	peak53550	Promoter (<=1kb)
FAM107B	-4.65349	-4.7309	2.23531937007798e-06	peak54149	Intron
C11orf21	-4.65349	-4.7309	2.23531937007798e-06	peak58190	Distal Intergenic
LDLRAD3	-4.65349	-4.7309	2.23531937007798e-06	peak59330	Intron
RAD52	-4.65349	-4.7309	2.23531937007798e-06	peak62861	Intron
TMEM272	-4.65349	-4.7309	2.23531937007798e-06	peak68546	Promoter (<=1kb)
LINC00331	-4.65349	-4.7309	2.23531937007798e-06	peak69143	Distal Intergenic
	-4.65349	-4.7309	2.23531937007798e-06	peak76421	Intron
BFAR	-4.65349	-4.7309	2.23531937007798e-06	peak77106	Promoter (2-3kb)
LOC105371366	-4.65349	-4.7309	2.23531937007798e-06	peak79036	Intron
ACSF3	-4.65349	-4.7309	2.23531937007798e-06	peak79335	3' UTR
MYO18A	-4.65349	-4.7309	2.23531937007798e-06	peak80421	Distal Intergenic
LOC105372156	-4.65349	-4.7309	2.23531937007798e-06	peak84363	Intron
LOC101927897	-4.65349	-4.7309	2.23531937007798e-06	peak84860	Exon
LOC105372669	-4.65349	-4.7309	2.23531937007798e-06	peak89966	Intron
MIIP	-1.19726	-4.72869	2.25976413424547e-06	peak654	Promoter (<=1kb)
SYT9-AS1	-1.53603	-4.72759	2.27195630581166e-06	peak58417	Intron
AHDC1	-2.03105	-4.72609	2.28881792919062e-06	peak1554	Promoter (<=1kb)
LOXL4	-2.03105	-4.72609	2.28881792919062e-06	peak56712	Exon
CLIC4	-3.35803	-4.72409	2.31148715856054e-06	peak1362	Intron
ACBD3	-3.35803	-4.72409	2.31148715856054e-06	peak7618	Distal Intergenic
FAM107A	-3.35803	-4.72409	2.31148715856054e-06	peak18404	Intron
LEF1	-3.35803	-4.72409	2.31148715856054e-06	peak25470	Intron
COX7C	-3.35803	-4.72409	2.31148715856054e-06	peak29799	Distal Intergenic
NXPH1	-3.35803	-4.72409	2.31148715856054e-06	peak38982	Intron
FAM238A	-3.35803	-4.72409	2.31148715856054e-06	peak54504	Intron
MACROD1	-3.35803	-4.72409	2.31148715856054e-06	peak60127	Intron
TNFSF11	-3.35803	-4.72409	2.31148715856054e-06	peak68224	Distal Intergenic
LOC105370802	-3.35803	-4.72409	2.31148715856054e-06	peak74155	Intron
SENP8	-3.35803	-4.72409	2.31148715856054e-06	peak75363	Intron
CST7	-3.35803	-4.72409	2.31148715856054e-06	peak88809	Distal Intergenic
ITCH	-3.35803	-4.72409	2.31148715856054e-06	peak89096	Promoter (2-3kb)
LINC02891	-3.35803	-4.72409	2.31148715856054e-06	peak91664	Promoter (1-2kb)
TAB1	-3.35803	-4.72409	2.31148715856054e-06	peak92599	Promoter (1-2kb)
ATXN10	-3.35803	-4.72409	2.31148715856054e-06	peak92941	Promoter (2-3kb)
SRM	-3.80549	-4.7236	2.31711390818537e-06	peak606	Distal Intergenic
PAX7	-3.80549	-4.7236	2.31711390818537e-06	peak992	Intron
TTC39A	-3.80549	-4.7236	2.31711390818537e-06	peak2689	Promoter (1-2kb)
USP1	-3.80549	-4.7236	2.31711390818537e-06	peak3095	Distal Intergenic
INKA2	-3.80549	-4.7236	2.31711390818537e-06	peak4481	Intron
CACNA1E	-3.80549	-4.7236	2.31711390818537e-06	peak6072	Intron
BRINP3-DT	-3.80549	-4.7236	2.31711390818537e-06	peak6314	Promoter (<=1kb)
DISC1	-3.80549	-4.7236	2.31711390818537e-06	peak7863	Intron
TBCE	-3.80549	-4.7236	2.31711390818537e-06	peak8004	Promoter (<=1kb)
BIRC6	-3.80549	-4.7236	2.31711390818537e-06	peak9657	Promoter (1-2kb)
ATL2	-3.80549	-4.7236	2.31711390818537e-06	peak9848	Promoter (2-3kb)
PCGEM1	-3.80549	-4.7236	2.31711390818537e-06	peak14426	Distal Intergenic
LOC105377156	-3.80549	-4.7236	2.31711390818537e-06	peak18788	Distal Intergenic
COL8A1	-3.80549	-4.7236	2.31711390818537e-06	peak19300	Promoter (<=1kb)
SEMA5B	-3.80549	-4.7236	2.31711390818537e-06	peak20010	Promoter (<=1kb)
MIR3139	-3.80549	-4.7236	2.31711390818537e-06	peak26316	Intron
LOC339975	-3.80549	-4.7236	2.31711390818537e-06	peak27540	Distal Intergenic
SLC25A48	-3.80549	-4.7236	2.31711390818537e-06	peak31188	Intron
GALNT10	-3.80549	-4.7236	2.31711390818537e-06	peak31932	Intron
GABRG2	-3.80549	-4.7236	2.31711390818537e-06	peak32225	Distal Intergenic
LOC643201	-3.80549	-4.7236	2.31711390818537e-06	peak32647	Promoter (1-2kb)
LOC107986575	-3.80549	-4.7236	2.31711390818537e-06	peak33577	Intron
DNAH11	-3.80549	-4.7236	2.31711390818537e-06	peak39459	Distal Intergenic
ADCYAP1R1	-3.80549	-4.7236	2.31711390818537e-06	peak39935	Intron
CAMK2B	-3.80549	-4.7236	2.31711390818537e-06	peak40474	Promoter (<=1kb)
HSPB1	-3.80549	-4.7236	2.31711390818537e-06	peak41570	3' UTR
CTTNBP2	-3.80549	-4.7236	2.31711390818537e-06	peak43300	Distal Intergenic
KCP	-3.80549	-4.7236	2.31711390818537e-06	peak43732	Exon
SVOPL	-3.80549	-4.7236	2.31711390818537e-06	peak44173	Intron
ZNF862	-3.80549	-4.7236	2.31711390818537e-06	peak44682	Promoter (<=1kb)
MIR5194	-3.80549	-4.7236	2.31711390818537e-06	peak49116	Promoter (<=1kb)
LINC03041	-3.80549	-4.7236	2.31711390818537e-06	peak50210	Distal Intergenic
CENPP	-3.80549	-4.7236	2.31711390818537e-06	peak51670	Promoter (2-3kb)
VAV2	-3.80549	-4.7236	2.31711390818537e-06	peak53418	Intron
NEBL	-3.80549	-4.7236	2.31711390818537e-06	peak54308	Intron
MLLT10	-3.80549	-4.7236	2.31711390818537e-06	peak54347	Intron
RBP3	-3.80549	-4.7236	2.31711390818537e-06	peak55029	Downstream (<=300bp)
LUZP2	-3.80549	-4.7236	2.31711390818537e-06	peak58997	Distal Intergenic
LINC02763	-3.80549	-4.7236	2.31711390818537e-06	peak61842	Intron
GRIK4	-3.80549	-4.7236	2.31711390818537e-06	peak62246	Intron
BCAT1	-3.80549	-4.7236	2.31711390818537e-06	peak63896	3' UTR
ASIC1	-3.80549	-4.7236	2.31711390818537e-06	peak64556	Intron
LOC105370113	-3.80549	-4.7236	2.31711390818537e-06	peak67579	Promoter (<=1kb)
ARHGEF40	-3.80549	-4.7236	2.31711390818537e-06	peak70194	Promoter (1-2kb)
MIR5195	-3.80549	-4.7236	2.31711390818537e-06	peak73264	Distal Intergenic
CARMAL	-3.80549	-4.7236	2.31711390818537e-06	peak75955	Distal Intergenic
CORO7	-3.80549	-4.7236	2.31711390818537e-06	peak76727	Intron
LOC400499	-3.80549	-4.7236	2.31711390818537e-06	peak76975	Promoter (2-3kb)
GSE1	-3.80549	-4.7236	2.31711390818537e-06	peak79134	Intron
CCT6B	-3.80549	-4.7236	2.31711390818537e-06	peak80660	Distal Intergenic
CCT6B	-3.80549	-4.7236	2.31711390818537e-06	peak80662	Intron
C3P1	-3.80549	-4.7236	2.31711390818537e-06	peak85527	Exon
NOP53-AS1	-3.80549	-4.7236	2.31711390818537e-06	peak87119	Promoter (1-2kb)
ZNF814	-3.80549	-4.7236	2.31711390818537e-06	peak87634	Promoter (2-3kb)
RNF24	-3.80549	-4.7236	2.31711390818537e-06	peak87930	Distal Intergenic
RIMS4	-3.80549	-4.7236	2.31711390818537e-06	peak89553	Promoter (<=1kb)
RIPOR3	-3.80549	-4.7236	2.31711390818537e-06	peak89861	Intron
UBASH3A	-3.80549	-4.7236	2.31711390818537e-06	peak91274	Intron
CHMP1B2P	-3.80549	-4.7236	2.31711390818537e-06	peak94250	Intron
MIR548M	-3.80549	-4.7236	2.31711390818537e-06	peak94340	Distal Intergenic
SHISA9	1.97586689330302	4.72278143551183	2.32640826063348e-06	peak77067	Intron
WDR86	-2.53419	-4.7213	2.34345117779532e-06	peak44759	Promoter (<=1kb)
LOC105372401	-1.7592	-4.7211	2.34570925914724e-06	peak86777	Promoter (<=1kb)
ARTN	-1.87588	-4.71409	2.42794865177008e-06	peak2399	Promoter (<=1kb)
SUMO1P1	-1.87588	-4.71409	2.42794865177008e-06	peak89989	Distal Intergenic
C15orf39	-2.15342	-4.70806	2.50085017757574e-06	peak75490	Promoter (<=1kb)
IFNAR1	-2.15342	-4.70806	2.50085017757574e-06	peak90932	3' UTR
SDHAF4	-2.31364	-4.70427	2.54774881830296e-06	peak35331	Promoter (<=1kb)
LINC-PINT	-2.31364	-4.70427	2.54774881830296e-06	peak43845	Intron
NAP1L4	-2.31364	-4.70427	2.54774881830296e-06	peak58233	Promoter (2-3kb)
MIR328	-2.31364	-4.70427	2.54774881830296e-06	peak78412	Exon
PFKL	-2.31364	-4.70427	2.54774881830296e-06	peak91363	Promoter (1-2kb)
FAM3D	3.42332587027424	4.70255	2.5693733857053e-06	peak18405	Promoter (1-2kb)
LSAMP	3.42332587027424	4.70255	2.5693733857053e-06	peak19780	Intron
CDV3	3.42332587027424	4.70255	2.5693733857053e-06	peak20456	Distal Intergenic
LOC105374122	3.42332587027424	4.70255	2.5693733857053e-06	peak20535	Distal Intergenic
CORIN	3.42332587027424	4.70255	2.5693733857053e-06	peak23993	Intron
TNFAIP8	3.42332587027424	4.70255	2.5693733857053e-06	peak30651	Intron
FOXP2	3.42332587027424	4.70255	2.5693733857053e-06	peak43158	Promoter (2-3kb)
CRB2	3.42332587027424	4.70255	2.5693733857053e-06	peak52819	Promoter (2-3kb)
PWWP2B	3.42332587027424	4.70255	2.5693733857053e-06	peak57994	Promoter (2-3kb)
SLC22A6	3.42332587027424	4.70255	2.5693733857053e-06	peak60085	3' UTR
ARRB1	3.42332587027424	4.70255	2.5693733857053e-06	peak60722	Promoter (<=1kb)
ABTB3	3.42332587027424	4.70255	2.5693733857053e-06	peak66303	Intron
VSX2	3.42332587027424	4.70255	2.5693733857053e-06	peak71929	Intron
MTA1	3.42332587027424	4.70255	2.5693733857053e-06	peak73194	Exon
LOC107985154	3.42332587027424	4.70255	2.5693733857053e-06	peak83089	Intron
RSPO4	3.42332587027424	4.70255	2.5693733857053e-06	peak87743	Distal Intergenic
	3.42332587027424	4.70255	2.5693733857053e-06	peak88002	Promoter (<=1kb)
PIM3	3.42332587027424	4.70255	2.5693733857053e-06	peak93145	Distal Intergenic
LPP	4.21687499280682	4.6998136561835	2.60398990276678e-06	peak22176	Distal Intergenic
PPP2R2C	4.21687499280682	4.6998136561835	2.60398990276678e-06	peak22896	Intron
CCN4	4.21687499280682	4.6998136561835	2.60398990276678e-06	peak49237	Distal Intergenic
ZCCHC7	4.21687499280682	4.6998136561835	2.60398990276678e-06	peak50882	Intron
PALM2AKAP2	4.21687499280682	4.6998136561835	2.60398990276678e-06	peak52291	Intron
ZNF618	4.21687499280682	4.6998136561835	2.60398990276678e-06	peak52456	Intron
PARD3	4.21687499280682	4.6998136561835	2.60398990276678e-06	peak54753	Promoter (<=1kb)
ANO2	4.21687499280682	4.6998136561835	2.60398990276678e-06	peak63086	Promoter (<=1kb)
PFDN5	4.21687499280682	4.6998136561835	2.60398990276678e-06	peak64728	Promoter (2-3kb)
MYO1A	4.21687499280682	4.6998136561835	2.60398990276678e-06	peak64915	Promoter (<=1kb)
PTGER2	4.21687499280682	4.6998136561835	2.60398990276678e-06	peak71058	Distal Intergenic
RTN1	4.21687499280682	4.6998136561835	2.60398990276678e-06	peak71282	Intron
GINS3	4.21687499280682	4.6998136561835	2.60398990276678e-06	peak78167	Exon
FXYD5	4.21687499280682	4.6998136561835	2.60398990276678e-06	peak86455	Downstream (<=300bp)
BCL2L1-AS1	4.21687499280682	4.6998136561835	2.60398990276678e-06	peak88921	Intron
PRPF3	2.0469499913645	4.69913473660826	2.61266050408548e-06	peak4854	Promoter (<=1kb)
LINC01962	-0.794266	-4.69907	2.61351207594313e-06	peak32866	Promoter (2-3kb)
LINC01555	-5.57103	-4.69501	2.66597270428899e-06	peak3654	Promoter (<=1kb)
LMO4	-5.57103	-4.69501	2.66597270428899e-06	peak3747	3' UTR
LINC01708	-5.57103	-4.69501	2.66597270428899e-06	peak4097	Distal Intergenic
AKNAD1	-5.57103	-4.69501	2.66597270428899e-06	peak4330	3' UTR
CHTOP	-5.57103	-4.69501	2.66597270428899e-06	peak5006	3' UTR
TNNI1	-5.57103	-4.69501	2.66597270428899e-06	peak6622	Distal Intergenic
LINC01249	-5.57103	-4.69501	2.66597270428899e-06	peak8590	Distal Intergenic
CAPN13	-5.57103	-4.69501	2.66597270428899e-06	peak9595	Distal Intergenic
SPTBN1	-5.57103	-4.69501	2.66597270428899e-06	peak10356	Distal Intergenic
DPP10	-5.57103	-4.69501	2.66597270428899e-06	peak12184	Intron
HS6ST1	-5.57103	-4.69501	2.66597270428899e-06	peak12634	Promoter (2-3kb)
THSD7B	-5.57103	-4.69501	2.66597270428899e-06	peak12919	Intron
LINC01911	-5.57103	-4.69501	2.66597270428899e-06	peak13122	Promoter (<=1kb)
LINC01923	-5.57103	-4.69501	2.66597270428899e-06	peak14596	Promoter (2-3kb)
ING5	-5.57103	-4.69501	2.66597270428899e-06	peak16197	Promoter (1-2kb)
IQSEC1	-5.57103	-4.69501	2.66597270428899e-06	peak16680	Distal Intergenic
LINC02033	-5.57103	-4.69501	2.66597270428899e-06	peak17440	3' UTR
SLC25A38	-5.57103	-4.69501	2.66597270428899e-06	peak17545	Exon
LYZL4	-5.57103	-4.69501	2.66597270428899e-06	peak17646	Intron
LOC105373994	-5.57103	-4.69501	2.66597270428899e-06	peak19240	Intron
CFAP100	-5.57103	-4.69501	2.66597270428899e-06	peak20134	Promoter (<=1kb)
ETV5	-5.57103	-4.69501	2.66597270428899e-06	peak22058	Promoter (2-3kb)
MIR95	-5.57103	-4.69501	2.66597270428899e-06	peak22959	Intron
LOC105374392	-5.57103	-4.69501	2.66597270428899e-06	peak23604	Intron
EXOC1L	-5.57103	-4.69501	2.66597270428899e-06	peak24163	Distal Intergenic
ADAMTS3	-5.57103	-4.69501	2.66597270428899e-06	peak24557	Intron
RPL34-DT	-5.57103	-4.69501	2.66597270428899e-06	peak25479	Distal Intergenic
ANK2-AS1	-5.57103	-4.69501	2.66597270428899e-06	peak25605	Intron
TRIM60	-5.57103	-4.69501	2.66597270428899e-06	peak26908	Distal Intergenic
LOC105374645	-5.57103	-4.69501	2.66597270428899e-06	peak27903	Exon
PMCHL1	-5.57103	-4.69501	2.66597270428899e-06	peak28306	Intron
PRDM9	-5.57103	-4.69501	2.66597270428899e-06	peak28343	Promoter (<=1kb)
NUP155	-5.57103	-4.69501	2.66597270428899e-06	peak28639	Intron
FBXO38	-5.57103	-4.69501	2.66597270428899e-06	peak31668	Promoter (<=1kb)
PPARGC1B	-5.57103	-4.69501	2.66597270428899e-06	peak31726	Distal Intergenic
PDGFRB	-5.57103	-4.69501	2.66597270428899e-06	peak31749	Intron
BLOC1S5	-5.57103	-4.69501	2.66597270428899e-06	peak33178	3' UTR
LOC107986564	-5.57103	-4.69501	2.66597270428899e-06	peak33238	Promoter (<=1kb)
PRRC2A	-5.57103	-4.69501	2.66597270428899e-06	peak34041	Promoter (<=1kb)
HLA-DQB2	-5.57103	-4.69501	2.66597270428899e-06	peak34116	Exon
EEF1A1	-5.57103	-4.69501	2.66597270428899e-06	peak35499	Exon
FRMD1	-5.57103	-4.69501	2.66597270428899e-06	peak38456	Distal Intergenic
FIGNL1	-5.57103	-4.69501	2.66597270428899e-06	peak40784	Distal Intergenic
CTTNBP2	-5.57103	-4.69501	2.66597270428899e-06	peak43295	Distal Intergenic
MIR4468	-5.57103	-4.69501	2.66597270428899e-06	peak44151	Promoter (<=1kb)
TPK1	-5.57103	-4.69501	2.66597270428899e-06	peak44475	Intron
LINC00689	-5.57103	-4.69501	2.66597270428899e-06	peak45126	Promoter (2-3kb)
PXDNL	-5.57103	-4.69501	2.66597270428899e-06	peak46080	Intron
TOX-DT	-5.57103	-4.69501	2.66597270428899e-06	peak46399	Distal Intergenic
CPA6	-5.57103	-4.69501	2.66597270428899e-06	peak46775	Distal Intergenic
LINC01592	-5.57103	-4.69501	2.66597270428899e-06	peak46851	Distal Intergenic
LOC101926908	-5.57103	-4.69501	2.66597270428899e-06	peak46990	Intron
RALYL	-5.57103	-4.69501	2.66597270428899e-06	peak47421	Intron
DCAF4L2	-5.57103	-4.69501	2.66597270428899e-06	peak47559	Distal Intergenic
LOC105375690	-5.57103	-4.69501	2.66597270428899e-06	peak48286	Promoter (<=1kb)
SLC25A32	-5.57103	-4.69501	2.66597270428899e-06	peak48289	Intron
MIR1302-7	-5.57103	-4.69501	2.66597270428899e-06	peak49561	Distal Intergenic
SLC25A51	-5.57103	-4.69501	2.66597270428899e-06	peak50916	Intron
ROR2	-5.57103	-4.69501	2.66597270428899e-06	peak51638	Intron
SEC61B	-5.57103	-4.69501	2.66597270428899e-06	peak51971	Distal Intergenic
PTBP3	-5.57103	-4.69501	2.66597270428899e-06	peak52376	Intron
GARNL3	-5.57103	-4.69501	2.66597270428899e-06	peak53010	Promoter (1-2kb)
SLC2A8	-5.57103	-4.69501	2.66597270428899e-06	peak53018	Promoter (2-3kb)
KIAA1217	-5.57103	-4.69501	2.66597270428899e-06	peak54414	Intron
CCDC7	-5.57103	-4.69501	2.66597270428899e-06	peak54691	Intron
LINC00841	-5.57103	-4.69501	2.66597270428899e-06	peak54932	Distal Intergenic
MYPN	-5.57103	-4.69501	2.66597270428899e-06	peak55544	Intron
ARL14EP-DT	-5.57103	-4.69501	2.66597270428899e-06	peak59134	Intron
ASRGL1	-5.57103	-4.69501	2.66597270428899e-06	peak60037	Distal Intergenic
LOC105369370	-5.57103	-4.69501	2.66597270428899e-06	peak60475	Intron
TENM4	-5.57103	-4.69501	2.66597270428899e-06	peak60894	Intron
GUCY1A2	-5.57103	-4.69501	2.66597270428899e-06	peak61656	Intron
NECTIN1	-5.57103	-4.69501	2.66597270428899e-06	peak62195	Intron
SORL1	-5.57103	-4.69501	2.66597270428899e-06	peak62267	Distal Intergenic
DERA	-5.57103	-4.69501	2.66597270428899e-06	peak63578	Distal Intergenic
NCOR2	-5.57103	-4.69501	2.66597270428899e-06	peak67102	Promoter (1-2kb)
SCARB1	-5.57103	-4.69501	2.66597270428899e-06	peak67123	Distal Intergenic
DIAPH3	-5.57103	-4.69501	2.66597270428899e-06	peak68720	Intron
SIPA1L1	-5.57103	-4.69501	2.66597270428899e-06	peak71798	Intron
LOC105370616	-5.57103	-4.69501	2.66597270428899e-06	peak72443	Intron
FMN1	-5.57103	-4.69501	2.66597270428899e-06	peak73587	Intron
ITGA11	-5.57103	-4.69501	2.66597270428899e-06	peak75165	Intron
LINC02204	-5.57103	-4.69501	2.66597270428899e-06	peak75288	Intron
CNOT1	-5.57103	-4.69501	2.66597270428899e-06	peak78175	Intron
LINC00920	-5.57103	-4.69501	2.66597270428899e-06	peak78356	Distal Intergenic
HSBP1	-5.57103	-4.69501	2.66597270428899e-06	peak79039	Intron
SLC13A5	-5.57103	-4.69501	2.66597270428899e-06	peak79743	Promoter (<=1kb)
TOP3A	-5.57103	-4.69501	2.66597270428899e-06	peak80176	3' UTR
SLC47A2	-5.57103	-4.69501	2.66597270428899e-06	peak80221	Promoter (<=1kb)
LINC01973	-5.57103	-4.69501	2.66597270428899e-06	peak82429	Distal Intergenic
LINC01416	-5.57103	-4.69501	2.66597270428899e-06	peak84188	Intron
CBLN2	-5.57103	-4.69501	2.66597270428899e-06	peak84626	Distal Intergenic
HNRNPUL1	-5.57103	-4.69501	2.66597270428899e-06	peak86770	Exon
IGFL1	-5.57103	-4.69501	2.66597270428899e-06	peak87030	Promoter (<=1kb)
NUP62	-5.57103	-4.69501	2.66597270428899e-06	peak87258	Intron
ZNF551	-5.57103	-4.69501	2.66597270428899e-06	peak87623	3' UTR
SNRPB	-5.57103	-4.69501	2.66597270428899e-06	peak87824	Promoter (2-3kb)
SNAP25	-5.57103	-4.69501	2.66597270428899e-06	peak88205	Intron
MACROD2	-5.57103	-4.69501	2.66597270428899e-06	peak88354	Intron
LOC100128310	-5.57103	-4.69501	2.66597270428899e-06	peak90303	Intron
CLIC6	-5.57103	-4.69501	2.66597270428899e-06	peak90990	Distal Intergenic
BRD1	-5.57103	-4.69501	2.66597270428899e-06	peak93130	Exon
TXLNG	-5.57103	-4.69501	2.66597270428899e-06	peak93404	3' UTR
DMD	-5.57103	-4.69501	2.66597270428899e-06	peak93642	Exon
TENM1	-5.57103	-4.69501	2.66597270428899e-06	peak94720	Intron
MAGEA1	-5.57103	-4.69501	2.66597270428899e-06	peak95087	Promoter (1-2kb)
EPHB2	2.72588864029467	4.69268320034423	2.69644881222403e-06	peak1233	Intron
NRAS	2.72588864029467	4.69268320034423	2.69644881222403e-06	peak4595	Promoter (<=1kb)
LOC105375387	2.72588864029467	4.69268320034423	2.69644881222403e-06	peak42027	Distal Intergenic
CNTNAP2	2.72588864029467	4.69268320034423	2.69644881222403e-06	peak44528	Distal Intergenic
STK36	-1.59904	-4.69099	2.71880926258573e-06	peak15261	Promoter (<=1kb)
MICALL2	-1.48356	-4.68938	2.74036252517478e-06	peak38618	Distal Intergenic
RBBP5	-1.25295	-4.68725	2.76906162508086e-06	peak6820	Promoter (<=1kb)
ARHGEF16	5.10139777538688	4.68630785800599	2.78177730128508e-06	peak171	Intron
SPSB1	5.10139777538688	4.68630785800599	2.78177730128508e-06	peak497	Intron
LINC02793	5.10139777538688	4.68630785800599	2.78177730128508e-06	peak1391	Intron
PCSK9	5.10139777538688	4.68630785800599	2.78177730128508e-06	peak2865	Intron
LINC02792	5.10139777538688	4.68630785800599	2.78177730128508e-06	peak3557	Distal Intergenic
CFAP45	5.10139777538688	4.68630785800599	2.78177730128508e-06	peak5322	Promoter (1-2kb)
DCDC2C	5.10139777538688	4.68630785800599	2.78177730128508e-06	peak8559	Distal Intergenic
KCNIP3	5.10139777538688	4.68630785800599	2.78177730128508e-06	peak11525	Intron
TFCP2L1	5.10139777538688	4.68630785800599	2.78177730128508e-06	peak12395	Distal Intergenic
UPP2	5.10139777538688	4.68630785800599	2.78177730128508e-06	peak13418	Intron
MYO3B	5.10139777538688	4.68630785800599	2.78177730128508e-06	peak13781	Exon
SGPP2	5.10139777538688	4.68630785800599	2.78177730128508e-06	peak15386	Promoter (<=1kb)
LOC93463	5.10139777538688	4.68630785800599	2.78177730128508e-06	peak15971	Intron
ATG7	5.10139777538688	4.68630785800599	2.78177730128508e-06	peak16597	Distal Intergenic
CACNA2D3	5.10139777538688	4.68630785800599	2.78177730128508e-06	peak18232	Intron
ARHGEF3	5.10139777538688	4.68630785800599	2.78177730128508e-06	peak18319	Intron
RYBP	5.10139777538688	4.68630785800599	2.78177730128508e-06	peak18817	Distal Intergenic
DHFR2	5.10139777538688	4.68630785800599	2.78177730128508e-06	peak19182	Distal Intergenic
KALRN	5.10139777538688	4.68630785800599	2.78177730128508e-06	peak20061	Intron
P2RY1	5.10139777538688	4.68630785800599	2.78177730128508e-06	peak21070	Distal Intergenic
CFAP99	5.10139777538688	4.68630785800599	2.78177730128508e-06	peak22684	Exon
KIT	5.10139777538688	4.68630785800599	2.78177730128508e-06	peak24126	Distal Intergenic
TMPRSS11GP	5.10139777538688	4.68630785800599	2.78177730128508e-06	peak24442	Exon
LNCPRESS2	5.10139777538688	4.68630785800599	2.78177730128508e-06	peak25076	Distal Intergenic
LOC107986306	5.10139777538688	4.68630785800599	2.78177730128508e-06	peak25690	Exon
SPOCK3	5.10139777538688	4.68630785800599	2.78177730128508e-06	peak26964	Distal Intergenic
AFAP1L1	5.10139777538688	4.68630785800599	2.78177730128508e-06	peak31707	Promoter (<=1kb)
LOC101927950	5.10139777538688	4.68630785800599	2.78177730128508e-06	peak33083	Intron
TSBP1-AS1	5.10139777538688	4.68630785800599	2.78177730128508e-06	peak34086	Intron
NKAIN2	5.10139777538688	4.68630785800599	2.78177730128508e-06	peak36976	Intron
MIR548H5	5.10139777538688	4.68630785800599	2.78177730128508e-06	peak37175	Distal Intergenic
MAP3K5-AS2	5.10139777538688	4.68630785800599	2.78177730128508e-06	peak37336	Intron
SOSTDC1	5.10139777538688	4.68630785800599	2.78177730128508e-06	peak39267	Intron
SGCE	5.10139777538688	4.68630785800599	2.78177730128508e-06	peak42245	Distal Intergenic
SRPK2	5.10139777538688	4.68630785800599	2.78177730128508e-06	peak42765	Promoter (2-3kb)
PLXNA4	5.10139777538688	4.68630785800599	2.78177730128508e-06	peak43927	Intron
LOC105375523	5.10139777538688	4.68630785800599	2.78177730128508e-06	peak44070	Intron
LOC101927845	5.10139777538688	4.68630785800599	2.78177730128508e-06	peak49320	Distal Intergenic
LOC101930053	5.10139777538688	4.68630785800599	2.78177730128508e-06	peak49846	Distal Intergenic
MOB3B	5.10139777538688	4.68630785800599	2.78177730128508e-06	peak50531	Promoter (<=1kb)
LINC01507	5.10139777538688	4.68630785800599	2.78177730128508e-06	peak51296	Distal Intergenic
LOC105376105	5.10139777538688	4.68630785800599	2.78177730128508e-06	peak51310	Distal Intergenic
GABBR2	5.10139777538688	4.68630785800599	2.78177730128508e-06	peak51935	Intron
MIR199B	5.10139777538688	4.68630785800599	2.78177730128508e-06	peak53087	Promoter (<=1kb)
COL5A1	5.10139777538688	4.68630785800599	2.78177730128508e-06	peak53458	Intron
CELF2-AS2	5.10139777538688	4.68630785800599	2.78177730128508e-06	peak54000	Intron
LOC107984218	5.10139777538688	4.68630785800599	2.78177730128508e-06	peak54596	Distal Intergenic
RPL13AP5	5.10139777538688	4.68630785800599	2.78177730128508e-06	peak56640	Distal Intergenic
WDR11-DT	5.10139777538688	4.68630785800599	2.78177730128508e-06	peak57551	Intron
LHPP	5.10139777538688	4.68630785800599	2.78177730128508e-06	peak57696	Intron
MPPED2	5.10139777538688	4.68630785800599	2.78177730128508e-06	peak59142	Intron
ADAMTS8	5.10139777538688	4.68630785800599	2.78177730128508e-06	peak62642	Exon
KLRF1	5.10139777538688	4.68630785800599	2.78177730128508e-06	peak63314	Distal Intergenic
RERGL	5.10139777538688	4.68630785800599	2.78177730128508e-06	peak63644	Distal Intergenic
KRAS	5.10139777538688	4.68630785800599	2.78177730128508e-06	peak63948	Distal Intergenic
FGD4	5.10139777538688	4.68630785800599	2.78177730128508e-06	peak64153	Intron
ALG10	5.10139777538688	4.68630785800599	2.78177730128508e-06	peak64195	Intron
OSBPL8	5.10139777538688	4.68630785800599	2.78177730128508e-06	peak65454	Intron
TBX5	5.10139777538688	4.68630785800599	2.78177730128508e-06	peak66678	Intron
KNTC1	5.10139777538688	4.68630785800599	2.78177730128508e-06	peak67020	Distal Intergenic
DAOA-AS1	5.10139777538688	4.68630785800599	2.78177730128508e-06	peak69850	Distal Intergenic
LOC105370470	5.10139777538688	4.68630785800599	2.78177730128508e-06	peak70805	Distal Intergenic
RPS6KA5	5.10139777538688	4.68630785800599	2.78177730128508e-06	peak72485	Promoter (2-3kb)
PATL2	5.10139777538688	4.68630785800599	2.78177730128508e-06	peak74102	Promoter (<=1kb)
TBC1D2B	5.10139777538688	4.68630785800599	2.78177730128508e-06	peak75575	Intron
CMC2	5.10139777538688	4.68630785800599	2.78177730128508e-06	peak78916	Intron
ANKFY1	5.10139777538688	4.68630785800599	2.78177730128508e-06	peak79621	Intron
GHDC	5.10139777538688	4.68630785800599	2.78177730128508e-06	peak80972	Promoter (<=1kb)
TBX4	5.10139777538688	4.68630785800599	2.78177730128508e-06	peak81760	Distal Intergenic
LINC01478	5.10139777538688	4.68630785800599	2.78177730128508e-06	peak83808	Intron
LINC-ROR	5.10139777538688	4.68630785800599	2.78177730128508e-06	peak84216	Distal Intergenic
FERMT1	5.10139777538688	4.68630785800599	2.78177730128508e-06	peak88049	Promoter (<=1kb)
CYYR1	5.10139777538688	4.68630785800599	2.78177730128508e-06	peak90752	Distal Intergenic
TXNRD2	5.10139777538688	4.68630785800599	2.78177730128508e-06	peak91642	Promoter (1-2kb)
GGA1	5.10139777538688	4.68630785800599	2.78177730128508e-06	peak92485	Distal Intergenic
CDPF1	5.10139777538688	4.68630785800599	2.78177730128508e-06	peak92971	3' UTR
RBBP7	5.10139777538688	4.68630785800599	2.78177730128508e-06	peak93410	Distal Intergenic
ZNF185	5.10139777538688	4.68630785800599	2.78177730128508e-06	peak95081	Intron
CORO7-PAM16	-0.803183	-4.6848	2.8023534551621e-06	peak76731	Promoter (<=1kb)
PHACTR4	0.774503427606168	4.68228527949524	2.83694288473873e-06	peak1607	Promoter (<=1kb)
MALLP2	-0.565733	-4.68023	2.86552758620778e-06	peak11483	3' UTR
IRAG2	-1.96161	-4.68016	2.86650341930159e-06	peak63915	Promoter (2-3kb)
EMC4	-1.96161	-4.68016	2.86650341930159e-06	peak73639	Promoter (<=1kb)
NGRN	-1.35803	-4.67978	2.87178780976309e-06	peak76019	Promoter (<=1kb)
TPI1	1.22692865747074	4.67906397400944	2.88187520990199e-06	peak63173	Promoter (<=1kb)
ERAP2	-1.82237	-4.67698	2.91136019666533e-06	peak30071	Promoter (<=1kb)
THNSL1	-1.82237	-4.67698	2.91136019666533e-06	peak54461	Promoter (<=1kb)
EEF2K	-1.82237	-4.67698	2.91136019666533e-06	peak77319	Distal Intergenic
SPEN	-2.65349	-4.67244	2.97639080851472e-06	peak834	Intron
PXN	-2.65349	-4.67244	2.97639080851472e-06	peak66886	Promoter (1-2kb)
TOP1	-2.65349	-4.67244	2.97639080851472e-06	peak89390	Promoter (1-2kb)
OGFR	-2.65349	-4.67244	2.97639080851472e-06	peak90364	Promoter (<=1kb)
TMSB4X	-2.65349	-4.67244	2.97639080851472e-06	peak93344	Distal Intergenic
TMEM127	2.51643527466572	4.67080003659004	3.00028898742313e-06	peak11544	Exon
EFHC1	2.51643527466572	4.67080003659004	3.00028898742313e-06	peak35002	Promoter (<=1kb)
TMEM248	2.51643527466572	4.67080003659004	3.00028898742313e-06	peak41192	Intron
WBP1L	2.51643527466572	4.67080003659004	3.00028898742313e-06	peak56933	Promoter (<=1kb)
NUP153-AS1	0.925826210803425	4.66712068295881	3.0544993786404e-06	peak33520	Promoter (<=1kb)
UBE2R2	-1.06111	-4.66702	3.0559485198254e-06	peak50676	Promoter (<=1kb)
LOC105371082	-0.573929	-4.66687	3.05829053618773e-06	peak76966	Promoter (1-2kb)
RERE	-1.21438	-4.66399	3.10139502292582e-06	peak452	Intron
LOC105376435	-1.21438	-4.66399	3.10139502292582e-06	peak54223	Promoter (<=1kb)
MIR3925	2.35773752864667	4.66389430271222	3.10280794836049e-06	peak34357	Distal Intergenic
APOBEC3A	2.35773752864667	4.66389430271222	3.10280794836049e-06	peak92564	Intron
IGF2BP3	-0.692793	-4.66388	3.10298033375684e-06	peak39554	Intron
	-0.495504	-4.65696	3.20905124325587e-06	peak33772	Promoter (<=1kb)
ZFP69B	1.67563386951498	4.6566269438888	3.21432117249185e-06	peak2235	Promoter (<=1kb)
ANKDD1A	-1.43626	-4.65547	3.23241023168379e-06	peak74956	Intron
SLC2A12	-2.06853	-4.65459	3.24629177754934e-06	peak37248	Intron
SMARCB1	-2.06853	-4.65459	3.24629177754934e-06	peak91836	Promoter (<=1kb)
COL19A1	1.16496290416435	4.65407306589762	3.25441394069698e-06	peak35313	Intron
SPTBN4	-0.990525	-4.65355	3.26261218704702e-06	peak86734	Promoter (<=1kb)
MIR34A	-2.39046	-4.64389	3.41914194386414e-06	peak487	Intron
SERINC2	-2.39046	-4.64389	3.41914194386414e-06	peak1782	Exon
STUM	-2.39046	-4.64389	3.41914194386414e-06	peak7647	Distal Intergenic
ATAD2B	-2.39046	-4.64389	3.41914194386414e-06	peak9260	Intron
MYL7	-2.39046	-4.64389	3.41914194386414e-06	peak40467	Promoter (<=1kb)
LINC01543	-2.39046	-4.64389	3.41914194386414e-06	peak83384	Distal Intergenic
PLPPR3	-2.39046	-4.64389	3.41914194386414e-06	peak84944	Promoter (1-2kb)
ECSIT	-1.77307	-4.64256	3.44114808160104e-06	peak85632	Promoter (<=1kb)
SRD5A3	-2.20603	-4.64076	3.47137495405998e-06	peak24145	Promoter (<=1kb)
MFSD4B	-2.20603	-4.64076	3.47137495405998e-06	peak36616	Promoter (<=1kb)
NIPSNAP3B	-2.20603	-4.64076	3.47137495405998e-06	peak52114	3' UTR
PACS1	-2.20603	-4.64076	3.47137495405998e-06	peak60294	Promoter (<=1kb)
DCLK2	-1.29092	-4.63493	3.57063626066616e-06	peak26496	Intron
SARAF	1.24873949146207	4.63314954022494	3.60144193728304e-06	peak45633	Promoter (<=1kb)
NCKAP1	2.97586689330302	4.63307836695563	3.602680818582e-06	peak14187	Intron
CD9	2.97586689330302	4.63307836695563	3.602680818582e-06	peak63119	Distal Intergenic
MAP2K1	2.97586689330302	4.63307836695563	3.602680818582e-06	peak75063	Exon
H1-2	-0.487459	-4.63166	3.62752243424409e-06	peak33754	Promoter (<=1kb)
GAK	-2.80549	-4.63003	3.65605209853834e-06	peak22614	Promoter (1-2kb)
MICALL2	-2.80549	-4.63003	3.65605209853834e-06	peak38623	Promoter (<=1kb)
MIR607	-2.80549	-4.63003	3.65605209853834e-06	peak56641	Distal Intergenic
USPL1	-2.80549	-4.63003	3.65605209853834e-06	peak67839	Distal Intergenic
CCDC88C	-2.80549	-4.63003	3.65605209853834e-06	peak72510	Promoter (1-2kb)
ABCC1	-2.80549	-4.63003	3.65605209853834e-06	peak77149	Promoter (<=1kb)
MYBL2	-2.80549	-4.63003	3.65605209853834e-06	peak89494	Distal Intergenic
APOL5	-2.80549	-4.63003	3.65605209853834e-06	peak92355	Intron
ADM2	-2.80549	-4.63003	3.65605209853834e-06	peak93182	Promoter (<=1kb)
PLXND1	-1.39337	-4.62535	3.7396153827978e-06	peak20321	Promoter (<=1kb)
MIR3945	1.81411582330641	4.61873789802982	3.86081163602331e-06	peak27457	Promoter (<=1kb)
FERMT3	1.81411582330641	4.61873789802982	3.86081163602331e-06	peak60139	Promoter (<=1kb)
RFTN1	-1.60386	-4.6099	4.02856901944662e-06	peak16835	Promoter (2-3kb)
MEF2B	-1.60386	-4.6099	4.02856901944662e-06	peak86095	Promoter (<=1kb)
TEF	-1.99258	-4.60576	4.10969970424521e-06	peak92708	Distal Intergenic
UTP25	-1.84112	-4.59893	4.2465955180642e-06	peak7016	Promoter (<=1kb)
MSH2-OT1	-3.00713	-4.5967	4.29239114032073e-06	peak10187	3' UTR
SPSB4	-3.00713	-4.5967	4.29239114032073e-06	peak20740	Distal Intergenic
CD109	-3.00713	-4.5967	4.29239114032073e-06	peak35518	Distal Intergenic
LOC107986820	-3.00713	-4.5967	4.29239114032073e-06	peak42222	Distal Intergenic
CAPZA2	-3.00713	-4.5967	4.29239114032073e-06	peak43247	Intron
JAKMIP3	-3.00713	-4.5967	4.29239114032073e-06	peak57978	Intron
H19	-3.00713	-4.5967	4.29239114032073e-06	peak58177	Distal Intergenic
LOC105369526	-3.00713	-4.5967	4.29239114032073e-06	peak62210	Promoter (1-2kb)
RITA1	-3.00713	-4.5967	4.29239114032073e-06	peak66624	Intron
FBRSL1	-3.00713	-4.5967	4.29239114032073e-06	peak67410	Promoter (<=1kb)
OLFM4	-3.00713	-4.5967	4.29239114032073e-06	peak68581	Distal Intergenic
PNMA1	-3.00713	-4.5967	4.29239114032073e-06	peak71905	Promoter (<=1kb)
CCT6B	-3.00713	-4.5967	4.29239114032073e-06	peak80667	Promoter (<=1kb)
BPTF	-3.00713	-4.5967	4.29239114032073e-06	peak82013	Intron
LOC101927571	-3.00713	-4.5967	4.29239114032073e-06	peak83239	Distal Intergenic
DIRAS1	-3.00713	-4.5967	4.29239114032073e-06	peak85106	Promoter (<=1kb)
SLC27A5	-3.00713	-4.5967	4.29239114032073e-06	peak87668	Promoter (<=1kb)
OBSCN	3.3744162697933	4.59623927675138	4.30184666335706e-06	peak7727	Intron
IQSEC1	3.3744162697933	4.59623927675138	4.30184666335706e-06	peak16674	Exon
EFCC1	3.3744162697933	4.59623927675138	4.30184666335706e-06	peak20279	Intron
LINC02065	3.3744162697933	4.59623927675138	4.30184666335706e-06	peak29248	Distal Intergenic
FGFR4	3.3744162697933	4.59623927675138	4.30184666335706e-06	peak32691	Distal Intergenic
MDGA1	3.3744162697933	4.59623927675138	4.30184666335706e-06	peak34431	Promoter (<=1kb)
LOC105375844	3.3744162697933	4.59623927675138	4.30184666335706e-06	peak46211	Intron
LOC101927245	3.3744162697933	4.59623927675138	4.30184666335706e-06	peak48240	Distal Intergenic
ARHGAP39	3.3744162697933	4.59623927675138	4.30184666335706e-06	peak49748	Intron
HAPSTR1	3.3744162697933	4.59623927675138	4.30184666335706e-06	peak76881	Distal Intergenic
CCL17	3.3744162697933	4.59623927675138	4.30184666335706e-06	peak78113	Distal Intergenic
DIP2A	3.3744162697933	4.59623927675138	4.30184666335706e-06	peak91484	Intron
LINC01991	-1.06087	-4.59345	4.35982792075991e-06	peak22162	Intron
CAPRIN1	-1.06087	-4.59345	4.35982792075991e-06	peak59252	Promoter (<=1kb)
TRAPPC12	2.68636027610804	4.59306457384756	4.36783833506552e-06	peak8536	Promoter (<=1kb)
CFAP418-AS1	2.68636027610804	4.59306457384756	4.36783833506552e-06	peak47885	Intron
EXD3	2.68636027610804	4.59306457384756	4.36783833506552e-06	peak53583	3' UTR
LRRC32	2.68636027610804	4.59306457384756	4.36783833506552e-06	peak60790	Promoter (<=1kb)
MTA1	2.68636027610804	4.59306457384756	4.36783833506552e-06	peak73192	Promoter (2-3kb)
C1QTNF8	2.68636027610804	4.59306457384756	4.36783833506552e-06	peak76509	Promoter (2-3kb)
GDAP1L1	2.68636027610804	4.59306457384756	4.36783833506552e-06	peak89528	Distal Intergenic
MIR3616	2.68636027610804	4.59306457384756	4.36783833506552e-06	peak89667	3' UTR
CYB5R3	2.68636027610804	4.59306457384756	4.36783833506552e-06	peak92793	Promoter (<=1kb)
FGD5	4.16029146444045	4.59150772485219	4.40055351208203e-06	peak16766	Exon
MYLK	4.16029146444045	4.59150772485219	4.40055351208203e-06	peak20053	Promoter (1-2kb)
HTT	4.16029146444045	4.59150772485219	4.40055351208203e-06	peak22740	Promoter (<=1kb)
HNRNPA0	4.16029146444045	4.59150772485219	4.40055351208203e-06	peak31272	Promoter (<=1kb)
RHOD	4.16029146444045	4.59150772485219	4.40055351208203e-06	peak60351	Intron
IL17D	4.16029146444045	4.59150772485219	4.40055351208203e-06	peak67501	Exon
WDR87	4.16029146444045	4.59150772485219	4.40055351208203e-06	peak86576	Promoter (2-3kb)
WNT7B	4.16029146444045	4.59150772485219	4.40055351208203e-06	peak92949	Intron
ATAT1	2.10139777538688	4.5913452621468	4.40398095266175e-06	peak33975	Promoter (<=1kb)
CCT6P3	-1.04616	-4.58936	4.44602518473481e-06	peak41123	Promoter (<=1kb)
GNB1	-2.48356	-4.58656	4.50599592193281e-06	peak78	Intron
DMRTB1	-2.48356	-4.58656	4.50599592193281e-06	peak2799	Intron
RTP5	-2.48356	-4.58656	4.50599592193281e-06	peak16207	Promoter (<=1kb)
LIMD1	-2.48356	-4.58656	4.50599592193281e-06	peak17773	Promoter (1-2kb)
SHROOM3	-2.48356	-4.58656	4.50599592193281e-06	peak24653	Promoter (<=1kb)
LNCRI	-2.48356	-4.58656	4.50599592193281e-06	peak38638	Intron
PRSS1	-2.48356	-4.58656	4.50599592193281e-06	peak44398	Distal Intergenic
SLTM	-2.48356	-4.58656	4.50599592193281e-06	peak74685	Intron
GSE1	-2.48356	-4.58656	4.50599592193281e-06	peak79152	Exon
CTXN1	-2.48356	-4.58656	4.50599592193281e-06	peak85414	Promoter (1-2kb)
SRC	-2.48356	-4.58656	4.50599592193281e-06	peak89265	Intron
EGR2	-1.20793	-4.58448	4.55122230401939e-06	peak55384	Promoter (<=1kb)
NCR2	-2.1116	-4.58329	4.57711451827713e-06	peak34593	Promoter (<=1kb)
PUF60	-2.1116	-4.58329	4.57711451827713e-06	peak49674	Promoter (<=1kb)
CDH23	-2.1116	-4.58329	4.57711451827713e-06	peak55726	3' UTR
ZCCHC2	-2.1116	-4.58329	4.57711451827713e-06	peak84416	Promoter (<=1kb)
MIR4251	-4.57103	-4.58113	4.62473159471093e-06	peak147	Intron
LINC02800	-4.57103	-4.58113	4.62473159471093e-06	peak1323	Intron
MIR1182	-4.57103	-4.58113	4.62473159471093e-06	peak7838	Promoter (1-2kb)
THSD7B	-4.57103	-4.58113	4.62473159471093e-06	peak12913	Intron
FSTL1	-4.57103	-4.58113	4.62473159471093e-06	peak19922	Intron
COL25A1	-4.57103	-4.58113	4.62473159471093e-06	peak25501	Intron
LOC105377411	-4.57103	-4.58113	4.62473159471093e-06	peak25909	Intron
LINC02982	-4.57103	-4.58113	4.62473159471093e-06	peak27655	Exon
COL12A1	-4.57103	-4.58113	4.62473159471093e-06	peak35586	Distal Intergenic
CEP162	-4.57103	-4.58113	4.62473159471093e-06	peak35844	Promoter (<=1kb)
CASC6	-4.57103	-4.58113	4.62473159471093e-06	peak36100	Intron
ECT2L	-4.57103	-4.58113	4.62473159471093e-06	peak37424	Intron
NUPR2	-4.57103	-4.58113	4.62473159471093e-06	peak41028	Promoter (<=1kb)
DPY19L2P4	-4.57103	-4.58113	4.62473159471093e-06	peak42053	Intron
LOC155060	-4.57103	-4.58113	4.62473159471093e-06	peak44658	Promoter (<=1kb)
ABRA	-4.57103	-4.58113	4.62473159471093e-06	peak48425	Distal Intergenic
ZNF618	-4.57103	-4.58113	4.62473159471093e-06	peak52454	Promoter (2-3kb)
CRAT	-4.57103	-4.58113	4.62473159471093e-06	peak53132	3' UTR
PROSER2-AS1	-4.57103	-4.58113	4.62473159471093e-06	peak54046	Distal Intergenic
NRP1	-4.57103	-4.58113	4.62473159471093e-06	peak54704	Exon
CAPZA3	-4.57103	-4.58113	4.62473159471093e-06	peak63677	Distal Intergenic
LINC00592	-4.57103	-4.58113	4.62473159471093e-06	peak64660	Promoter (1-2kb)
FERMT2	-4.57103	-4.58113	4.62473159471093e-06	peak71075	Intron
KDM6B	-4.57103	-4.58113	4.62473159471093e-06	peak79812	Exon
ZNF85	-4.57103	-4.58113	4.62473159471093e-06	peak86165	Distal Intergenic
LOC101927745	-4.57103	-4.58113	4.62473159471093e-06	peak90541	Intron
HLCS	-4.57103	-4.58113	4.62473159471093e-06	peak91061	Intron
LOC105376737	5.03999723072274	4.58090264093461	4.629733482825e-06	peak622	Distal Intergenic
GRHL3	5.03999723072274	4.58090264093461	4.629733482825e-06	peak1324	Intron
THRAP3	5.03999723072274	4.58090264093461	4.629733482825e-06	peak2016	Promoter (<=1kb)
SNIP1	5.03999723072274	4.58090264093461	4.629733482825e-06	peak2081	Promoter (<=1kb)
ZYG11B	5.03999723072274	4.58090264093461	4.629733482825e-06	peak2768	Promoter (2-3kb)
OMA1	5.03999723072274	4.58090264093461	4.629733482825e-06	peak2978	Intron
LINC02814	5.03999723072274	4.58090264093461	4.629733482825e-06	peak7763	Intron
LINC02923	5.03999723072274	4.58090264093461	4.629733482825e-06	peak9239	Promoter (1-2kb)
REEP1	5.03999723072274	4.58090264093461	4.629733482825e-06	peak11417	Promoter (<=1kb)
TBR1	5.03999723072274	4.58090264093461	4.629733482825e-06	peak13528	Promoter (2-3kb)
CNTN3	5.03999723072274	4.58090264093461	4.629733482825e-06	peak18868	Distal Intergenic
DHFR2	5.03999723072274	4.58090264093461	4.629733482825e-06	peak19176	Distal Intergenic
NFKBIZ	5.03999723072274	4.58090264093461	4.629733482825e-06	peak19388	Promoter (<=1kb)
KALRN	5.03999723072274	4.58090264093461	4.629733482825e-06	peak20067	Intron
SH3BP2	5.03999723072274	4.58090264093461	4.629733482825e-06	peak22708	Promoter (<=1kb)
LOC93622	5.03999723072274	4.58090264093461	4.629733482825e-06	peak22902	Distal Intergenic
CDH10	5.03999723072274	4.58090264093461	4.629733482825e-06	peak28361	Promoter (2-3kb)
CPLANE1	5.03999723072274	4.58090264093461	4.629733482825e-06	peak28635	Intron
EDIL3	5.03999723072274	4.58090264093461	4.629733482825e-06	peak29745	Intron
ZNF608	5.03999723072274	4.58090264093461	4.629733482825e-06	peak30798	Intron
MRPS10	5.03999723072274	4.58090264093461	4.629733482825e-06	peak34646	3' UTR
SNX13	5.03999723072274	4.58090264093461	4.629733482825e-06	peak39322	Distal Intergenic
BAIAP2L1	5.03999723072274	4.58090264093461	4.629733482825e-06	peak42399	Distal Intergenic
MNX1-AS1	5.03999723072274	4.58090264093461	4.629733482825e-06	peak45023	Distal Intergenic
RALYL	5.03999723072274	4.58090264093461	4.629733482825e-06	peak47409	Intron
RALYL	5.03999723072274	4.58090264093461	4.629733482825e-06	peak47433	Intron
DERL1	5.03999723072274	4.58090264093461	4.629733482825e-06	peak48866	Intron
TRAPPC9	5.03999723072274	4.58090264093461	4.629733482825e-06	peak49466	Intron
LOC105375784	5.03999723072274	4.58090264093461	4.629733482825e-06	peak49521	Distal Intergenic
UBAP1	5.03999723072274	4.58090264093461	4.629733482825e-06	peak50700	Intron
ST8SIA6	5.03999723072274	4.58090264093461	4.629733482825e-06	peak54238	Intron
LINC02704	5.03999723072274	4.58090264093461	4.629733482825e-06	peak59543	Distal Intergenic
B3GAT1-DT	5.03999723072274	4.58090264093461	4.629733482825e-06	peak62776	Distal Intergenic
SLC10A2	5.03999723072274	4.58090264093461	4.629733482825e-06	peak69794	Distal Intergenic
LOC107984704	5.03999723072274	4.58090264093461	4.629733482825e-06	peak72247	Distal Intergenic
LINC02304	5.03999723072274	4.58090264093461	4.629733482825e-06	peak72779	Distal Intergenic
CDIN1	5.03999723072274	4.58090264093461	4.629733482825e-06	peak73711	Distal Intergenic
TIPIN	5.03999723072274	4.58090264093461	4.629733482825e-06	peak75052	Intron
LOC102724452	5.03999723072274	4.58090264093461	4.629733482825e-06	peak75886	Distal Intergenic
JPH3	5.03999723072274	4.58090264093461	4.629733482825e-06	peak79265	Intron
ACSF3	5.03999723072274	4.58090264093461	4.629733482825e-06	peak79331	Distal Intergenic
MIR4733	5.03999723072274	4.58090264093461	4.629733482825e-06	peak80508	Promoter (1-2kb)
GNGT2	5.03999723072274	4.58090264093461	4.629733482825e-06	peak81320	Intron
RPS6KB1	5.03999723072274	4.58090264093461	4.629733482825e-06	peak81716	Intron
CACNG5	5.03999723072274	4.58090264093461	4.629733482825e-06	peak81970	Promoter (<=1kb)
MIR4740	5.03999723072274	4.58090264093461	4.629733482825e-06	peak82608	Intron
COSMOC	5.03999723072274	4.58090264093461	4.629733482825e-06	peak83630	Promoter (1-2kb)
PRTN3	5.03999723072274	4.58090264093461	4.629733482825e-06	peak84947	Promoter (<=1kb)
LDLR	5.03999723072274	4.58090264093461	4.629733482825e-06	peak85608	Intron
LOC105372371	5.03999723072274	4.58090264093461	4.629733482825e-06	peak86395	Intron
BFSP1	5.03999723072274	4.58090264093461	4.629733482825e-06	peak88474	Promoter (<=1kb)
MTMR1	5.03999723072274	4.58090264093461	4.629733482825e-06	peak95040	Intron
HES3	-3.29092	-4.57614	4.73630328030311e-06	peak309	Promoter (<=1kb)
LINC01914	-3.29092	-4.57614	4.73630328030311e-06	peak9968	Promoter (2-3kb)
KCNAB1	-3.29092	-4.57614	4.73630328030311e-06	peak21157	Intron
CRMP1	-3.29092	-4.57614	4.73630328030311e-06	peak22859	Promoter (<=1kb)
YTHDC2	-3.29092	-4.57614	4.73630328030311e-06	peak30495	Distal Intergenic
UBE2D4	-3.29092	-4.57614	4.73630328030311e-06	peak40452	Intron
ACTR3B	-3.29092	-4.57614	4.73630328030311e-06	peak44832	Distal Intergenic
CHID1	-3.29092	-4.57614	4.73630328030311e-06	peak58111	Promoter (2-3kb)
P2RX7	-3.29092	-4.57614	4.73630328030311e-06	peak66935	Intron
PLD4	-3.29092	-4.57614	4.73630328030311e-06	peak73155	Promoter (2-3kb)
LOC101928251	-3.29092	-4.57614	4.73630328030311e-06	peak82196	Intron
CD7	-3.29092	-4.57614	4.73630328030311e-06	peak82669	Promoter (<=1kb)
GDF15	-3.29092	-4.57614	4.73630328030311e-06	peak86032	Intron
IL21R	1.02950485690509	4.57591025606744	4.74153787618072e-06	peak77529	Promoter (<=1kb)
SIN3A	-1.31851	-4.5748	4.76678561582061e-06	peak75501	Promoter (1-2kb)
TMEM38A	-2.26784	-4.57468	4.76938794099954e-06	peak85914	Exon
CASZ1	2.47990939864061	4.57396093164283	4.78589118799471e-06	peak583	Promoter (1-2kb)
ARFGAP3	2.47990939864061	4.57396093164283	4.78589118799471e-06	peak92802	Exon
TMBIM1	-1.43466	-4.57338	4.79920292329553e-06	peak15239	Promoter (<=1kb)
COTL1	-1.43466	-4.57338	4.79920292329553e-06	peak79082	Intron
AJAP1	-3.73149	-4.57273	4.81419339683016e-06	peak233	Intron
TMEM51-AS1	-3.73149	-4.57273	4.81419339683016e-06	peak793	3' UTR
GRHL3	-3.73149	-4.57273	4.81419339683016e-06	peak1330	Intron
PEX19	-3.73149	-4.57273	4.81419339683016e-06	peak5346	Promoter (<=1kb)
ZNF678	-3.73149	-4.57273	4.81419339683016e-06	peak7688	Intron
ANKRD53	-3.73149	-4.57273	4.81419339683016e-06	peak10982	Promoter (1-2kb)
INHBB	-3.73149	-4.57273	4.81419339683016e-06	peak12358	3' UTR
PLAC9P1	-3.73149	-4.57273	4.81419339683016e-06	peak12696	Promoter (<=1kb)
RBMS3	-3.73149	-4.57273	4.81419339683016e-06	peak17215	Intron
MRPS22	-3.73149	-4.57273	4.81419339683016e-06	peak20665	Intron
EPHB3	-3.73149	-4.57273	4.81419339683016e-06	peak22004	Distal Intergenic
PCGF3	-3.73149	-4.57273	4.81419339683016e-06	peak22607	Intron
JADE1	-3.73149	-4.57273	4.81419339683016e-06	peak25969	Intron
IP6K3	-3.73149	-4.57273	4.81419339683016e-06	peak34202	Distal Intergenic
UNCX	-3.73149	-4.57273	4.81419339683016e-06	peak38612	Promoter (1-2kb)
UBE2H	-3.73149	-4.57273	4.81419339683016e-06	peak43785	Distal Intergenic
EBF2	-3.73149	-4.57273	4.81419339683016e-06	peak45551	Intron
SMIM18	-3.73149	-4.57273	4.81419339683016e-06	peak45643	Intron
SDCBP	-3.73149	-4.57273	4.81419339683016e-06	peak46360	Promoter (2-3kb)
LOC105376085	-3.73149	-4.57273	4.81419339683016e-06	peak51117	Distal Intergenic
USP6NL	-3.73149	-4.57273	4.81419339683016e-06	peak54020	Distal Intergenic
LINC02644	-3.73149	-4.57273	4.81419339683016e-06	peak54636	Distal Intergenic
ANXA11	-3.73149	-4.57273	4.81419339683016e-06	peak56087	Promoter (1-2kb)
PPP2R2D	-3.73149	-4.57273	4.81419339683016e-06	peak57966	Distal Intergenic
PAOX	-3.73149	-4.57273	4.81419339683016e-06	peak58046	Promoter (1-2kb)
NXPE2	-3.73149	-4.57273	4.81419339683016e-06	peak61937	Distal Intergenic
NTM	-3.73149	-4.57273	4.81419339683016e-06	peak62673	Intron
CACNA1C	-3.73149	-4.57273	4.81419339683016e-06	peak62921	Intron
CACNA1C-IT3	-3.73149	-4.57273	4.81419339683016e-06	peak62935	Promoter (<=1kb)
SRRM4	-3.73149	-4.57273	4.81419339683016e-06	peak66838	Intron
PITPNM2	-3.73149	-4.57273	4.81419339683016e-06	peak67046	Intron
APBA2	-3.73149	-4.57273	4.81419339683016e-06	peak73431	Intron
CA12	-3.73149	-4.57273	4.81419339683016e-06	peak74866	Intron
DENND4A	-3.73149	-4.57273	4.81419339683016e-06	peak75008	Intron
LOC112268156	-3.73149	-4.57273	4.81419339683016e-06	peak76217	Distal Intergenic
USP10	-3.73149	-4.57273	4.81419339683016e-06	peak79088	Intron
GSE1	-3.73149	-4.57273	4.81419339683016e-06	peak79142	Intron
SLC44A2	-3.73149	-4.57273	4.81419339683016e-06	peak85575	Promoter (1-2kb)
CPAMD8	-3.73149	-4.57273	4.81419339683016e-06	peak85933	Promoter (1-2kb)
LTBP4	-3.73149	-4.57273	4.81419339683016e-06	peak86744	Promoter (2-3kb)
LOC105372522	-3.73149	-4.57273	4.81419339683016e-06	peak88143	Distal Intergenic
[truncated: 92,999 more rows]
