# Supplementary material for: SOX5 Orchestrates Malignant Evolution via Promoter‐Centric Chromatin Remodeling in MYC‐Driven B‐Cell Lymphoma
Source: Adv Sci (Weinh). 2026 Jul 17:e76656. Online ahead of print. doi: 10.1002/advs.76656 (PMC13379260; doi:10.1002/advs.76656)
Supplement: Supplementary file 3 — Supporting file 3: advs76656‐sup‐0003‐TableS1–S6.zip. [file ADVS-9999-e76656-s002.zip › Table S6.xlsx]

## Sheet: Triple_Omics_Integration_Table
Table S6. Triple Omics Integration
gene	CUTTag_class	CUTTag_log2FC	CUTTag_FDR	ATAC_class	ATAC_log2FC	ATAC_FDR	RNA_log2FC	RNA_padj	RNA_class	regulation_class	highlight_gene
LINC-PINT	Gain	0.86453	0.0225688	Decrease	-1.58759	0.00845058	-0.514357	0.0389478	Down	Direct_Repression	NA
ROCK1P1	Loss	-1.837	0.000952302	Decrease	-1.04142	0.000813589	-1.51863	4.42029e-24	Down	Loss_Repression	NA
PIM1	NoChange	0	NA	NoChange	0	NA	-2.52532	1.55893e-97	Down	SOX5_Independent	NA
GPNMB	NoChange	0	NA	NoChange	0	NA	-2.5202	1.59334e-67	Down	SOX5_Independent	NA
CCL3L1	NoChange	0	NA	NoChange	0	NA	-2.07166	7.13914e-62	Down	SOX5_Independent	NA
ALDOC	NoChange	0	NA	NoChange	0	NA	1.67531	7.3938e-56	Up	SOX5_Independent	NA
GDF15	NoChange	0	NA	NoChange	0	NA	-2.69423	1.97113e-51	Down	SOX5_Independent	NA
SLCO2B1	NoChange	0	NA	NoChange	0	NA	2.69641	1.0589e-42	Up	SOX5_Independent	NA
MYC	NoChange	0	NA	NoChange	0	NA	-1.70373	1.0589e-42	Down	SOX5_Independent	NA
CCL3	NoChange	0	NA	NoChange	0	NA	-2.01502	8.03102e-42	Down	SOX5_Independent	NA
NQO1	NoChange	0	NA	NoChange	0	NA	1.55317	9.14225e-37	Up	SOX5_Independent	NA
METRNL	NoChange	0	NA	NoChange	0	NA	-2.73165	1.89039e-34	Down	SOX5_Independent	NA
UGCG	NoChange	0	NA	NoChange	0	NA	-1.74371	4.40507e-34	Down	SOX5_Independent	NA
FNIP2	NoChange	0	NA	NoChange	0	NA	-2.22802	9.47692e-34	Down	SOX5_Independent	NA
MVD	NoChange	0	NA	NoChange	0	NA	1.72739	1.36936e-33	Up	SOX5_Independent	NA
IGLL5	NoChange	0	NA	NoChange	0	NA	-5.82462	3.60326e-33	Down	SOX5_Independent	NA
SGK1	NoChange	0	NA	NoChange	0	NA	-1.39737	1.74995e-31	Down	SOX5_Independent	NA
SNHG32	NoChange	0	NA	NoChange	0	NA	-1.30477	3.8542e-30	Down	SOX5_Independent	NA
PRDM15	NoChange	0	NA	NoChange	0	NA	-1.5181	8.59856e-28	Down	SOX5_Independent	NA
LAPTM5	NoChange	0	NA	NoChange	0	NA	-1.14318	1.04531e-27	Down	SOX5_Independent	NA
C7orf50	NoChange	0	NA	NoChange	0	NA	1.25496	1.07563e-27	Up	SOX5_Independent	NA
LTB	NoChange	0	NA	NoChange	0	NA	-1.68265	1.23281e-27	Down	SOX5_Independent	NA
JCHAIN	NoChange	0	NA	NoChange	0	NA	-1.23615	1.99297e-27	Down	SOX5_Independent	NA
ERG28	NoChange	0	NA	NoChange	0	NA	1.33391	4.1089e-26	Up	SOX5_Independent	NA
ACAT2	NoChange	0	NA	NoChange	0	NA	1.39397	5.69011e-26	Up	SOX5_Independent	NA
FAM102A	NoChange	0	NA	NoChange	0	NA	-1.34681	1.25879e-25	Down	SOX5_Independent	NA
PHACTR1	NoChange	0	NA	NoChange	0	NA	-1.40125	2.46252e-25	Down	SOX5_Independent	NA
IFI44L	NoChange	0	NA	NoChange	0	NA	3.44968	3.12029e-25	Up	SOX5_Independent	NA
SLAMF7	NoChange	0	NA	NoChange	0	NA	-1.21875	4.56204e-25	Down	SOX5_Independent	NA
RSAD1	NoChange	0	NA	NoChange	0	NA	1.69987	5.31152e-25	Up	SOX5_Independent	NA
DHCR7	NoChange	0	NA	NoChange	0	NA	1.1649	1.89047e-23	Up	SOX5_Independent	NA
NFS1	NoChange	0	NA	NoChange	0	NA	1.30838	2.62106e-23	Up	SOX5_Independent	NA
CAB39	NoChange	0	NA	NoChange	0	NA	-1.0993	3.62523e-23	Down	SOX5_Independent	NA
KLK1	NoChange	0	NA	NoChange	0	NA	-2.16226	5.8849e-23	Down	SOX5_Independent	NA
CHCHD6	NoChange	0	NA	NoChange	0	NA	-1.76902	6.38391e-23	Down	SOX5_Independent	NA
TM7SF2	NoChange	0	NA	NoChange	0	NA	1.53793	3.7032e-22	Up	SOX5_Independent	NA
IL32	NoChange	0	NA	NoChange	0	NA	-1.52541	7.42997e-22	Down	SOX5_Independent	NA
CCL4L2	NoChange	0	NA	NoChange	0	NA	-1.28815	1.83209e-21	Down	SOX5_Independent	NA
TET3	NoChange	0	NA	NoChange	0	NA	-1.33161	1.93878e-20	Down	SOX5_Independent	NA
DOK3	NoChange	0	NA	NoChange	0	NA	-1.04338	9.65751e-20	Down	SOX5_Independent	NA
CADPS	NoChange	0	NA	NoChange	0	NA	-2.15817	1.29194e-19	Down	SOX5_Independent	NA
CD74	NoChange	0	NA	NoChange	0	NA	0.941398	1.30494e-19	Up	SOX5_Independent	NA
G6PD	NoChange	0	NA	NoChange	0	NA	1.28466	2.16914e-19	Up	SOX5_Independent	NA
SP140	NoChange	0	NA	NoChange	0	NA	1.25739	3.64326e-19	Up	SOX5_Independent	NA
MT2A	NoChange	0	NA	NoChange	0	NA	1.92045	4.2412e-19	Up	SOX5_Independent	NA
AICDA	NoChange	0	NA	NoChange	0	NA	-2.5083	1.22048e-18	Down	SOX5_Independent	NA
IDI1	NoChange	0	NA	NoChange	0	NA	1.02613	1.60813e-18	Up	SOX5_Independent	NA
EGFR-AS1	NoChange	0	NA	NoChange	0	NA	-3.98482	1.66177e-18	Down	SOX5_Independent	NA
RASGRP2	NoChange	0	NA	NoChange	0	NA	-1.59355	2.179e-18	Down	SOX5_Independent	NA
VIM	NoChange	0	NA	NoChange	0	NA	1.03577	2.179e-18	Up	SOX5_Independent	NA
TRIM22	NoChange	0	NA	NoChange	0	NA	1.28628	4.85514e-18	Up	SOX5_Independent	NA
CTSD	NoChange	0	NA	NoChange	0	NA	-1.04818	1.17063e-17	Down	SOX5_Independent	NA
NAPSB	NoChange	0	NA	NoChange	0	NA	1.00568	1.45604e-17	Up	SOX5_Independent	NA
ZFAS1	NoChange	0	NA	NoChange	0	NA	-1.02767	3.80232e-17	Down	SOX5_Independent	NA
LIPA	NoChange	0	NA	NoChange	0	NA	0.975109	3.81527e-17	Up	SOX5_Independent	NA
NEFM	NoChange	0	NA	NoChange	0	NA	3.33739	4.3364e-17	Up	SOX5_Independent	NA
IDH1	NoChange	0	NA	NoChange	0	NA	0.992212	4.36613e-17	Up	SOX5_Independent	NA
TAGAP	NoChange	0	NA	NoChange	0	NA	-1.50184	7.27149e-17	Down	SOX5_Independent	NA
SCD	NoChange	0	NA	NoChange	0	NA	0.891374	1.16701e-16	Up	SOX5_Independent	NA
LINC00598	NoChange	0	NA	NoChange	0	NA	-3.25146	1.2409e-16	Down	SOX5_Independent	NA
CYBB	NoChange	0	NA	NoChange	0	NA	-1.05785	2.56949e-16	Down	SOX5_Independent	NA
CCNI	NoChange	0	NA	NoChange	0	NA	1.02203	3.86897e-16	Up	SOX5_Independent	NA
CLK1	NoChange	0	NA	NoChange	0	NA	-1.08719	6.40077e-16	Down	SOX5_Independent	NA
PTGER4	NoChange	0	NA	NoChange	0	NA	-0.981275	1.62718e-15	Down	SOX5_Independent	NA
ST6GAL1	NoChange	0	NA	NoChange	0	NA	-0.880383	1.92886e-15	Down	SOX5_Independent	NA
CASC11	NoChange	0	NA	NoChange	0	NA	-1.27847	2.73218e-15	Down	SOX5_Independent	NA
GDAP1L1	NoChange	0	NA	NoChange	0	NA	-2.47221	5.44947e-15	Down	SOX5_Independent	NA
DNAJC5B	NoChange	0	NA	NoChange	0	NA	1.41771	6.31061e-15	Up	SOX5_Independent	NA
TMEM109	NoChange	0	NA	NoChange	0	NA	0.914286	7.57248e-15	Up	SOX5_Independent	NA
MSMO1	NoChange	0	NA	NoChange	0	NA	1.04615	7.89371e-15	Up	SOX5_Independent	NA
NFKBID	NoChange	0	NA	NoChange	0	NA	-1.63966	1.11105e-14	Down	SOX5_Independent	NA
HRK	NoChange	0	NA	NoChange	0	NA	-2.33083	1.17239e-14	Down	SOX5_Independent	NA
IL4R	NoChange	0	NA	NoChange	0	NA	-1.03344	1.17824e-14	Down	SOX5_Independent	NA
FCRL3	NoChange	0	NA	NoChange	0	NA	-0.84946	1.17824e-14	Down	SOX5_Independent	NA
HMG20B	NoChange	0	NA	NoChange	0	NA	1.08223	1.5948e-14	Up	SOX5_Independent	NA
FAR1	NoChange	0	NA	NoChange	0	NA	-0.950869	1.74168e-14	Down	SOX5_Independent	NA
HNRNPH3	NoChange	0	NA	NoChange	0	NA	-0.923306	2.7407e-14	Down	SOX5_Independent	NA
PIM3	NoChange	0	NA	NoChange	0	NA	-0.953997	2.74305e-14	Down	SOX5_Independent	NA
BCL2	NoChange	0	NA	NoChange	0	NA	-1.10133	4.0228e-14	Down	SOX5_Independent	NA
ERN1	NoChange	0	NA	NoChange	0	NA	-1.19848	5.94014e-14	Down	SOX5_Independent	NA
IFI6	NoChange	0	NA	NoChange	0	NA	2.64501	8.52283e-14	Up	SOX5_Independent	NA
SLC12A8	NoChange	0	NA	NoChange	0	NA	0.971612	8.53952e-14	Up	SOX5_Independent	NA
LSS	NoChange	0	NA	NoChange	0	NA	1.07247	8.75947e-14	Up	SOX5_Independent	NA
CECR7	NoChange	0	NA	NoChange	0	NA	-1.49275	8.90562e-14	Down	SOX5_Independent	NA
SYNGR3	NoChange	0	NA	NoChange	0	NA	-1.35041	8.90562e-14	Down	SOX5_Independent	NA
EEPD1	NoChange	0	NA	NoChange	0	NA	-1.01055	1.0349e-13	Down	SOX5_Independent	NA
REC8	NoChange	0	NA	NoChange	0	NA	0.953223	1.28836e-13	Up	SOX5_Independent	NA
PPP1R15A	NoChange	0	NA	NoChange	0	NA	-1.01865	1.55936e-13	Down	SOX5_Independent	NA
ZNF608	NoChange	0	NA	NoChange	0	NA	-1.06081	1.55936e-13	Down	SOX5_Independent	NA
ALOX5	NoChange	0	NA	NoChange	0	NA	0.981837	1.58674e-13	Up	SOX5_Independent	NA
SCIMP	NoChange	0	NA	NoChange	0	NA	-1.12143	1.82753e-13	Down	SOX5_Independent	NA
FTH1	NoChange	0	NA	NoChange	0	NA	0.766294	2.26563e-13	Up	SOX5_Independent	NA
PCYOX1L	NoChange	0	NA	NoChange	0	NA	1.42759	2.48256e-13	Up	SOX5_Independent	NA
LSAMP	NoChange	0	NA	NoChange	0	NA	-0.931243	2.4962e-13	Down	SOX5_Independent	NA
KLF6	NoChange	0	NA	NoChange	0	NA	-1.05762	2.94675e-13	Down	SOX5_Independent	NA
COPB1	NoChange	0	NA	NoChange	0	NA	-0.80306	5.13577e-13	Down	SOX5_Independent	NA
ABHD17A	NoChange	0	NA	NoChange	0	NA	1.14203	6.12515e-13	Up	SOX5_Independent	NA
MVK	NoChange	0	NA	NoChange	0	NA	1.0179	6.12515e-13	Up	SOX5_Independent	NA
FDPS	NoChange	0	NA	NoChange	0	NA	0.852864	6.43357e-13	Up	SOX5_Independent	NA
PKM	NoChange	0	NA	NoChange	0	NA	0.789943	7.12672e-13	Up	SOX5_Independent	NA
RASSF6	NoChange	0	NA	NoChange	0	NA	-1.84444	7.23643e-13	Down	SOX5_Independent	NA
FCRL4	NoChange	0	NA	NoChange	0	NA	0.956517	1.01735e-12	Up	SOX5_Independent	NA
2026-03-02	NoChange	0	NA	NoChange	0	NA	1.751	1.08249e-12	Up	SOX5_Independent	NA
SPNS3	NoChange	0	NA	NoChange	0	NA	-1.77181	1.21503e-12	Down	SOX5_Independent	NA
FCER2	NoChange	0	NA	NoChange	0	NA	-0.86846	1.30893e-12	Down	SOX5_Independent	NA
SPTBN1	NoChange	0	NA	NoChange	0	NA	-0.892444	1.37928e-12	Down	SOX5_Independent	NA
TPSP2	NoChange	0	NA	NoChange	0	NA	-4.61666	1.45904e-12	Down	SOX5_Independent	NA
DHRS7	NoChange	0	NA	NoChange	0	NA	0.964295	1.63358e-12	Up	SOX5_Independent	NA
CAPNS1	NoChange	0	NA	NoChange	0	NA	0.880801	1.78271e-12	Up	SOX5_Independent	NA
IMPDH2	NoChange	0	NA	NoChange	0	NA	0.792363	2.54078e-12	Up	SOX5_Independent	NA
ASXL1	NoChange	0	NA	NoChange	0	NA	-0.835484	2.70471e-12	Down	SOX5_Independent	NA
STS	NoChange	0	NA	NoChange	0	NA	-0.909675	3.28316e-12	Down	SOX5_Independent	NA
SLC25A5	NoChange	0	NA	NoChange	0	NA	0.785536	4.66167e-12	Up	SOX5_Independent	NA
THEM4	NoChange	0	NA	NoChange	0	NA	1.24935	4.76648e-12	Up	SOX5_Independent	NA
SNHG5	NoChange	0	NA	NoChange	0	NA	-0.984584	5.83549e-12	Down	SOX5_Independent	NA
AK8	NoChange	0	NA	NoChange	0	NA	3.04666	7.5322e-12	Up	SOX5_Independent	NA
RALGAPA2	NoChange	0	NA	NoChange	0	NA	-1.11466	7.5322e-12	Down	SOX5_Independent	NA
CD27	NoChange	0	NA	NoChange	0	NA	-1.00778	7.77898e-12	Down	SOX5_Independent	NA
PRKCB	NoChange	0	NA	NoChange	0	NA	0.891419	8.42228e-12	Up	SOX5_Independent	NA
ICA1	NoChange	0	NA	NoChange	0	NA	-1.07238	9.1176e-12	Down	SOX5_Independent	NA
SCMH1	NoChange	0	NA	NoChange	0	NA	-0.965472	1.1166e-11	Down	SOX5_Independent	NA
AP2S1	NoChange	0	NA	NoChange	0	NA	1.19988	1.14395e-11	Up	SOX5_Independent	NA
BCAT2	NoChange	0	NA	NoChange	0	NA	0.939631	1.27371e-11	Up	SOX5_Independent	NA
PAPSS1	NoChange	0	NA	NoChange	0	NA	0.978891	1.57537e-11	Up	SOX5_Independent	NA
NEAT1	NoChange	0	NA	NoChange	0	NA	-0.774371	2.03264e-11	Down	SOX5_Independent	NA
TUBB	NoChange	0	NA	NoChange	0	NA	0.710329	2.24257e-11	Up	SOX5_Independent	NA
MT-ATP6	NoChange	0	NA	NoChange	0	NA	0.804285	3.81126e-11	Up	SOX5_Independent	NA
GRHPR	NoChange	0	NA	NoChange	0	NA	0.788284	3.85625e-11	Up	SOX5_Independent	NA
IKBKGP1	NoChange	0	NA	NoChange	0	NA	3.34684	3.87208e-11	Up	SOX5_Independent	NA
UNC119	NoChange	0	NA	NoChange	0	NA	0.7985	4.40704e-11	Up	SOX5_Independent	NA
PLXNA1	NoChange	0	NA	NoChange	0	NA	-1.26741	4.60499e-11	Down	SOX5_Independent	NA
ANXA4	NoChange	0	NA	NoChange	0	NA	0.914439	4.74149e-11	Up	SOX5_Independent	NA
FCGR2B	NoChange	0	NA	NoChange	0	NA	1.07859	5.12345e-11	Up	SOX5_Independent	NA
LTA	NoChange	0	NA	NoChange	0	NA	-0.792169	5.76195e-11	Down	SOX5_Independent	NA
NMRAL2P	NoChange	0	NA	NoChange	0	NA	2.19067	5.86332e-11	Up	SOX5_Independent	NA
MTATP6P1	NoChange	0	NA	NoChange	0	NA	0.931944	6.72793e-11	Up	SOX5_Independent	NA
PTPN6	NoChange	0	NA	NoChange	0	NA	-0.806789	8.12075e-11	Down	SOX5_Independent	NA
SINHCAF	NoChange	0	NA	NoChange	0	NA	-0.739534	8.65505e-11	Down	SOX5_Independent	NA
CLIC4	NoChange	0	NA	NoChange	0	NA	-0.705014	8.84727e-11	Down	SOX5_Independent	NA
TRIM55	NoChange	0	NA	NoChange	0	NA	-2.0101	8.94844e-11	Down	SOX5_Independent	NA
TNFRSF14-AS1	NoChange	0	NA	NoChange	0	NA	-1.77685	9.59811e-11	Down	SOX5_Independent	NA
S100A4	NoChange	0	NA	NoChange	0	NA	1.73262	9.84652e-11	Up	SOX5_Independent	NA
RCOR1	NoChange	0	NA	NoChange	0	NA	-0.907901	1.04607e-10	Down	SOX5_Independent	NA
SLC48A1	NoChange	0	NA	NoChange	0	NA	1.20028	1.05445e-10	Up	SOX5_Independent	NA
CD22	NoChange	0	NA	NoChange	0	NA	-0.856238	1.08853e-10	Down	SOX5_Independent	NA
PGD	NoChange	0	NA	NoChange	0	NA	0.705668	1.09967e-10	Up	SOX5_Independent	NA
NDUFB7	NoChange	0	NA	NoChange	0	NA	0.946424	1.15944e-10	Up	SOX5_Independent	NA
NIPAL3	NoChange	0	NA	NoChange	0	NA	1.13132	1.1978e-10	Up	SOX5_Independent	NA
DHRS2	NoChange	0	NA	NoChange	0	NA	-0.831368	1.3251e-10	Down	SOX5_Independent	NA
SNHG3	NoChange	0	NA	NoChange	0	NA	-0.748912	1.55089e-10	Down	SOX5_Independent	NA
EPB41L4A-AS1	NoChange	0	NA	NoChange	0	NA	-0.927829	1.63518e-10	Down	SOX5_Independent	NA
GAS5	NoChange	0	NA	NoChange	0	NA	-0.789256	1.65261e-10	Down	SOX5_Independent	NA
LIMD2	NoChange	0	NA	NoChange	0	NA	-0.733151	1.83576e-10	Down	SOX5_Independent	NA
ARID5B	NoChange	0	NA	NoChange	0	NA	-1.12377	2.07246e-10	Down	SOX5_Independent	NA
C6orf62	NoChange	0	NA	NoChange	0	NA	0.759752	2.08398e-10	Up	SOX5_Independent	NA
SC5D	NoChange	0	NA	NoChange	0	NA	0.802417	2.23452e-10	Up	SOX5_Independent	NA
GSE1	NoChange	0	NA	NoChange	0	NA	-0.915656	2.29373e-10	Down	SOX5_Independent	NA
LAP3	NoChange	0	NA	NoChange	0	NA	0.806646	2.29373e-10	Up	SOX5_Independent	NA
NIBAN3	NoChange	0	NA	NoChange	0	NA	-4.50042	3.30949e-10	Down	SOX5_Independent	NA
NSG1	NoChange	0	NA	NoChange	0	NA	-1.21125	3.48111e-10	Down	SOX5_Independent	NA
AKR1C3	NoChange	0	NA	NoChange	0	NA	5.30986	3.95341e-10	Up	SOX5_Independent	NA
VPS41	NoChange	0	NA	NoChange	0	NA	0.845548	5.30632e-10	Up	SOX5_Independent	NA
TIMM13	NoChange	0	NA	NoChange	0	NA	-0.884485	5.59965e-10	Down	SOX5_Independent	NA
TCEA1	NoChange	0	NA	NoChange	0	NA	-0.679783	5.67789e-10	Down	SOX5_Independent	NA
SH3BP2	NoChange	0	NA	NoChange	0	NA	-0.984592	5.97371e-10	Down	SOX5_Independent	NA
PDLIM7	NoChange	0	NA	NoChange	0	NA	1.16916	6.22138e-10	Up	SOX5_Independent	NA
AC139769.2	NoChange	0	NA	NoChange	0	NA	-2.25251	6.39088e-10	Down	SOX5_Independent	NA
ABR	NoChange	0	NA	NoChange	0	NA	-0.886189	6.96285e-10	Down	SOX5_Independent	NA
MAP1LC3B	NoChange	0	NA	NoChange	0	NA	-0.750628	7.3504e-10	Down	SOX5_Independent	NA
MLST8	NoChange	0	NA	NoChange	0	NA	-0.81328	7.91324e-10	Down	SOX5_Independent	NA
ANP32E	NoChange	0	NA	NoChange	0	NA	-0.718944	8.03091e-10	Down	SOX5_Independent	NA
ASMTL	NoChange	0	NA	NoChange	0	NA	1.05159	8.13053e-10	Up	SOX5_Independent	NA
MYB	NoChange	0	NA	NoChange	0	NA	-1.05583	8.40572e-10	Down	SOX5_Independent	NA
TBC1D22A	NoChange	0	NA	NoChange	0	NA	0.902157	8.53319e-10	Up	SOX5_Independent	NA
RALGPS2	NoChange	0	NA	NoChange	0	NA	-1.00856	8.58682e-10	Down	SOX5_Independent	NA
RMDN3	NoChange	0	NA	NoChange	0	NA	1.06261	8.9155e-10	Up	SOX5_Independent	NA
DMPK	NoChange	0	NA	NoChange	0	NA	-0.99329	9.51274e-10	Down	SOX5_Independent	NA
CSRNP1	NoChange	0	NA	NoChange	0	NA	-0.8957	9.91983e-10	Down	SOX5_Independent	NA
RHOBTB2	NoChange	0	NA	NoChange	0	NA	-1.14699	9.91983e-10	Down	SOX5_Independent	NA
ANAPC11	NoChange	0	NA	NoChange	0	NA	1.03943	1.0748e-09	Up	SOX5_Independent	NA
NUDT4	NoChange	0	NA	NoChange	0	NA	-0.788746	1.93337e-09	Down	SOX5_Independent	NA
HSP90AA1	NoChange	0	NA	NoChange	0	NA	0.657628	2.11751e-09	Up	SOX5_Independent	NA
CALM1	NoChange	0	NA	NoChange	0	NA	0.720586	2.11751e-09	Up	SOX5_Independent	NA
LY9	NoChange	0	NA	NoChange	0	NA	-0.838673	2.53466e-09	Down	SOX5_Independent	NA
HLA-C	NoChange	0	NA	NoChange	0	NA	0.757515	2.61268e-09	Up	SOX5_Independent	NA
MPZL1	NoChange	0	NA	NoChange	0	NA	0.787861	2.66766e-09	Up	SOX5_Independent	NA
ZEB2	NoChange	0	NA	NoChange	0	NA	-1.03237	2.66766e-09	Down	SOX5_Independent	NA
IGLV6-57	NoChange	0	NA	NoChange	0	NA	-1.793	2.69566e-09	Down	SOX5_Independent	NA
EFCAB14	NoChange	0	NA	NoChange	0	NA	0.899701	2.9138e-09	Up	SOX5_Independent	NA
NCKAP1L	NoChange	0	NA	NoChange	0	NA	0.819032	2.9138e-09	Up	SOX5_Independent	NA
HGSNAT	NoChange	0	NA	NoChange	0	NA	1.27183	3.29324e-09	Up	SOX5_Independent	NA
COL9A2	NoChange	0	NA	NoChange	0	NA	-0.990761	3.29324e-09	Down	SOX5_Independent	NA
PLD3	NoChange	0	NA	NoChange	0	NA	0.844523	3.29835e-09	Up	SOX5_Independent	NA
SLC26A11	NoChange	0	NA	NoChange	0	NA	-2.36225	3.48962e-09	Down	SOX5_Independent	NA
YARS	NoChange	0	NA	NoChange	0	NA	-0.666554	3.83098e-09	Down	SOX5_Independent	NA
TOR3A	NoChange	0	NA	NoChange	0	NA	-0.684511	3.94701e-09	Down	SOX5_Independent	NA
EBP	NoChange	0	NA	NoChange	0	NA	0.975456	3.98187e-09	Up	SOX5_Independent	NA
SYT17	NoChange	0	NA	NoChange	0	NA	-2.15928	4.04187e-09	Down	SOX5_Independent	NA
JMJD6	NoChange	0	NA	NoChange	0	NA	-0.817271	4.04187e-09	Down	SOX5_Independent	NA
KCTD15	NoChange	0	NA	NoChange	0	NA	-0.812646	4.04187e-09	Down	SOX5_Independent	NA
NUDT14	NoChange	0	NA	NoChange	0	NA	-1.54403	4.72563e-09	Down	SOX5_Independent	NA
ALAD	NoChange	0	NA	NoChange	0	NA	1.46519	4.76545e-09	Up	SOX5_Independent	NA
KANK1	NoChange	0	NA	NoChange	0	NA	-1.00652	4.98221e-09	Down	SOX5_Independent	NA
HPS5	NoChange	0	NA	NoChange	0	NA	0.969079	5.01562e-09	Up	SOX5_Independent	NA
AGO2	NoChange	0	NA	NoChange	0	NA	-0.808426	5.01562e-09	Down	SOX5_Independent	NA
DECR1	NoChange	0	NA	NoChange	0	NA	0.782853	5.25476e-09	Up	SOX5_Independent	NA
QSOX1	NoChange	0	NA	NoChange	0	NA	1.32016	5.25476e-09	Up	SOX5_Independent	NA
FCGBP	NoChange	0	NA	NoChange	0	NA	-1.49873	5.25476e-09	Down	SOX5_Independent	NA
TFEC	NoChange	0	NA	NoChange	0	NA	-0.737323	5.57268e-09	Down	SOX5_Independent	NA
PCMTD1	NoChange	0	NA	NoChange	0	NA	0.829968	5.68913e-09	Up	SOX5_Independent	NA
ASPH	NoChange	0	NA	NoChange	0	NA	0.784613	5.76312e-09	Up	SOX5_Independent	NA
ACTB	NoChange	0	NA	NoChange	0	NA	0.641861	6.78567e-09	Up	SOX5_Independent	NA
EIF2AK3	NoChange	0	NA	NoChange	0	NA	-1.09286	6.85786e-09	Down	SOX5_Independent	NA
BMP2K	NoChange	0	NA	NoChange	0	NA	-0.868048	7.00488e-09	Down	SOX5_Independent	NA
SLC39A11	NoChange	0	NA	NoChange	0	NA	0.964463	7.76847e-09	Up	SOX5_Independent	NA
FOXO1	NoChange	0	NA	NoChange	0	NA	-0.880882	8.62499e-09	Down	SOX5_Independent	NA
RNF145	NoChange	0	NA	NoChange	0	NA	-0.95198	8.90712e-09	Down	SOX5_Independent	NA
ACTG1	NoChange	0	NA	NoChange	0	NA	0.62891	8.99423e-09	Up	SOX5_Independent	NA
RNF44	NoChange	0	NA	NoChange	0	NA	-0.753968	9.63476e-09	Down	SOX5_Independent	NA
TNFAIP3	NoChange	0	NA	NoChange	0	NA	-0.689962	1.01606e-08	Down	SOX5_Independent	NA
AGO1	NoChange	0	NA	NoChange	0	NA	0.710224	1.08661e-08	Up	SOX5_Independent	NA
SMIM14	NoChange	0	NA	NoChange	0	NA	0.647599	1.10707e-08	Up	SOX5_Independent	NA
PEPD	NoChange	0	NA	NoChange	0	NA	0.904497	1.14542e-08	Up	SOX5_Independent	NA
WNK2	NoChange	0	NA	NoChange	0	NA	-4.95688	1.17577e-08	Down	SOX5_Independent	NA
APOBEC3B	NoChange	0	NA	NoChange	0	NA	-0.955284	1.21045e-08	Down	SOX5_Independent	NA
TMSB10	NoChange	0	NA	NoChange	0	NA	0.918255	1.21315e-08	Up	SOX5_Independent	NA
LCK	NoChange	0	NA	NoChange	0	NA	-2.2289	1.32804e-08	Down	SOX5_Independent	NA
CCL18	NoChange	0	NA	NoChange	0	NA	-4.18743	1.32804e-08	Down	SOX5_Independent	NA
SLC25A1	NoChange	0	NA	NoChange	0	NA	0.734448	1.33276e-08	Up	SOX5_Independent	NA
PYCR1	NoChange	0	NA	NoChange	0	NA	-0.72805	1.34326e-08	Down	SOX5_Independent	NA
ZHX2	NoChange	0	NA	NoChange	0	NA	-0.738789	1.46823e-08	Down	SOX5_Independent	NA
SMIM29	NoChange	0	NA	NoChange	0	NA	0.928173	1.62936e-08	Up	SOX5_Independent	NA
AFAP1	NoChange	0	NA	NoChange	0	NA	-1.21798	1.62936e-08	Down	SOX5_Independent	NA
MEX3C	NoChange	0	NA	NoChange	0	NA	-0.831923	1.67137e-08	Down	SOX5_Independent	NA
ARHGDIB	NoChange	0	NA	NoChange	0	NA	0.657743	1.8095e-08	Up	SOX5_Independent	NA
CPNE5	NoChange	0	NA	NoChange	0	NA	-0.721344	1.82265e-08	Down	SOX5_Independent	NA
CAPG	NoChange	0	NA	NoChange	0	NA	0.863204	1.97504e-08	Up	SOX5_Independent	NA
LAIR1	NoChange	0	NA	NoChange	0	NA	-1.26875	1.99102e-08	Down	SOX5_Independent	NA
CXCL10	NoChange	0	NA	NoChange	0	NA	-1.2801	2.09703e-08	Down	SOX5_Independent	NA
RCC2	NoChange	0	NA	NoChange	0	NA	-0.663154	2.37409e-08	Down	SOX5_Independent	NA
TP63	NoChange	0	NA	NoChange	0	NA	-0.814676	2.42797e-08	Down	SOX5_Independent	NA
SEC61A2	NoChange	0	NA	NoChange	0	NA	-1.00281	2.67329e-08	Down	SOX5_Independent	NA
RBM38	NoChange	0	NA	NoChange	0	NA	-0.691726	2.67951e-08	Down	SOX5_Independent	NA
MYL6	NoChange	0	NA	NoChange	0	NA	0.717089	2.81199e-08	Up	SOX5_Independent	NA
NF1	NoChange	0	NA	NoChange	0	NA	-0.799094	2.83932e-08	Down	SOX5_Independent	NA
GSK3B	NoChange	0	NA	NoChange	0	NA	0.771799	2.96524e-08	Up	SOX5_Independent	NA
SSBP2	NoChange	0	NA	NoChange	0	NA	-0.76739	2.99237e-08	Down	SOX5_Independent	NA
MT1X	NoChange	0	NA	NoChange	0	NA	1.9409	3.04328e-08	Up	SOX5_Independent	NA
ZBTB10	NoChange	0	NA	NoChange	0	NA	-0.687237	3.07313e-08	Down	SOX5_Independent	NA
FCMR	NoChange	0	NA	NoChange	0	NA	-2.64633	3.13043e-08	Down	SOX5_Independent	NA
IFI35	NoChange	0	NA	NoChange	0	NA	1.75053	3.53385e-08	Up	SOX5_Independent	NA
TAF4B	NoChange	0	NA	NoChange	0	NA	-0.774879	3.5731e-08	Down	SOX5_Independent	NA
PIM2	NoChange	0	NA	NoChange	0	NA	-0.7821	3.72405e-08	Down	SOX5_Independent	NA
ZNF318	NoChange	0	NA	NoChange	0	NA	-0.731571	3.75248e-08	Down	SOX5_Independent	NA
SNHG29	NoChange	0	NA	NoChange	0	NA	-0.60913	3.80303e-08	Down	SOX5_Independent	NA
BCL2L11	NoChange	0	NA	NoChange	0	NA	-0.650573	3.8719e-08	Down	SOX5_Independent	NA
SLC20A1	NoChange	0	NA	NoChange	0	NA	-0.705729	4.1371e-08	Down	SOX5_Independent	NA
SH3BGRL3	NoChange	0	NA	NoChange	0	NA	0.92316	4.7145e-08	Up	SOX5_Independent	NA
RALA	NoChange	0	NA	NoChange	0	NA	-0.68657	5.00379e-08	Down	SOX5_Independent	NA
CPEB4	NoChange	0	NA	NoChange	0	NA	-0.712622	5.1261e-08	Down	SOX5_Independent	NA
IL1R1	NoChange	0	NA	NoChange	0	NA	-2.37574	5.16733e-08	Down	SOX5_Independent	NA
ANXA6	NoChange	0	NA	NoChange	0	NA	0.712204	5.16733e-08	Up	SOX5_Independent	NA
ARSB	NoChange	0	NA	NoChange	0	NA	1.08805	5.29447e-08	Up	SOX5_Independent	NA
PCYT2	NoChange	0	NA	NoChange	0	NA	1.139	5.37511e-08	Up	SOX5_Independent	NA
TMSB4X	NoChange	0	NA	NoChange	0	NA	0.697664	5.42782e-08	Up	SOX5_Independent	NA
AC108925.1	NoChange	0	NA	NoChange	0	NA	-0.745157	5.74462e-08	Down	SOX5_Independent	NA
DDX21	NoChange	0	NA	NoChange	0	NA	-0.602073	6.08654e-08	Down	SOX5_Independent	NA
TBL1XR1	NoChange	0	NA	NoChange	0	NA	-0.62588	6.89862e-08	Down	SOX5_Independent	NA
SLC25A20	NoChange	0	NA	NoChange	0	NA	0.738686	6.96413e-08	Up	SOX5_Independent	NA
MIR3142HG	NoChange	0	NA	NoChange	0	NA	-1.26062	7.08343e-08	Down	SOX5_Independent	NA
BFSP2	NoChange	0	NA	NoChange	0	NA	-1.04037	7.18571e-08	Down	SOX5_Independent	NA
TCF3	NoChange	0	NA	NoChange	0	NA	-0.651934	7.42592e-08	Down	SOX5_Independent	NA
SLC38A1	NoChange	0	NA	NoChange	0	NA	-0.612958	7.61185e-08	Down	SOX5_Independent	NA
IFI44	NoChange	0	NA	NoChange	0	NA	2.59666	7.69801e-08	Up	SOX5_Independent	NA
B2M	NoChange	0	NA	NoChange	0	NA	0.627895	7.80848e-08	Up	SOX5_Independent	NA
ANKRD36BP2	NoChange	0	NA	NoChange	0	NA	-2.89974	8.20841e-08	Down	SOX5_Independent	NA
BCL2L12	NoChange	0	NA	NoChange	0	NA	0.872504	8.44744e-08	Up	SOX5_Independent	NA
HYAL4	NoChange	0	NA	NoChange	0	NA	-2.31789	9.14935e-08	Down	SOX5_Independent	NA
GDE1	NoChange	0	NA	NoChange	0	NA	0.744912	9.5857e-08	Up	SOX5_Independent	NA
UBASH3B	NoChange	0	NA	NoChange	0	NA	-1.15668	9.5857e-08	Down	SOX5_Independent	NA
CHST2	NoChange	0	NA	NoChange	0	NA	0.882066	1.1595e-07	Up	SOX5_Independent	NA
PGAM1	NoChange	0	NA	NoChange	0	NA	0.596686	1.1595e-07	Up	SOX5_Independent	NA
NFKBIE	NoChange	0	NA	NoChange	0	NA	-0.707524	1.17483e-07	Down	SOX5_Independent	NA
PPP2R5A	NoChange	0	NA	NoChange	0	NA	0.770543	1.28227e-07	Up	SOX5_Independent	NA
ADGRG1	NoChange	0	NA	NoChange	0	NA	-3.5166	1.34702e-07	Down	SOX5_Independent	NA
CAT	NoChange	0	NA	NoChange	0	NA	0.792286	1.42683e-07	Up	SOX5_Independent	NA
MCRIP1	NoChange	0	NA	NoChange	0	NA	1.03224	1.54341e-07	Up	SOX5_Independent	NA
HSPA9	NoChange	0	NA	NoChange	0	NA	-0.585724	1.60245e-07	Down	SOX5_Independent	NA
SNX10	NoChange	0	NA	NoChange	0	NA	0.733978	1.71796e-07	Up	SOX5_Independent	NA
FGD4	NoChange	0	NA	NoChange	0	NA	-1.30925	1.75057e-07	Down	SOX5_Independent	NA
CROT	NoChange	0	NA	NoChange	0	NA	1.60627	2.20894e-07	Up	SOX5_Independent	NA
GTDC1	NoChange	0	NA	NoChange	0	NA	1.0256	2.38066e-07	Up	SOX5_Independent	NA
YAP1	NoChange	0	NA	NoChange	0	NA	-1.53918	2.381e-07	Down	SOX5_Independent	NA
WNT5A	NoChange	0	NA	NoChange	0	NA	-1.09711	2.45152e-07	Down	SOX5_Independent	NA
TARBP1	NoChange	0	NA	NoChange	0	NA	0.736796	2.86449e-07	Up	SOX5_Independent	NA
STAT1	NoChange	0	NA	NoChange	0	NA	0.744782	3.06627e-07	Up	SOX5_Independent	NA
CTSZ	NoChange	0	NA	NoChange	0	NA	0.620688	3.50253e-07	Up	SOX5_Independent	NA
CD79A	NoChange	0	NA	NoChange	0	NA	-0.571376	3.55501e-07	Down	SOX5_Independent	NA
TMEM97	NoChange	0	NA	NoChange	0	NA	0.803971	3.62321e-07	Up	SOX5_Independent	NA
SHISA5	NoChange	0	NA	NoChange	0	NA	-0.62528	3.67537e-07	Down	SOX5_Independent	NA
AC006001.2	NoChange	0	NA	NoChange	0	NA	-1.50247	3.79496e-07	Down	SOX5_Independent	NA
ACLY	NoChange	0	NA	NoChange	0	NA	0.57987	3.80305e-07	Up	SOX5_Independent	NA
TLR10	NoChange	0	NA	NoChange	0	NA	0.72265	4.28324e-07	Up	SOX5_Independent	NA
SLC1A1	NoChange	0	NA	NoChange	0	NA	0.972945	4.42726e-07	Up	SOX5_Independent	NA
ITPR3	NoChange	0	NA	NoChange	0	NA	-1.02958	4.43924e-07	Down	SOX5_Independent	NA
MT-CO2	NoChange	0	NA	NoChange	0	NA	0.615122	4.44482e-07	Up	SOX5_Independent	NA
GLB1	NoChange	0	NA	NoChange	0	NA	0.766075	4.62827e-07	Up	SOX5_Independent	NA
LAT2	NoChange	0	NA	NoChange	0	NA	-0.651583	5.03875e-07	Down	SOX5_Independent	NA
MT-CO3	NoChange	0	NA	NoChange	0	NA	0.682296	5.05352e-07	Up	SOX5_Independent	NA
COMTD1	NoChange	0	NA	NoChange	0	NA	-0.783817	5.30051e-07	Down	SOX5_Independent	NA
MGA	NoChange	0	NA	NoChange	0	NA	-0.75659	5.38692e-07	Down	SOX5_Independent	NA
SPEN	NoChange	0	NA	NoChange	0	NA	-0.702076	5.69201e-07	Down	SOX5_Independent	NA
FOS	NoChange	0	NA	NoChange	0	NA	0.925351	5.92875e-07	Up	SOX5_Independent	NA
MEF2A	NoChange	0	NA	NoChange	0	NA	-0.661787	5.92875e-07	Down	SOX5_Independent	NA
HIBADH	NoChange	0	NA	NoChange	0	NA	0.741211	6.06716e-07	Up	SOX5_Independent	NA
GPR18	NoChange	0	NA	NoChange	0	NA	-0.791284	6.15246e-07	Down	SOX5_Independent	NA
BTG1	NoChange	0	NA	NoChange	0	NA	-0.609662	6.32799e-07	Down	SOX5_Independent	NA
VAMP1	NoChange	0	NA	NoChange	0	NA	0.738321	6.33831e-07	Up	SOX5_Independent	NA
TMEM230	NoChange	0	NA	NoChange	0	NA	0.590201	6.93846e-07	Up	SOX5_Independent	NA
GALNT12	NoChange	0	NA	NoChange	0	NA	2.22554	7.0103e-07	Up	SOX5_Independent	NA
NAXE	NoChange	0	NA	NoChange	0	NA	0.76331	7.12435e-07	Up	SOX5_Independent	NA
SLC44A1	NoChange	0	NA	NoChange	0	NA	0.745877	7.48488e-07	Up	SOX5_Independent	NA
C19orf54	NoChange	0	NA	NoChange	0	NA	-0.980566	7.6312e-07	Down	SOX5_Independent	NA
MFF	NoChange	0	NA	NoChange	0	NA	0.714696	7.64812e-07	Up	SOX5_Independent	NA
HNRNPC	NoChange	0	NA	NoChange	0	NA	-0.581431	7.67741e-07	Down	SOX5_Independent	NA
PDCD4	NoChange	0	NA	NoChange	0	NA	-0.594445	7.98493e-07	Down	SOX5_Independent	NA
SOD2	NoChange	0	NA	NoChange	0	NA	0.624026	7.99211e-07	Up	SOX5_Independent	NA
PDIA4	NoChange	0	NA	NoChange	0	NA	0.61905	8.09256e-07	Up	SOX5_Independent	NA
CYFIP2	NoChange	0	NA	NoChange	0	NA	0.58627	8.2928e-07	Up	SOX5_Independent	NA
POU2AF1	NoChange	0	NA	NoChange	0	NA	-0.650382	8.50885e-07	Down	SOX5_Independent	NA
PSMD2	NoChange	0	NA	NoChange	0	NA	0.611323	8.64253e-07	Up	SOX5_Independent	NA
TECR	NoChange	0	NA	NoChange	0	NA	0.720397	9.73883e-07	Up	SOX5_Independent	NA
DHX34	NoChange	0	NA	NoChange	0	NA	-1.05117	1.04458e-06	Down	SOX5_Independent	NA
IL10RA	NoChange	0	NA	NoChange	0	NA	-1.08667	1.04458e-06	Down	SOX5_Independent	NA
PRDM2	NoChange	0	NA	NoChange	0	NA	-0.593237	1.07985e-06	Down	SOX5_Independent	NA
SLC15A4	NoChange	0	NA	NoChange	0	NA	-0.616378	1.11876e-06	Down	SOX5_Independent	NA
PPTC7	NoChange	0	NA	NoChange	0	NA	-0.666344	1.2065e-06	Down	SOX5_Independent	NA
TRAPPC9	NoChange	0	NA	NoChange	0	NA	1.57983	1.20958e-06	Up	SOX5_Independent	NA
PREP	NoChange	0	NA	NoChange	0	NA	0.820721	1.27892e-06	Up	SOX5_Independent	NA
OSGEPL1	NoChange	0	NA	NoChange	0	NA	1.95884	1.27892e-06	Up	SOX5_Independent	NA
ZBTB2	NoChange	0	NA	NoChange	0	NA	-0.827614	1.315e-06	Down	SOX5_Independent	NA
TAF9	NoChange	0	NA	NoChange	0	NA	-0.7557	1.31716e-06	Down	SOX5_Independent	NA
CAB39L	NoChange	0	NA	NoChange	0	NA	-0.742986	1.35959e-06	Down	SOX5_Independent	NA
UNC13C	NoChange	0	NA	NoChange	0	NA	-1.75266	1.39165e-06	Down	SOX5_Independent	NA
NME4	NoChange	0	NA	NoChange	0	NA	0.652935	1.40646e-06	Up	SOX5_Independent	NA
RBM25	NoChange	0	NA	NoChange	0	NA	-0.594011	1.41268e-06	Down	SOX5_Independent	NA
NRXN3	NoChange	0	NA	NoChange	0	NA	1.05247	1.42956e-06	Up	SOX5_Independent	NA
RGS16	NoChange	0	NA	NoChange	0	NA	-0.675164	1.46523e-06	Down	SOX5_Independent	NA
MAP7D2	NoChange	0	NA	NoChange	0	NA	-1.76981	1.48517e-06	Down	SOX5_Independent	NA
KATNBL1	NoChange	0	NA	NoChange	0	NA	0.937877	1.51297e-06	Up	SOX5_Independent	NA
RASL11A	NoChange	0	NA	NoChange	0	NA	-1.80162	1.52558e-06	Down	SOX5_Independent	NA
SNHG4	NoChange	0	NA	NoChange	0	NA	-0.773729	1.53465e-06	Down	SOX5_Independent	NA
RPL10A	NoChange	0	NA	NoChange	0	NA	-0.617464	1.59575e-06	Down	SOX5_Independent	NA
SNX22	NoChange	0	NA	NoChange	0	NA	-0.766523	1.60186e-06	Down	SOX5_Independent	NA
WASF2	NoChange	0	NA	NoChange	0	NA	-0.573997	1.65778e-06	Down	SOX5_Independent	NA
EXOC2	NoChange	0	NA	NoChange	0	NA	0.758204	1.6668e-06	Up	SOX5_Independent	NA
IGHM	NoChange	0	NA	NoChange	0	NA	-0.528927	1.69174e-06	Down	SOX5_Independent	NA
SHKBP1	NoChange	0	NA	NoChange	0	NA	0.674435	1.71946e-06	Up	SOX5_Independent	NA
OST4	NoChange	0	NA	NoChange	0	NA	0.693798	1.72681e-06	Up	SOX5_Independent	NA
GABRA5	NoChange	0	NA	NoChange	0	NA	-0.879566	1.72681e-06	Down	SOX5_Independent	NA
TACC1	NoChange	0	NA	NoChange	0	NA	-0.666402	1.80158e-06	Down	SOX5_Independent	NA
MBTPS1	NoChange	0	NA	NoChange	0	NA	0.762793	1.8721e-06	Up	SOX5_Independent	NA
CSK	NoChange	0	NA	NoChange	0	NA	0.608337	1.88409e-06	Up	SOX5_Independent	NA
FASTK	NoChange	0	NA	NoChange	0	NA	0.636925	1.91172e-06	Up	SOX5_Independent	NA
RANBP10	NoChange	0	NA	NoChange	0	NA	-0.795551	1.92942e-06	Down	SOX5_Independent	NA
PMAIP1	NoChange	0	NA	NoChange	0	NA	-0.555442	2.07224e-06	Down	SOX5_Independent	NA
BBS9	NoChange	0	NA	NoChange	0	NA	1.46014	2.20607e-06	Up	SOX5_Independent	NA
SYNGAP1	NoChange	0	NA	NoChange	0	NA	-1.17926	2.2234e-06	Down	SOX5_Independent	NA
RNGTT	NoChange	0	NA	NoChange	0	NA	-0.749909	2.2314e-06	Down	SOX5_Independent	NA
TMEM229B	NoChange	0	NA	NoChange	0	NA	-1.88087	2.23745e-06	Down	SOX5_Independent	NA
FAM162A	NoChange	0	NA	NoChange	0	NA	0.624157	2.26303e-06	Up	SOX5_Independent	NA
CAMKMT	NoChange	0	NA	NoChange	0	NA	1.27441	2.29468e-06	Up	SOX5_Independent	NA
MT-CO1	NoChange	0	NA	NoChange	0	NA	0.527981	2.31864e-06	Up	SOX5_Independent	NA
RASSF1	NoChange	0	NA	NoChange	0	NA	-0.843374	2.43893e-06	Down	SOX5_Independent	NA
ATPAF2	NoChange	0	NA	NoChange	0	NA	0.806884	2.49947e-06	Up	SOX5_Independent	NA
NECTIN1	NoChange	0	NA	NoChange	0	NA	-0.635204	2.52044e-06	Down	SOX5_Independent	NA
SCP2	NoChange	0	NA	NoChange	0	NA	0.723297	2.55755e-06	Up	SOX5_Independent	NA
KDM6B	NoChange	0	NA	NoChange	0	NA	-0.906978	2.6376e-06	Down	SOX5_Independent	NA
CHP1	NoChange	0	NA	NoChange	0	NA	0.663165	2.72767e-06	Up	SOX5_Independent	NA
RNFT2	NoChange	0	NA	NoChange	0	NA	1.23595	2.73444e-06	Up	SOX5_Independent	NA
CLEC2D	NoChange	0	NA	NoChange	0	NA	-0.604427	2.76943e-06	Down	SOX5_Independent	NA
EIF2AK2	NoChange	0	NA	NoChange	0	NA	0.859872	2.76943e-06	Up	SOX5_Independent	NA
CDK4	NoChange	0	NA	NoChange	0	NA	-0.561896	2.78599e-06	Down	SOX5_Independent	NA
ARHGAP17	NoChange	0	NA	NoChange	0	NA	-0.753385	2.89805e-06	Down	SOX5_Independent	NA
ZFHX3	NoChange	0	NA	NoChange	0	NA	-1.43233	3.13058e-06	Down	SOX5_Independent	NA
MBNL3	NoChange	0	NA	NoChange	0	NA	-0.934147	3.22667e-06	Down	SOX5_Independent	NA
NR1D1	NoChange	0	NA	NoChange	0	NA	-1.74822	3.23704e-06	Down	SOX5_Independent	NA
RNASEH2C	NoChange	0	NA	NoChange	0	NA	0.710822	3.30531e-06	Up	SOX5_Independent	NA
PSMB4	NoChange	0	NA	NoChange	0	NA	0.587531	3.30531e-06	Up	SOX5_Independent	NA
ZNF394	NoChange	0	NA	NoChange	0	NA	-0.717876	3.31934e-06	Down	SOX5_Independent	NA
ZMYM2	NoChange	0	NA	NoChange	0	NA	-0.642728	3.49769e-06	Down	SOX5_Independent	NA
Z97192.3	NoChange	0	NA	NoChange	0	NA	-2.16944	3.78679e-06	Down	SOX5_Independent	NA
GSDME	NoChange	0	NA	NoChange	0	NA	-1.92298	4.33137e-06	Down	SOX5_Independent	NA
SARS	NoChange	0	NA	NoChange	0	NA	-0.559648	4.47042e-06	Down	SOX5_Independent	NA
HIBCH	NoChange	0	NA	NoChange	0	NA	1.53671	4.54744e-06	Up	SOX5_Independent	NA
HLA-B	NoChange	0	NA	NoChange	0	NA	0.531732	4.99326e-06	Up	SOX5_Independent	NA
DEF8	NoChange	0	NA	NoChange	0	NA	-0.834601	5.00067e-06	Down	SOX5_Independent	NA
SLC43A1	NoChange	0	NA	NoChange	0	NA	-0.547838	5.03592e-06	Down	SOX5_Independent	NA
TOR1AIP1	NoChange	0	NA	NoChange	0	NA	0.987964	5.10116e-06	Up	SOX5_Independent	NA
INPP4A	NoChange	0	NA	NoChange	0	NA	0.752234	5.10116e-06	Up	SOX5_Independent	NA
NACA	NoChange	0	NA	NoChange	0	NA	-0.608358	5.29867e-06	Down	SOX5_Independent	NA
PCK2	NoChange	0	NA	NoChange	0	NA	-0.544338	5.39502e-06	Down	SOX5_Independent	NA
MOB1A	NoChange	0	NA	NoChange	0	NA	0.594233	5.39848e-06	Up	SOX5_Independent	NA
MAPKAP1	NoChange	0	NA	NoChange	0	NA	0.652157	5.41609e-06	Up	SOX5_Independent	NA
CLEC7A	NoChange	0	NA	NoChange	0	NA	0.630044	5.99362e-06	Up	SOX5_Independent	NA
LRRC45	NoChange	0	NA	NoChange	0	NA	1.29856	6.09923e-06	Up	SOX5_Independent	NA
AIMP2	NoChange	0	NA	NoChange	0	NA	-0.654817	6.09923e-06	Down	SOX5_Independent	NA
MRRF	NoChange	0	NA	NoChange	0	NA	-0.625437	6.15472e-06	Down	SOX5_Independent	NA
GRK6	NoChange	0	NA	NoChange	0	NA	-0.578152	6.16751e-06	Down	SOX5_Independent	NA
MEPCE	NoChange	0	NA	NoChange	0	NA	-0.595373	6.16843e-06	Down	SOX5_Independent	NA
NPIPA1	NoChange	0	NA	NoChange	0	NA	-0.768748	6.30807e-06	Down	SOX5_Independent	NA
PSPC1	NoChange	0	NA	NoChange	0	NA	-0.64005	6.52344e-06	Down	SOX5_Independent	NA
HIVEP3	NoChange	0	NA	NoChange	0	NA	-1.05085	6.6499e-06	Down	SOX5_Independent	NA
HDAC3	NoChange	0	NA	NoChange	0	NA	0.639897	6.70504e-06	Up	SOX5_Independent	NA
UROS	NoChange	0	NA	NoChange	0	NA	0.634937	6.75548e-06	Up	SOX5_Independent	NA
HLA-DPA1	NoChange	0	NA	NoChange	0	NA	0.518199	6.85223e-06	Up	SOX5_Independent	NA
BIRC3	NoChange	0	NA	NoChange	0	NA	-0.555423	7.01524e-06	Down	SOX5_Independent	NA
CENPM	NoChange	0	NA	NoChange	0	NA	-0.638919	7.03459e-06	Down	SOX5_Independent	NA
TTLL5	NoChange	0	NA	NoChange	0	NA	0.993839	7.11521e-06	Up	SOX5_Independent	NA
JADE2	NoChange	0	NA	NoChange	0	NA	-0.624181	7.11521e-06	Down	SOX5_Independent	NA
RRAS	NoChange	0	NA	NoChange	0	NA	1.79937	7.11521e-06	Up	SOX5_Independent	NA
TRBC2	NoChange	0	NA	NoChange	0	NA	-2.40795	7.24717e-06	Down	SOX5_Independent	NA
ITGAD	NoChange	0	NA	NoChange	0	NA	-3.97436	7.4997e-06	Down	SOX5_Independent	NA
GBE1	NoChange	0	NA	NoChange	0	NA	0.836414	7.51672e-06	Up	SOX5_Independent	NA
LINC00910	NoChange	0	NA	NoChange	0	NA	0.848299	7.55521e-06	Up	SOX5_Independent	NA
HSPA8	NoChange	0	NA	NoChange	0	NA	0.514732	7.86439e-06	Up	SOX5_Independent	NA
GTPBP4	NoChange	0	NA	NoChange	0	NA	-0.563217	8.63393e-06	Down	SOX5_Independent	NA
CXCR4	NoChange	0	NA	NoChange	0	NA	-0.549591	8.63393e-06	Down	SOX5_Independent	NA
IRF8	NoChange	0	NA	NoChange	0	NA	-0.531386	8.63393e-06	Down	SOX5_Independent	NA
FSD1L	NoChange	0	NA	NoChange	0	NA	-0.73303	8.65923e-06	Down	SOX5_Independent	NA
MIA2	NoChange	0	NA	NoChange	0	NA	-0.565313	8.78217e-06	Down	SOX5_Independent	NA
RASGRP3	NoChange	0	NA	NoChange	0	NA	-0.621328	9.301e-06	Down	SOX5_Independent	NA
HIF1A-AS3	NoChange	0	NA	NoChange	0	NA	3.3197	9.61859e-06	Up	SOX5_Independent	NA
CASC4	NoChange	0	NA	NoChange	0	NA	0.586408	9.77246e-06	Up	SOX5_Independent	NA
VDAC3	NoChange	0	NA	NoChange	0	NA	0.667746	1.00798e-05	Up	SOX5_Independent	NA
SLC7A11	NoChange	0	NA	NoChange	0	NA	0.534836	1.013e-05	Up	SOX5_Independent	NA
POMGNT1	NoChange	0	NA	NoChange	0	NA	0.814268	1.013e-05	Up	SOX5_Independent	NA
DZANK1	NoChange	0	NA	NoChange	0	NA	2.04004	1.02044e-05	Up	SOX5_Independent	NA
JUND	NoChange	0	NA	NoChange	0	NA	-0.692239	1.03336e-05	Down	SOX5_Independent	NA
LDLRAP1	NoChange	0	NA	NoChange	0	NA	-1.33771	1.08389e-05	Down	SOX5_Independent	NA
NDUFB6	NoChange	0	NA	NoChange	0	NA	0.778433	1.09269e-05	Up	SOX5_Independent	NA
SGSH	NoChange	0	NA	NoChange	0	NA	-3.42782	1.11994e-05	Down	SOX5_Independent	NA
TGFBR1	NoChange	0	NA	NoChange	0	NA	-0.55241	1.12021e-05	Down	SOX5_Independent	NA
VEGFA	NoChange	0	NA	NoChange	0	NA	-0.588304	1.19555e-05	Down	SOX5_Independent	NA
LIMK1	NoChange	0	NA	NoChange	0	NA	0.756916	1.22839e-05	Up	SOX5_Independent	NA
BIN1	NoChange	0	NA	NoChange	0	NA	-1.54099	1.22843e-05	Down	SOX5_Independent	NA
NFATC4	NoChange	0	NA	NoChange	0	NA	-1.26196	1.2394e-05	Down	SOX5_Independent	NA
SLC26A6	NoChange	0	NA	NoChange	0	NA	0.750625	1.30307e-05	Up	SOX5_Independent	NA
MCUB	NoChange	0	NA	NoChange	0	NA	0.688866	1.33582e-05	Up	SOX5_Independent	NA
TGIF2	NoChange	0	NA	NoChange	0	NA	-0.579186	1.37957e-05	Down	SOX5_Independent	NA
PRCP	NoChange	0	NA	NoChange	0	NA	0.587789	1.37957e-05	Up	SOX5_Independent	NA
ATP5PD	NoChange	0	NA	NoChange	0	NA	0.595597	1.39646e-05	Up	SOX5_Independent	NA
GPR78	NoChange	0	NA	NoChange	0	NA	-2.51523	1.39646e-05	Down	SOX5_Independent	NA
TFB1M	NoChange	0	NA	NoChange	0	NA	0.900383	1.39841e-05	Up	SOX5_Independent	NA
SORBS1	NoChange	0	NA	NoChange	0	NA	-1.29285	1.40269e-05	Down	SOX5_Independent	NA
KLHL21	NoChange	0	NA	NoChange	0	NA	-0.711622	1.40821e-05	Down	SOX5_Independent	NA
SYS1	NoChange	0	NA	NoChange	0	NA	-0.594542	1.41195e-05	Down	SOX5_Independent	NA
ARV1	NoChange	0	NA	NoChange	0	NA	0.968013	1.43506e-05	Up	SOX5_Independent	NA
SLC5A5	NoChange	0	NA	NoChange	0	NA	-3.99846	1.53239e-05	Down	SOX5_Independent	NA
MT-ND6	NoChange	0	NA	NoChange	0	NA	0.525283	1.56091e-05	Up	SOX5_Independent	NA
LONP1	NoChange	0	NA	NoChange	0	NA	-0.541658	1.57252e-05	Down	SOX5_Independent	NA
DERL3	NoChange	0	NA	NoChange	0	NA	-2.74406	1.57252e-05	Down	SOX5_Independent	NA
CRYZ	NoChange	0	NA	NoChange	0	NA	-0.637545	1.60705e-05	Down	SOX5_Independent	NA
GAPDH	NoChange	0	NA	NoChange	0	NA	0.497202	1.60705e-05	Up	SOX5_Independent	NA
SERPINB10	NoChange	0	NA	NoChange	0	NA	-1.20345	1.60873e-05	Down	SOX5_Independent	NA
PKIA	NoChange	0	NA	NoChange	0	NA	1.12139	1.61014e-05	Up	SOX5_Independent	NA
ZDHHC12	NoChange	0	NA	NoChange	0	NA	0.906086	1.61299e-05	Up	SOX5_Independent	NA
IFIT2	NoChange	0	NA	NoChange	0	NA	1.40935	1.61299e-05	Up	SOX5_Independent	NA
RFFL	NoChange	0	NA	NoChange	0	NA	0.770666	1.62244e-05	Up	SOX5_Independent	NA
LAMP3	NoChange	0	NA	NoChange	0	NA	3.95137	1.66269e-05	Up	SOX5_Independent	NA
CLPX	NoChange	0	NA	NoChange	0	NA	-0.578749	1.68073e-05	Down	SOX5_Independent	NA
NCALD	NoChange	0	NA	NoChange	0	NA	0.643996	1.68162e-05	Up	SOX5_Independent	NA
PHB	NoChange	0	NA	NoChange	0	NA	0.57078	1.6876e-05	Up	SOX5_Independent	NA
AP003068.4	NoChange	0	NA	NoChange	0	NA	2.10876	1.68891e-05	Up	SOX5_Independent	NA
MDH1	NoChange	0	NA	NoChange	0	NA	0.518114	1.74643e-05	Up	SOX5_Independent	NA
CBX6	NoChange	0	NA	NoChange	0	NA	-0.596374	1.74643e-05	Down	SOX5_Independent	NA
PTP4A2	NoChange	0	NA	NoChange	0	NA	0.563686	1.77437e-05	Up	SOX5_Independent	NA
UPF1	NoChange	0	NA	NoChange	0	NA	-0.736681	1.77437e-05	Down	SOX5_Independent	NA
DMWD	NoChange	0	NA	NoChange	0	NA	-1.06852	1.83768e-05	Down	SOX5_Independent	NA
PDE4DIP	NoChange	0	NA	NoChange	0	NA	1.32001	1.83768e-05	Up	SOX5_Independent	NA
ZCRB1	NoChange	0	NA	NoChange	0	NA	0.651849	1.83768e-05	Up	SOX5_Independent	NA
HMGA1	NoChange	0	NA	NoChange	0	NA	-0.499747	1.83768e-05	Down	SOX5_Independent	NA
BRWD1	NoChange	0	NA	NoChange	0	NA	-0.703204	1.8445e-05	Down	SOX5_Independent	NA
GTPBP10	NoChange	0	NA	NoChange	0	NA	-0.62912	1.87556e-05	Down	SOX5_Independent	NA
PLEKHG4	NoChange	0	NA	NoChange	0	NA	-1.60871	1.90066e-05	Down	SOX5_Independent	NA
GABPB2	NoChange	0	NA	NoChange	0	NA	-1.20135	2.01404e-05	Down	SOX5_Independent	NA
RTCB	NoChange	0	NA	NoChange	0	NA	0.608182	2.01882e-05	Up	SOX5_Independent	NA
LHFPL2	NoChange	0	NA	NoChange	0	NA	-0.831442	2.07583e-05	Down	SOX5_Independent	NA
USP5	NoChange	0	NA	NoChange	0	NA	0.651741	2.07583e-05	Up	SOX5_Independent	NA
KBTBD2	NoChange	0	NA	NoChange	0	NA	-0.696736	2.07953e-05	Down	SOX5_Independent	NA
XBP1	NoChange	0	NA	NoChange	0	NA	-0.50967	2.1107e-05	Down	SOX5_Independent	NA
SF1	NoChange	0	NA	NoChange	0	NA	-0.500925	2.12695e-05	Down	SOX5_Independent	NA
MGLL	NoChange	0	NA	NoChange	0	NA	-0.721906	2.14635e-05	Down	SOX5_Independent	NA
PDXK	NoChange	0	NA	NoChange	0	NA	-0.675723	2.23419e-05	Down	SOX5_Independent	NA
EDEM2	NoChange	0	NA	NoChange	0	NA	0.654961	2.23499e-05	Up	SOX5_Independent	NA
GPCPD1	NoChange	0	NA	NoChange	0	NA	-0.58461	2.23765e-05	Down	SOX5_Independent	NA
B4GAT1	NoChange	0	NA	NoChange	0	NA	1.17833	2.23765e-05	Up	SOX5_Independent	NA
MBD4	NoChange	0	NA	NoChange	0	NA	0.834817	2.24181e-05	Up	SOX5_Independent	NA
LANCL1	NoChange	0	NA	NoChange	0	NA	0.568563	2.26179e-05	Up	SOX5_Independent	NA
USB1	NoChange	0	NA	NoChange	0	NA	0.662656	2.31677e-05	Up	SOX5_Independent	NA
MDM4	NoChange	0	NA	NoChange	0	NA	-0.5874	2.34538e-05	Down	SOX5_Independent	NA
SLC19A1	NoChange	0	NA	NoChange	0	NA	-0.65401	2.40638e-05	Down	SOX5_Independent	NA
SEPTIN1	NoChange	0	NA	NoChange	0	NA	0.630588	2.44104e-05	Up	SOX5_Independent	NA
LARP4B	NoChange	0	NA	NoChange	0	NA	-0.542726	2.45317e-05	Down	SOX5_Independent	NA
EMB	NoChange	0	NA	NoChange	0	NA	0.587348	2.49065e-05	Up	SOX5_Independent	NA
NBEAL2	NoChange	0	NA	NoChange	0	NA	0.585109	2.52197e-05	Up	SOX5_Independent	NA
CEND1	NoChange	0	NA	NoChange	0	NA	-0.946875	2.52468e-05	Down	SOX5_Independent	NA
PDCD4-AS1	NoChange	0	NA	NoChange	0	NA	-1.14308	2.54029e-05	Down	SOX5_Independent	NA
CCDC88C	NoChange	0	NA	NoChange	0	NA	-0.554939	2.54029e-05	Down	SOX5_Independent	NA
SLTM	NoChange	0	NA	NoChange	0	NA	-0.545063	2.58868e-05	Down	SOX5_Independent	NA
HIST1H1C	NoChange	0	NA	NoChange	0	NA	-1.11448	2.60567e-05	Down	SOX5_Independent	NA
ABHD4	NoChange	0	NA	NoChange	0	NA	0.705275	2.66517e-05	Up	SOX5_Independent	NA
NCBP2	NoChange	0	NA	NoChange	0	NA	0.547814	2.66517e-05	Up	SOX5_Independent	NA
COL4A2	NoChange	0	NA	NoChange	0	NA	-2.50532	2.70069e-05	Down	SOX5_Independent	NA
SERPINA9	NoChange	0	NA	NoChange	0	NA	0.547947	2.7049e-05	Up	SOX5_Independent	NA
FBXW2	NoChange	0	NA	NoChange	0	NA	0.583225	2.75521e-05	Up	SOX5_Independent	NA
SNHG6	NoChange	0	NA	NoChange	0	NA	-0.702114	2.78196e-05	Down	SOX5_Independent	NA
RRAS2	NoChange	0	NA	NoChange	0	NA	-0.585803	2.78519e-05	Down	SOX5_Independent	NA
CBFB	NoChange	0	NA	NoChange	0	NA	-0.596348	2.84993e-05	Down	SOX5_Independent	NA
PDHB	NoChange	0	NA	NoChange	0	NA	0.55239	2.85231e-05	Up	SOX5_Independent	NA
DMC1	NoChange	0	NA	NoChange	0	NA	-1.13805	2.89054e-05	Down	SOX5_Independent	NA
LYAR	NoChange	0	NA	NoChange	0	NA	-0.650483	2.9021e-05	Down	SOX5_Independent	NA
MANEA	NoChange	0	NA	NoChange	0	NA	1.19515	2.92238e-05	Up	SOX5_Independent	NA
CREB3L1	NoChange	0	NA	NoChange	0	NA	-4.15552	2.9227e-05	Down	SOX5_Independent	NA
ETS1	NoChange	0	NA	NoChange	0	NA	-0.592934	2.96698e-05	Down	SOX5_Independent	NA
TPSB2	NoChange	0	NA	NoChange	0	NA	-5.94302	2.98565e-05	Down	SOX5_Independent	NA
QPRT	NoChange	0	NA	NoChange	0	NA	0.531667	3.04666e-05	Up	SOX5_Independent	NA
B4GALT5	NoChange	0	NA	NoChange	0	NA	-0.744461	3.12154e-05	Down	SOX5_Independent	NA
BTF3	NoChange	0	NA	NoChange	0	NA	-0.560831	3.12228e-05	Down	SOX5_Independent	NA
ANKIB1	NoChange	0	NA	NoChange	0	NA	0.687615	3.16772e-05	Up	SOX5_Independent	NA
MGAT4A	NoChange	0	NA	NoChange	0	NA	-0.750884	3.21802e-05	Down	SOX5_Independent	NA
PPM1A	NoChange	0	NA	NoChange	0	NA	-0.548105	3.21802e-05	Down	SOX5_Independent	NA
KMO	NoChange	0	NA	NoChange	0	NA	-1.13096	3.29656e-05	Down	SOX5_Independent	NA
SYVN1	NoChange	0	NA	NoChange	0	NA	-0.555803	3.34216e-05	Down	SOX5_Independent	NA
SESN3	NoChange	0	NA	NoChange	0	NA	0.726517	3.36353e-05	Up	SOX5_Independent	NA
THOC3	NoChange	0	NA	NoChange	0	NA	0.797083	3.38403e-05	Up	SOX5_Independent	NA
FTL	NoChange	0	NA	NoChange	0	NA	0.489772	3.38403e-05	Up	SOX5_Independent	NA
NR1D2	NoChange	0	NA	NoChange	0	NA	-1.00419	3.42301e-05	Down	SOX5_Independent	NA
PHKB	NoChange	0	NA	NoChange	0	NA	0.784432	3.44476e-05	Up	SOX5_Independent	NA
ABCA1	NoChange	0	NA	NoChange	0	NA	-0.797402	3.47177e-05	Down	SOX5_Independent	NA
LRP5	NoChange	0	NA	NoChange	0	NA	-3.03009	3.47177e-05	Down	SOX5_Independent	NA
CCAR1	NoChange	0	NA	NoChange	0	NA	-0.58593	3.47177e-05	Down	SOX5_Independent	NA
CXXC1	NoChange	0	NA	NoChange	0	NA	0.804777	3.488e-05	Up	SOX5_Independent	NA
MGST3	NoChange	0	NA	NoChange	0	NA	1.11852	3.51753e-05	Up	SOX5_Independent	NA
MBP	NoChange	0	NA	NoChange	0	NA	-0.600418	3.65634e-05	Down	SOX5_Independent	NA
SPRED2	NoChange	0	NA	NoChange	0	NA	-0.613792	3.70228e-05	Down	SOX5_Independent	NA
APEH	NoChange	0	NA	NoChange	0	NA	0.576972	3.72593e-05	Up	SOX5_Independent	NA
WDR61	NoChange	0	NA	NoChange	0	NA	0.612364	3.72593e-05	Up	SOX5_Independent	NA
TRRAP	NoChange	0	NA	NoChange	0	NA	-0.576717	3.7878e-05	Down	SOX5_Independent	NA
PHF23	NoChange	0	NA	NoChange	0	NA	-0.694649	3.85161e-05	Down	SOX5_Independent	NA
FPGT	NoChange	0	NA	NoChange	0	NA	1.9333	3.86168e-05	Up	SOX5_Independent	NA
LPCAT1	NoChange	0	NA	NoChange	0	NA	-0.634595	3.86656e-05	Down	SOX5_Independent	NA
ACAD8	NoChange	0	NA	NoChange	0	NA	0.741609	4.006e-05	Up	SOX5_Independent	NA
IGLC2	NoChange	0	NA	NoChange	0	NA	-4.20331	4.006e-05	Down	SOX5_Independent	NA
TCF4	NoChange	0	NA	NoChange	0	NA	-0.590254	4.03323e-05	Down	SOX5_Independent	NA
ARHGAP31	NoChange	0	NA	NoChange	0	NA	1.22812	4.05484e-05	Up	SOX5_Independent	NA
DHX29	NoChange	0	NA	NoChange	0	NA	0.857482	4.15175e-05	Up	SOX5_Independent	NA
PIK3AP1	NoChange	0	NA	NoChange	0	NA	0.483328	4.22109e-05	Up	SOX5_Independent	NA
GDAP1	NoChange	0	NA	NoChange	0	NA	-0.621943	4.35393e-05	Down	SOX5_Independent	NA
ENO3	NoChange	0	NA	NoChange	0	NA	-1.39467	4.35727e-05	Down	SOX5_Independent	NA
POLR3H	NoChange	0	NA	NoChange	0	NA	-0.773846	4.35984e-05	Down	SOX5_Independent	NA
GLE1	NoChange	0	NA	NoChange	0	NA	0.65915	4.39594e-05	Up	SOX5_Independent	NA
NPC1	NoChange	0	NA	NoChange	0	NA	-0.613225	4.47252e-05	Down	SOX5_Independent	NA
FAM3C	NoChange	0	NA	NoChange	0	NA	-0.524752	4.55307e-05	Down	SOX5_Independent	NA
RBCK1	NoChange	0	NA	NoChange	0	NA	0.531874	4.74303e-05	Up	SOX5_Independent	NA
PRDX5	NoChange	0	NA	NoChange	0	NA	0.515995	4.84184e-05	Up	SOX5_Independent	NA
DKC1	NoChange	0	NA	NoChange	0	NA	-0.497706	4.90805e-05	Down	SOX5_Independent	NA
BATF	NoChange	0	NA	NoChange	0	NA	-0.920714	4.91012e-05	Down	SOX5_Independent	NA
NDUFAF3	NoChange	0	NA	NoChange	0	NA	-0.699658	4.96493e-05	Down	SOX5_Independent	NA
RPL21	NoChange	0	NA	NoChange	0	NA	-0.608915	4.97628e-05	Down	SOX5_Independent	NA
LPXN	NoChange	0	NA	NoChange	0	NA	0.484813	5.07343e-05	Up	SOX5_Independent	NA
PLD6	NoChange	0	NA	NoChange	0	NA	-1.0776	5.12664e-05	Down	SOX5_Independent	NA
IK	NoChange	0	NA	NoChange	0	NA	0.642906	5.15684e-05	Up	SOX5_Independent	NA
CALR	NoChange	0	NA	NoChange	0	NA	0.565878	5.18227e-05	Up	SOX5_Independent	NA
MT-ND2	NoChange	0	NA	NoChange	0	NA	0.484989	5.21301e-05	Up	SOX5_Independent	NA
LYSMD2	NoChange	0	NA	NoChange	0	NA	-0.68685	5.27197e-05	Down	SOX5_Independent	NA
BHLHE40	NoChange	0	NA	NoChange	0	NA	-1.03882	5.27861e-05	Down	SOX5_Independent	NA
LRCH1	NoChange	0	NA	NoChange	0	NA	-0.723175	5.32713e-05	Down	SOX5_Independent	NA
GM2A	NoChange	0	NA	NoChange	0	NA	0.515927	5.41744e-05	Up	SOX5_Independent	NA
NT5DC4	NoChange	0	NA	NoChange	0	NA	-2.77209	5.4429e-05	Down	SOX5_Independent	NA
SNHG15	NoChange	0	NA	NoChange	0	NA	-0.507277	5.48207e-05	Down	SOX5_Independent	NA
MLF2	NoChange	0	NA	NoChange	0	NA	0.495635	5.49815e-05	Up	SOX5_Independent	NA
CETN2	NoChange	0	NA	NoChange	0	NA	0.767354	5.58432e-05	Up	SOX5_Independent	NA
SHFL	NoChange	0	NA	NoChange	0	NA	1.21276	5.61562e-05	Up	SOX5_Independent	NA
PRUNE1	NoChange	0	NA	NoChange	0	NA	0.789743	5.68855e-05	Up	SOX5_Independent	NA
TLN2	NoChange	0	NA	NoChange	0	NA	0.812965	5.72449e-05	Up	SOX5_Independent	NA
TMEM159	NoChange	0	NA	NoChange	0	NA	0.815626	5.76866e-05	Up	SOX5_Independent	NA
EVI2B	NoChange	0	NA	NoChange	0	NA	0.633691	5.84001e-05	Up	SOX5_Independent	NA
NCOA6	NoChange	0	NA	NoChange	0	NA	-0.57656	6.01521e-05	Down	SOX5_Independent	NA
MIR22HG	NoChange	0	NA	NoChange	0	NA	-1.3706	6.28272e-05	Down	SOX5_Independent	NA
THOC6	NoChange	0	NA	NoChange	0	NA	-0.62392	6.30776e-05	Down	SOX5_Independent	NA
ATG4C	NoChange	0	NA	NoChange	0	NA	0.812673	6.31499e-05	Up	SOX5_Independent	NA
GMDS	NoChange	0	NA	NoChange	0	NA	1.09839	6.31499e-05	Up	SOX5_Independent	NA
TMEM14B	NoChange	0	NA	NoChange	0	NA	0.557028	6.32752e-05	Up	SOX5_Independent	NA
JMY	NoChange	0	NA	NoChange	0	NA	-0.683331	6.50131e-05	Down	SOX5_Independent	NA
FOXK1	NoChange	0	NA	NoChange	0	NA	-0.614178	6.53341e-05	Down	SOX5_Independent	NA
PGAP2	NoChange	0	NA	NoChange	0	NA	0.606126	6.73369e-05	Up	SOX5_Independent	NA
MANBA	NoChange	0	NA	NoChange	0	NA	0.695136	6.82502e-05	Up	SOX5_Independent	NA
SPIDR	NoChange	0	NA	NoChange	0	NA	0.73987	6.85281e-05	Up	SOX5_Independent	NA
MT-ATP8	NoChange	0	NA	NoChange	0	NA	0.720775	6.94354e-05	Up	SOX5_Independent	NA
BST2	NoChange	0	NA	NoChange	0	NA	0.505346	7.26671e-05	Up	SOX5_Independent	NA
KRAS	NoChange	0	NA	NoChange	0	NA	-0.5624	7.33228e-05	Down	SOX5_Independent	NA
DCXR	NoChange	0	NA	NoChange	0	NA	0.61082	7.36329e-05	Up	SOX5_Independent	NA
HVCN1	NoChange	0	NA	NoChange	0	NA	-0.528287	7.53392e-05	Down	SOX5_Independent	NA
SLC25A4	NoChange	0	NA	NoChange	0	NA	0.501295	7.60357e-05	Up	SOX5_Independent	NA
VPS4A	NoChange	0	NA	NoChange	0	NA	0.617943	7.89988e-05	Up	SOX5_Independent	NA
FBXL17	NoChange	0	NA	NoChange	0	NA	1.26109	7.91125e-05	Up	SOX5_Independent	NA
CDKN2C	NoChange	0	NA	NoChange	0	NA	0.796134	7.91125e-05	Up	SOX5_Independent	NA
UBE4B	NoChange	0	NA	NoChange	0	NA	0.605354	7.91125e-05	Up	SOX5_Independent	NA
TRAPPC1	NoChange	0	NA	NoChange	0	NA	0.607569	7.95295e-05	Up	SOX5_Independent	NA
CD46	NoChange	0	NA	NoChange	0	NA	0.6064	7.95348e-05	Up	SOX5_Independent	NA
NOA1	NoChange	0	NA	NoChange	0	NA	0.692606	8.13921e-05	Up	SOX5_Independent	NA
SEC63	NoChange	0	NA	NoChange	0	NA	-0.535864	8.25357e-05	Down	SOX5_Independent	NA
IVD	NoChange	0	NA	NoChange	0	NA	0.609716	8.28183e-05	Up	SOX5_Independent	NA
AL606500.1	NoChange	0	NA	NoChange	0	NA	-1.16778	8.28183e-05	Down	SOX5_Independent	NA
VAV3	NoChange	0	NA	NoChange	0	NA	-3.03728	8.30572e-05	Down	SOX5_Independent	NA
RNF216	NoChange	0	NA	NoChange	0	NA	0.579371	8.31195e-05	Up	SOX5_Independent	NA
PPHLN1	NoChange	0	NA	NoChange	0	NA	0.587839	8.5035e-05	Up	SOX5_Independent	NA
TBCB	NoChange	0	NA	NoChange	0	NA	0.528285	8.57522e-05	Up	SOX5_Independent	NA
USP22	NoChange	0	NA	NoChange	0	NA	-0.584062	8.57974e-05	Down	SOX5_Independent	NA
LRRC8D	NoChange	0	NA	NoChange	0	NA	0.582489	8.58028e-05	Up	SOX5_Independent	NA
RDH11	NoChange	0	NA	NoChange	0	NA	0.593131	8.59788e-05	Up	SOX5_Independent	NA
LRBA	NoChange	0	NA	NoChange	0	NA	0.549996	8.84133e-05	Up	SOX5_Independent	NA
BPGM	NoChange	0	NA	NoChange	0	NA	1.36459	9.00466e-05	Up	SOX5_Independent	NA
ZDHHC14	NoChange	0	NA	NoChange	0	NA	0.589707	9.09928e-05	Up	SOX5_Independent	NA
DGLUCY	NoChange	0	NA	NoChange	0	NA	0.67375	9.18482e-05	Up	SOX5_Independent	NA
ICMT	NoChange	0	NA	NoChange	0	NA	0.494013	9.41423e-05	Up	SOX5_Independent	NA
DGAT1	NoChange	0	NA	NoChange	0	NA	0.95776	9.82541e-05	Up	SOX5_Independent	NA
MIR210HG	NoChange	0	NA	NoChange	0	NA	2.18214	0.000100263	Up	SOX5_Independent	NA
SRRD	NoChange	0	NA	NoChange	0	NA	-0.749017	0.00010052	Down	SOX5_Independent	NA
ALCAM	NoChange	0	NA	NoChange	0	NA	0.617196	0.000102985	Up	SOX5_Independent	NA
RIMS2	NoChange	0	NA	NoChange	0	NA	-1.76326	0.000103097	Down	SOX5_Independent	NA
NUCB1	NoChange	0	NA	NoChange	0	NA	0.725203	0.000103097	Up	SOX5_Independent	NA
NOP58	NoChange	0	NA	NoChange	0	NA	-0.492207	0.000103811	Down	SOX5_Independent	NA
ZNF3	NoChange	0	NA	NoChange	0	NA	-0.635634	0.000106796	Down	SOX5_Independent	NA
ACADVL	NoChange	0	NA	NoChange	0	NA	0.460364	0.00010727	Up	SOX5_Independent	NA
GOT2	NoChange	0	NA	NoChange	0	NA	-0.459626	0.000107731	Down	SOX5_Independent	NA
SORL1	NoChange	0	NA	NoChange	0	NA	0.48441	0.000107866	Up	SOX5_Independent	NA
HRAS	NoChange	0	NA	NoChange	0	NA	-0.76886	0.000108635	Down	SOX5_Independent	NA
TLE3	NoChange	0	NA	NoChange	0	NA	-0.607375	0.000109169	Down	SOX5_Independent	NA
P4HB	NoChange	0	NA	NoChange	0	NA	0.497955	0.000112001	Up	SOX5_Independent	NA
BOD1L1	NoChange	0	NA	NoChange	0	NA	-0.612323	0.000113772	Down	SOX5_Independent	NA
ADNP2	NoChange	0	NA	NoChange	0	NA	-0.698881	0.000114633	Down	SOX5_Independent	NA
REXO2	NoChange	0	NA	NoChange	0	NA	0.776292	0.000118617	Up	SOX5_Independent	NA
THAP6	NoChange	0	NA	NoChange	0	NA	0.954409	0.000118617	Up	SOX5_Independent	NA
PER2	NoChange	0	NA	NoChange	0	NA	-0.824161	0.000122913	Down	SOX5_Independent	NA
FIBP	NoChange	0	NA	NoChange	0	NA	0.527766	0.00012523	Up	SOX5_Independent	NA
EFR3A	NoChange	0	NA	NoChange	0	NA	0.624544	0.000126385	Up	SOX5_Independent	NA
HERPUD2	NoChange	0	NA	NoChange	0	NA	0.681422	0.000127061	Up	SOX5_Independent	NA
PHRF1	NoChange	0	NA	NoChange	0	NA	-0.799554	0.000127376	Down	SOX5_Independent	NA
DECR2	NoChange	0	NA	NoChange	0	NA	0.68437	0.000128417	Up	SOX5_Independent	NA
DCP2	NoChange	0	NA	NoChange	0	NA	-0.591949	0.000130522	Down	SOX5_Independent	NA
CTDSP1	NoChange	0	NA	NoChange	0	NA	-0.708782	0.000131837	Down	SOX5_Independent	NA
ZC3H12C	NoChange	0	NA	NoChange	0	NA	-1.1021	0.00013577	Down	SOX5_Independent	NA
NR2C1	NoChange	0	NA	NoChange	0	NA	0.75062	0.000137436	Up	SOX5_Independent	NA
ATP5MC2	NoChange	0	NA	NoChange	0	NA	0.554176	0.000138655	Up	SOX5_Independent	NA
SRCIN1	NoChange	0	NA	NoChange	0	NA	-2.90267	0.000140856	Down	SOX5_Independent	NA
LINC00877	NoChange	0	NA	NoChange	0	NA	-0.816251	0.000142593	Down	SOX5_Independent	NA
TMEM9B	NoChange	0	NA	NoChange	0	NA	0.635511	0.000143196	Up	SOX5_Independent	NA
VPS26A	NoChange	0	NA	NoChange	0	NA	-0.540119	0.000143196	Down	SOX5_Independent	NA
HPS3	NoChange	0	NA	NoChange	0	NA	0.943794	0.000145869	Up	SOX5_Independent	NA
NELFCD	NoChange	0	NA	NoChange	0	NA	-0.491017	0.000148637	Down	SOX5_Independent	NA
RPL23A	NoChange	0	NA	NoChange	0	NA	-0.473257	0.000149557	Down	SOX5_Independent	NA
DDIT3	NoChange	0	NA	NoChange	0	NA	-0.67216	0.000150135	Down	SOX5_Independent	NA
CNTN4	NoChange	0	NA	NoChange	0	NA	-1.48492	0.000151958	Down	SOX5_Independent	NA
TTC14	NoChange	0	NA	NoChange	0	NA	0.846387	0.000152754	Up	SOX5_Independent	NA
SMS	NoChange	0	NA	NoChange	0	NA	-0.810597	0.000153733	Down	SOX5_Independent	NA
SNHG7	NoChange	0	NA	NoChange	0	NA	-0.612284	0.000154849	Down	SOX5_Independent	NA
NCKIPSD	NoChange	0	NA	NoChange	0	NA	0.804836	0.000156986	Up	SOX5_Independent	NA
HNRNPU	NoChange	0	NA	NoChange	0	NA	-0.466749	0.000157241	Down	SOX5_Independent	NA
MAP4K4	NoChange	0	NA	NoChange	0	NA	-0.476555	0.000157241	Down	SOX5_Independent	NA
IRF3	NoChange	0	NA	NoChange	0	NA	0.508758	0.000159083	Up	SOX5_Independent	NA
ANKZF1	NoChange	0	NA	NoChange	0	NA	0.649768	0.000159689	Up	SOX5_Independent	NA
SYNCRIP	NoChange	0	NA	NoChange	0	NA	-0.484567	0.0001602	Down	SOX5_Independent	NA
MARCKSL1	NoChange	0	NA	NoChange	0	NA	0.448758	0.000162519	Up	SOX5_Independent	NA
KMT2B	NoChange	0	NA	NoChange	0	NA	-0.639336	0.000162672	Down	SOX5_Independent	NA
CHMP2A	NoChange	0	NA	NoChange	0	NA	0.65793	0.000165162	Up	SOX5_Independent	NA
RIMKLA	NoChange	0	NA	NoChange	0	NA	1.18356	0.00016937	Up	SOX5_Independent	NA
ZFP36	NoChange	0	NA	NoChange	0	NA	-0.976771	0.000169696	Down	SOX5_Independent	NA
ALDH1A1	NoChange	0	NA	NoChange	0	NA	1.16721	0.000173255	Up	SOX5_Independent	NA
HOXA1	NoChange	0	NA	NoChange	0	NA	1.4067	0.000173255	Up	SOX5_Independent	NA
ACTL8	NoChange	0	NA	NoChange	0	NA	-1.6601	0.000173352	Down	SOX5_Independent	NA
REPIN1	NoChange	0	NA	NoChange	0	NA	-0.471239	0.000174776	Down	SOX5_Independent	NA
NDUFAF5	NoChange	0	NA	NoChange	0	NA	-0.67043	0.000174841	Down	SOX5_Independent	NA
BRD1	NoChange	0	NA	NoChange	0	NA	-0.709506	0.000175442	Down	SOX5_Independent	NA
PFKFB4	NoChange	0	NA	NoChange	0	NA	1.07913	0.000181548	Up	SOX5_Independent	NA
UCHL1	NoChange	0	NA	NoChange	0	NA	0.523712	0.000183394	Up	SOX5_Independent	NA
FRRS1	NoChange	0	NA	NoChange	0	NA	1.94818	0.000185007	Up	SOX5_Independent	NA
GABARAPL2	NoChange	0	NA	NoChange	0	NA	-0.493293	0.000185165	Down	SOX5_Independent	NA
SLC6A9	NoChange	0	NA	NoChange	0	NA	-0.749002	0.000186179	Down	SOX5_Independent	NA
HIF1A	NoChange	0	NA	NoChange	0	NA	-0.464366	0.000186967	Down	SOX5_Independent	NA
RSL1D1	NoChange	0	NA	NoChange	0	NA	-0.454108	0.000187416	Down	SOX5_Independent	NA
NDUFA4L2	NoChange	0	NA	NoChange	0	NA	-1.37965	0.000190996	Down	SOX5_Independent	NA
SQOR	NoChange	0	NA	NoChange	0	NA	1.46059	0.000192165	Up	SOX5_Independent	NA
PFKL	NoChange	0	NA	NoChange	0	NA	0.528791	0.000192165	Up	SOX5_Independent	NA
GSR	NoChange	0	NA	NoChange	0	NA	0.524563	0.000195675	Up	SOX5_Independent	NA
CYBC1	NoChange	0	NA	NoChange	0	NA	0.635945	0.000197485	Up	SOX5_Independent	NA
NME3	NoChange	0	NA	NoChange	0	NA	0.757503	0.000200111	Up	SOX5_Independent	NA
CCDC74A	NoChange	0	NA	NoChange	0	NA	-0.580319	0.000204294	Down	SOX5_Independent	NA
KLHL6	NoChange	0	NA	NoChange	0	NA	-0.511397	0.000204294	Down	SOX5_Independent	NA
FAM172A	NoChange	0	NA	NoChange	0	NA	1.48456	0.000206252	Up	SOX5_Independent	NA
TPK1	NoChange	0	NA	NoChange	0	NA	1.85054	0.000206252	Up	SOX5_Independent	NA
HNRNPA3	NoChange	0	NA	NoChange	0	NA	-0.444607	0.000206252	Down	SOX5_Independent	NA
WDR43	NoChange	0	NA	NoChange	0	NA	-0.550239	0.000207211	Down	SOX5_Independent	NA
PCYOX1	NoChange	0	NA	NoChange	0	NA	1.83138	0.000207211	Up	SOX5_Independent	NA
PRELID3B	NoChange	0	NA	NoChange	0	NA	-0.456452	0.000208258	Down	SOX5_Independent	NA
ALDH5A1	NoChange	0	NA	NoChange	0	NA	-0.472545	0.000208405	Down	SOX5_Independent	NA
ROBO1	NoChange	0	NA	NoChange	0	NA	0.645387	0.000213283	Up	SOX5_Independent	NA
TTC3	NoChange	0	NA	NoChange	0	NA	0.53662	0.00021519	Up	SOX5_Independent	NA
CDK5	NoChange	0	NA	NoChange	0	NA	0.824825	0.000215428	Up	SOX5_Independent	NA
DANCR	NoChange	0	NA	NoChange	0	NA	-0.553346	0.000216709	Down	SOX5_Independent	NA
EIF4A3	NoChange	0	NA	NoChange	0	NA	-0.469986	0.000217218	Down	SOX5_Independent	NA
CCDC115	NoChange	0	NA	NoChange	0	NA	0.810836	0.000222926	Up	SOX5_Independent	NA
TMEM243	NoChange	0	NA	NoChange	0	NA	0.531284	0.000227508	Up	SOX5_Independent	NA
TDRD9	NoChange	0	NA	NoChange	0	NA	-2.66099	0.000227508	Down	SOX5_Independent	NA
ELMSAN1	NoChange	0	NA	NoChange	0	NA	-0.468318	0.000228151	Down	SOX5_Independent	NA
PRKACB	NoChange	0	NA	NoChange	0	NA	0.609077	0.000232257	Up	SOX5_Independent	NA
C9orf43	NoChange	0	NA	NoChange	0	NA	-2.78501	0.000232257	Down	SOX5_Independent	NA
IL4I1	NoChange	0	NA	NoChange	0	NA	-0.697313	0.00023398	Down	SOX5_Independent	NA
SLC23A2	NoChange	0	NA	NoChange	0	NA	-0.538947	0.000238871	Down	SOX5_Independent	NA
KLHL12	NoChange	0	NA	NoChange	0	NA	0.554018	0.000242053	Up	SOX5_Independent	NA
BDP1	NoChange	0	NA	NoChange	0	NA	-0.656697	0.00024463	Down	SOX5_Independent	NA
BAD	NoChange	0	NA	NoChange	0	NA	0.789652	0.000244805	Up	SOX5_Independent	NA
SND1	NoChange	0	NA	NoChange	0	NA	0.487731	0.000244805	Up	SOX5_Independent	NA
SPTLC3	NoChange	0	NA	NoChange	0	NA	1.23125	0.000244834	Up	SOX5_Independent	NA
ADAM22	NoChange	0	NA	NoChange	0	NA	0.839474	0.000246748	Up	SOX5_Independent	NA
SLC46A3	NoChange	0	NA	NoChange	0	NA	0.710095	0.00025306	Up	SOX5_Independent	NA
SH2D3C	NoChange	0	NA	NoChange	0	NA	0.775904	0.000253538	Up	SOX5_Independent	NA
TRIM4	NoChange	0	NA	NoChange	0	NA	0.525378	0.00026028	Up	SOX5_Independent	NA
MT-ND5	NoChange	0	NA	NoChange	0	NA	0.493852	0.000264856	Up	SOX5_Independent	NA
TNFSF9	NoChange	0	NA	NoChange	0	NA	-0.537969	0.000265254	Down	SOX5_Independent	NA
ELMOD3	NoChange	0	NA	NoChange	0	NA	1.24422	0.00026713	Up	SOX5_Independent	NA
VIPAS39	NoChange	0	NA	NoChange	0	NA	0.787148	0.000271847	Up	SOX5_Independent	NA
ARL6IP5	NoChange	0	NA	NoChange	0	NA	0.495062	0.00027467	Up	SOX5_Independent	NA
AL078612.2	NoChange	0	NA	NoChange	0	NA	1.83728	0.00027795	Up	SOX5_Independent	NA
IGDCC4	NoChange	0	NA	NoChange	0	NA	-4.04041	0.000279095	Down	SOX5_Independent	NA
SH3BGRL	NoChange	0	NA	NoChange	0	NA	0.488278	0.00028534	Up	SOX5_Independent	NA
PARP2	NoChange	0	NA	NoChange	0	NA	0.736715	0.000288209	Up	SOX5_Independent	NA
C11orf49	NoChange	0	NA	NoChange	0	NA	0.856564	0.000291617	Up	SOX5_Independent	NA
SLC2A13	NoChange	0	NA	NoChange	0	NA	1.44696	0.000291617	Up	SOX5_Independent	NA
METTL17	NoChange	0	NA	NoChange	0	NA	0.507927	0.000296297	Up	SOX5_Independent	NA
OTULIN	NoChange	0	NA	NoChange	0	NA	-0.609474	0.000298151	Down	SOX5_Independent	NA
EIF4EBP2	NoChange	0	NA	NoChange	0	NA	0.530317	0.000302001	Up	SOX5_Independent	NA
IDH3G	NoChange	0	NA	NoChange	0	NA	0.580054	0.000303511	Up	SOX5_Independent	NA
INSIG1	NoChange	0	NA	NoChange	0	NA	0.438624	0.000304565	Up	SOX5_Independent	NA
MYL5	NoChange	0	NA	NoChange	0	NA	-0.970814	0.000308228	Down	SOX5_Independent	NA
HCP5	NoChange	0	NA	NoChange	0	NA	0.85034	0.000314229	Up	SOX5_Independent	NA
SFXN4	NoChange	0	NA	NoChange	0	NA	-0.675469	0.000322411	Down	SOX5_Independent	NA
RAD23B	NoChange	0	NA	NoChange	0	NA	-0.453506	0.000322411	Down	SOX5_Independent	NA
NDST1	NoChange	0	NA	NoChange	0	NA	-0.640647	0.000322411	Down	SOX5_Independent	NA
KIF3C	NoChange	0	NA	NoChange	0	NA	1.26569	0.000323588	Up	SOX5_Independent	NA
CPNE3	NoChange	0	NA	NoChange	0	NA	0.5163	0.000325375	Up	SOX5_Independent	NA
ZNF589	NoChange	0	NA	NoChange	0	NA	-0.605569	0.000326702	Down	SOX5_Independent	NA
AP2B1	NoChange	0	NA	NoChange	0	NA	0.53687	0.000327675	Up	SOX5_Independent	NA
INTS11	NoChange	0	NA	NoChange	0	NA	0.516589	0.000329929	Up	SOX5_Independent	NA
CDV3	NoChange	0	NA	NoChange	0	NA	-0.436141	0.000330744	Down	SOX5_Independent	NA
PAX5	NoChange	0	NA	NoChange	0	NA	-0.567481	0.000335092	Down	SOX5_Independent	NA
HLA-A	NoChange	0	NA	NoChange	0	NA	0.419951	0.000339595	Up	SOX5_Independent	NA
LINC02805	NoChange	0	NA	NoChange	0	NA	1.69674	0.000343215	Up	SOX5_Independent	NA
TRIM25	NoChange	0	NA	NoChange	0	NA	0.480874	0.000344133	Up	SOX5_Independent	NA
AC133065.2	NoChange	0	NA	NoChange	0	NA	-1.5538	0.000347745	Down	SOX5_Independent	NA
IQGAP3	NoChange	0	NA	NoChange	0	NA	-1.11128	0.000351828	Down	SOX5_Independent	NA
SLC25A25	NoChange	0	NA	NoChange	0	NA	-0.886298	0.000351828	Down	SOX5_Independent	NA
CD86	NoChange	0	NA	NoChange	0	NA	0.471321	0.000359591	Up	SOX5_Independent	NA
EP300	NoChange	0	NA	NoChange	0	NA	-0.523076	0.00036019	Down	SOX5_Independent	NA
SHMT2	NoChange	0	NA	NoChange	0	NA	-0.43251	0.000360199	Down	SOX5_Independent	NA
TAF1D	NoChange	0	NA	NoChange	0	NA	-0.468838	0.000371324	Down	SOX5_Independent	NA
UBE2S	NoChange	0	NA	NoChange	0	NA	-0.455827	0.00037241	Down	SOX5_Independent	NA
LMAN2L	NoChange	0	NA	NoChange	0	NA	0.811594	0.000374433	Up	SOX5_Independent	NA
AC069360.1	NoChange	0	NA	NoChange	0	NA	-1.47928	0.000378125	Down	SOX5_Independent	NA
C19orf25	NoChange	0	NA	NoChange	0	NA	-0.911582	0.000378125	Down	SOX5_Independent	NA
USF2	NoChange	0	NA	NoChange	0	NA	-0.519225	0.000389445	Down	SOX5_Independent	NA
AC007325.2	NoChange	0	NA	NoChange	0	NA	-4.71856	0.000392557	Down	SOX5_Independent	NA
HAT1	NoChange	0	NA	NoChange	0	NA	0.548491	0.000393338	Up	SOX5_Independent	NA
NAAA	NoChange	0	NA	NoChange	0	NA	0.603316	0.000393579	Up	SOX5_Independent	NA
ENDOD1	NoChange	0	NA	NoChange	0	NA	0.683755	0.00039379	Up	SOX5_Independent	NA
YBX1	NoChange	0	NA	NoChange	0	NA	0.519677	0.000394978	Up	SOX5_Independent	NA
PRMT1	NoChange	0	NA	NoChange	0	NA	-0.427544	0.000395491	Down	SOX5_Independent	NA
EMC4	NoChange	0	NA	NoChange	0	NA	0.546557	0.000395491	Up	SOX5_Independent	NA
PLK3	NoChange	0	NA	NoChange	0	NA	-1.45307	0.000398822	Down	SOX5_Independent	NA
CENPH	NoChange	0	NA	NoChange	0	NA	-0.526076	0.000399676	Down	SOX5_Independent	NA
HAX1	NoChange	0	NA	NoChange	0	NA	-0.441432	0.000402292	Down	SOX5_Independent	NA
CELF1	NoChange	0	NA	NoChange	0	NA	-0.453555	0.000407044	Down	SOX5_Independent	NA
MAN1A1	NoChange	0	NA	NoChange	0	NA	0.528803	0.000407044	Up	SOX5_Independent	NA
SLC5A6	NoChange	0	NA	NoChange	0	NA	0.521932	0.000412001	Up	SOX5_Independent	NA
DPM2	NoChange	0	NA	NoChange	0	NA	-0.548114	0.000412001	Down	SOX5_Independent	NA
KIAA1191	NoChange	0	NA	NoChange	0	NA	0.563587	0.00042154	Up	SOX5_Independent	NA
RSL24D1	NoChange	0	NA	NoChange	0	NA	-0.473289	0.000423421	Down	SOX5_Independent	NA
CD83	NoChange	0	NA	NoChange	0	NA	-0.45349	0.000425376	Down	SOX5_Independent	NA
ESF1	NoChange	0	NA	NoChange	0	NA	-0.596655	0.000429394	Down	SOX5_Independent	NA
NIPSNAP3A	NoChange	0	NA	NoChange	0	NA	0.711011	0.000429394	Up	SOX5_Independent	NA
SET	NoChange	0	NA	NoChange	0	NA	-0.417451	0.000429394	Down	SOX5_Independent	NA
PRKAG1	NoChange	0	NA	NoChange	0	NA	0.590548	0.000429394	Up	SOX5_Independent	NA
SNHG8	NoChange	0	NA	NoChange	0	NA	-0.614093	0.000436798	Down	SOX5_Independent	NA
LAMC3	NoChange	0	NA	NoChange	0	NA	-0.811394	0.000446411	Down	SOX5_Independent	NA
PARP4	NoChange	0	NA	NoChange	0	NA	0.557545	0.000448687	Up	SOX5_Independent	NA
ZMIZ2	NoChange	0	NA	NoChange	0	NA	-0.553978	0.000451465	Down	SOX5_Independent	NA
OTUD4	NoChange	0	NA	NoChange	0	NA	-0.503735	0.000451465	Down	SOX5_Independent	NA
PRKCD	NoChange	0	NA	NoChange	0	NA	-0.522644	0.000452683	Down	SOX5_Independent	NA
CTSS	NoChange	0	NA	NoChange	0	NA	0.481248	0.000454522	Up	SOX5_Independent	NA
POF1B	NoChange	0	NA	NoChange	0	NA	1.33386	0.000457425	Up	SOX5_Independent	NA
RPS6KA4	NoChange	0	NA	NoChange	0	NA	0.95934	0.000465809	Up	SOX5_Independent	NA
OAS1	NoChange	0	NA	NoChange	0	NA	1.07457	0.000469558	Up	SOX5_Independent	NA
SF3A2	NoChange	0	NA	NoChange	0	NA	-0.684197	0.000473251	Down	SOX5_Independent	NA
ARHGEF3	NoChange	0	NA	NoChange	0	NA	1.66285	0.000474499	Up	SOX5_Independent	NA
PANK3	NoChange	0	NA	NoChange	0	NA	-0.498683	0.000476077	Down	SOX5_Independent	NA
SNX1	NoChange	0	NA	NoChange	0	NA	0.474027	0.000476077	Up	SOX5_Independent	NA
PSMD1	NoChange	0	NA	NoChange	0	NA	0.526658	0.000477813	Up	SOX5_Independent	NA
MTND2P28	NoChange	0	NA	NoChange	0	NA	0.510158	0.000479233	Up	SOX5_Independent	NA
KIZ	NoChange	0	NA	NoChange	0	NA	0.957556	0.000480723	Up	SOX5_Independent	NA
SMIM10L1	NoChange	0	NA	NoChange	0	NA	0.659138	0.000480723	Up	SOX5_Independent	NA
KLHL32	NoChange	0	NA	NoChange	0	NA	1.28037	0.00048297	Up	SOX5_Independent	NA
PPP2R2A	NoChange	0	NA	NoChange	0	NA	-0.532604	0.000487274	Down	SOX5_Independent	NA
SLC9A1	NoChange	0	NA	NoChange	0	NA	0.55079	0.00048979	Up	SOX5_Independent	NA
SLC39A9	NoChange	0	NA	NoChange	0	NA	-0.432034	0.000490795	Down	SOX5_Independent	NA
TTC5	NoChange	0	NA	NoChange	0	NA	0.581184	0.000491465	Up	SOX5_Independent	NA
DCAKD	NoChange	0	NA	NoChange	0	NA	0.924311	0.000493287	Up	SOX5_Independent	NA
TM7SF3	NoChange	0	NA	NoChange	0	NA	0.583896	0.000495503	Up	SOX5_Independent	NA
C2orf68	NoChange	0	NA	NoChange	0	NA	1.08484	0.000495503	Up	SOX5_Independent	NA
IFIT3	NoChange	0	NA	NoChange	0	NA	1.22987	0.000499832	Up	SOX5_Independent	NA
SAMD9L	NoChange	0	NA	NoChange	0	NA	1.50317	0.000506892	Up	SOX5_Independent	NA
LAMTOR1	NoChange	0	NA	NoChange	0	NA	0.515668	0.000506892	Up	SOX5_Independent	NA
RFTN1	NoChange	0	NA	NoChange	0	NA	0.432774	0.000509742	Up	SOX5_Independent	NA
C16orf87	NoChange	0	NA	NoChange	0	NA	-0.651229	0.00051387	Down	SOX5_Independent	NA
RPL22	NoChange	0	NA	NoChange	0	NA	-0.430041	0.000518422	Down	SOX5_Independent	NA
PCCA	NoChange	0	NA	NoChange	0	NA	1.74332	0.000521553	Up	SOX5_Independent	NA
NSD1	NoChange	0	NA	NoChange	0	NA	-0.55837	0.000524071	Down	SOX5_Independent	NA
OGT	NoChange	0	NA	NoChange	0	NA	-0.481238	0.000527306	Down	SOX5_Independent	NA
TSPOAP1	NoChange	0	NA	NoChange	0	NA	2.13794	0.000529549	Up	SOX5_Independent	NA
DSN1	NoChange	0	NA	NoChange	0	NA	0.622947	0.000540151	Up	SOX5_Independent	NA
LYRM1	NoChange	0	NA	NoChange	0	NA	-0.595647	0.000543045	Down	SOX5_Independent	NA
SKIV2L	NoChange	0	NA	NoChange	0	NA	0.83423	0.000544873	Up	SOX5_Independent	NA
CDK6	NoChange	0	NA	NoChange	0	NA	-0.475806	0.000549487	Down	SOX5_Independent	NA
CAMK2G	NoChange	0	NA	NoChange	0	NA	0.687422	0.000554213	Up	SOX5_Independent	NA
AL157935.1	NoChange	0	NA	NoChange	0	NA	-1.88528	0.000554213	Down	SOX5_Independent	NA
FOXRED1	NoChange	0	NA	NoChange	0	NA	0.522491	0.000560135	Up	SOX5_Independent	NA
KCP	NoChange	0	NA	NoChange	0	NA	-3.65824	0.000567814	Down	SOX5_Independent	NA
SERBP1	NoChange	0	NA	NoChange	0	NA	-0.414839	0.000567814	Down	SOX5_Independent	NA
CNR2	NoChange	0	NA	NoChange	0	NA	-0.525058	0.000569573	Down	SOX5_Independent	NA
IFI27	NoChange	0	NA	NoChange	0	NA	3.37867	0.000573985	Up	SOX5_Independent	NA
UPP1	NoChange	0	NA	NoChange	0	NA	-0.760838	0.000574028	Down	SOX5_Independent	NA
RNF20	NoChange	0	NA	NoChange	0	NA	0.8305	0.000579836	Up	SOX5_Independent	NA
IFT46	NoChange	0	NA	NoChange	0	NA	0.726947	0.000580351	Up	SOX5_Independent	NA
SCN4A	NoChange	0	NA	NoChange	0	NA	-2.55596	0.000586443	Down	SOX5_Independent	NA
FANCA	NoChange	0	NA	NoChange	0	NA	-0.78223	0.000595807	Down	SOX5_Independent	NA
SLC6A16	NoChange	0	NA	NoChange	0	NA	-1.31949	0.000598438	Down	SOX5_Independent	NA
PPCS	NoChange	0	NA	NoChange	0	NA	0.708764	0.000598438	Up	SOX5_Independent	NA
BCHE	NoChange	0	NA	NoChange	0	NA	0.925461	0.000598707	Up	SOX5_Independent	NA
VPS16	NoChange	0	NA	NoChange	0	NA	0.863924	0.000600564	Up	SOX5_Independent	NA
CASP1	NoChange	0	NA	NoChange	0	NA	1.17279	0.00060074	Up	SOX5_Independent	NA
TBCD	NoChange	0	NA	NoChange	0	NA	0.569987	0.00060214	Up	SOX5_Independent	NA
SESN2	NoChange	0	NA	NoChange	0	NA	-0.468045	0.00060214	Down	SOX5_Independent	NA
ABL2	NoChange	0	NA	NoChange	0	NA	-0.742738	0.00060214	Down	SOX5_Independent	NA
SLC10A7	NoChange	0	NA	NoChange	0	NA	1.46007	0.000606179	Up	SOX5_Independent	NA
ERCC3	NoChange	0	NA	NoChange	0	NA	0.596206	0.000608457	Up	SOX5_Independent	NA
ABCA6	NoChange	0	NA	NoChange	0	NA	-1.7169	0.000611948	Down	SOX5_Independent	NA
SIKE1	NoChange	0	NA	NoChange	0	NA	0.585626	0.000615544	Up	SOX5_Independent	NA
HMGB1P5	NoChange	0	NA	NoChange	0	NA	-0.607592	0.000615544	Down	SOX5_Independent	NA
PNPLA6	NoChange	0	NA	NoChange	0	NA	0.581137	0.000615544	Up	SOX5_Independent	NA
SKP2	NoChange	0	NA	NoChange	0	NA	0.86913	0.000623234	Up	SOX5_Independent	NA
CDC25B	NoChange	0	NA	NoChange	0	NA	-0.537411	0.000627891	Down	SOX5_Independent	NA
RHOH	NoChange	0	NA	NoChange	0	NA	-0.494351	0.000627891	Down	SOX5_Independent	NA
LINC01176	NoChange	0	NA	NoChange	0	NA	1.64396	0.000635201	Up	SOX5_Independent	NA
ATP6V0E1	NoChange	0	NA	NoChange	0	NA	0.51573	0.000638609	Up	SOX5_Independent	NA
LSM2	NoChange	0	NA	NoChange	0	NA	0.715888	0.000661238	Up	SOX5_Independent	NA
UBE2J1	NoChange	0	NA	NoChange	0	NA	-0.417632	0.000666252	Down	SOX5_Independent	NA
MKRN1	NoChange	0	NA	NoChange	0	NA	0.483508	0.000666585	Up	SOX5_Independent	NA
TAF9B	NoChange	0	NA	NoChange	0	NA	0.817397	0.000668696	Up	SOX5_Independent	NA
EIF3G	NoChange	0	NA	NoChange	0	NA	0.496407	0.000674039	Up	SOX5_Independent	NA
TDG	NoChange	0	NA	NoChange	0	NA	-0.530942	0.000674039	Down	SOX5_Independent	NA
GPS1	NoChange	0	NA	NoChange	0	NA	0.644935	0.000675288	Up	SOX5_Independent	NA
WASF3	NoChange	0	NA	NoChange	0	NA	-3.30237	0.000676006	Down	SOX5_Independent	NA
NF2	NoChange	0	NA	NoChange	0	NA	0.61891	0.000676006	Up	SOX5_Independent	NA
ACADSB	NoChange	0	NA	NoChange	0	NA	0.678199	0.000698373	Up	SOX5_Independent	NA
CLINT1	NoChange	0	NA	NoChange	0	NA	-0.480745	0.000701588	Down	SOX5_Independent	NA
FLNA	NoChange	0	NA	NoChange	0	NA	0.551558	0.000718025	Up	SOX5_Independent	NA
MT-CYB	NoChange	0	NA	NoChange	0	NA	0.440463	0.000718846	Up	SOX5_Independent	NA
ABCE1	NoChange	0	NA	NoChange	0	NA	-0.430794	0.000722157	Down	SOX5_Independent	NA
PFDN2	NoChange	0	NA	NoChange	0	NA	-0.493042	0.000722157	Down	SOX5_Independent	NA
IGKC	NoChange	0	NA	NoChange	0	NA	-0.475734	0.00072515	Down	SOX5_Independent	NA
KANK2	NoChange	0	NA	NoChange	0	NA	-1.06016	0.000726715	Down	SOX5_Independent	NA
PRDM1	NoChange	0	NA	NoChange	0	NA	-1.65516	0.000747265	Down	SOX5_Independent	NA
ANKRA2	NoChange	0	NA	NoChange	0	NA	0.927604	0.000752833	Up	SOX5_Independent	NA
AP000769.1	NoChange	0	NA	NoChange	0	NA	-0.988361	0.000752833	Down	SOX5_Independent	NA
TPM3	NoChange	0	NA	NoChange	0	NA	0.428559	0.000753513	Up	SOX5_Independent	NA
ANO9	NoChange	0	NA	NoChange	0	NA	-2.23677	0.000762408	Down	SOX5_Independent	NA
EWSR1	NoChange	0	NA	NoChange	0	NA	-0.437495	0.000766995	Down	SOX5_Independent	NA
RNASEH1-AS1	NoChange	0	NA	NoChange	0	NA	-1.20938	0.000774794	Down	SOX5_Independent	NA
AL356218.2	NoChange	0	NA	NoChange	0	NA	-7.4867	0.000801033	Down	SOX5_Independent	NA
CREBRF	NoChange	0	NA	NoChange	0	NA	-0.651611	0.000803431	Down	SOX5_Independent	NA
P3H1	NoChange	0	NA	NoChange	0	NA	0.649619	0.000803871	Up	SOX5_Independent	NA
LMO4	NoChange	0	NA	NoChange	0	NA	0.51298	0.000808434	Up	SOX5_Independent	NA
AC099489.1	NoChange	0	NA	NoChange	0	NA	-1.15213	0.000808434	Down	SOX5_Independent	NA
DIP2C	NoChange	0	NA	NoChange	0	NA	-1.53313	0.000810491	Down	SOX5_Independent	NA
CDK9	NoChange	0	NA	NoChange	0	NA	-0.573874	0.000814431	Down	SOX5_Independent	NA
GNPAT	NoChange	0	NA	NoChange	0	NA	0.528214	0.000818461	Up	SOX5_Independent	NA
POLR2F	NoChange	0	NA	NoChange	0	NA	0.732062	0.000818461	Up	SOX5_Independent	NA
NCAPD2	NoChange	0	NA	NoChange	0	NA	0.560922	0.000826039	Up	SOX5_Independent	NA
SUPV3L1	NoChange	0	NA	NoChange	0	NA	-0.500166	0.000826045	Down	SOX5_Independent	NA
TSPAN14	NoChange	0	NA	NoChange	0	NA	-0.461851	0.000829452	Down	SOX5_Independent	NA
COG6	NoChange	0	NA	NoChange	0	NA	0.772989	0.000829806	Up	SOX5_Independent	NA
WARSP1	NoChange	0	NA	NoChange	0	NA	-1.67206	0.000842251	Down	SOX5_Independent	NA
NOP16	NoChange	0	NA	NoChange	0	NA	-0.564749	0.000846063	Down	SOX5_Independent	NA
NUDT9	NoChange	0	NA	NoChange	0	NA	0.733926	0.000846865	Up	SOX5_Independent	NA
NMRK2	NoChange	0	NA	NoChange	0	NA	-4.41695	0.000846865	Down	SOX5_Independent	NA
UBE2L6	NoChange	0	NA	NoChange	0	NA	0.468316	0.000848326	Up	SOX5_Independent	NA
IFT80	NoChange	0	NA	NoChange	0	NA	0.688575	0.000849503	Up	SOX5_Independent	NA
KHSRP	NoChange	0	NA	NoChange	0	NA	-0.496765	0.000854147	Down	SOX5_Independent	NA
UBE3D	NoChange	0	NA	NoChange	0	NA	1.21748	0.000863454	Up	SOX5_Independent	NA
LY86-AS1	NoChange	0	NA	NoChange	0	NA	0.652481	0.000875938	Up	SOX5_Independent	NA
HMGB1	NoChange	0	NA	NoChange	0	NA	-0.416484	0.000881473	Down	SOX5_Independent	NA
GFM2	NoChange	0	NA	NoChange	0	NA	0.661842	0.000884336	Up	SOX5_Independent	NA
AKR1B1	NoChange	0	NA	NoChange	0	NA	-0.425237	0.000896263	Down	SOX5_Independent	NA
UBE2O	NoChange	0	NA	NoChange	0	NA	-0.540337	0.000900092	Down	SOX5_Independent	NA
NDRG3	NoChange	0	NA	NoChange	0	NA	0.559505	0.000901918	Up	SOX5_Independent	NA
MIATNB	NoChange	0	NA	NoChange	0	NA	1.60882	0.000902125	Up	SOX5_Independent	NA
PRXL2A	NoChange	0	NA	NoChange	0	NA	0.678869	0.000915929	Up	SOX5_Independent	NA
AC012435.2	NoChange	0	NA	NoChange	0	NA	-2.54289	0.000930234	Down	SOX5_Independent	NA
MRPL17	NoChange	0	NA	NoChange	0	NA	0.50743	0.000933373	Up	SOX5_Independent	NA
PDGFD	NoChange	0	NA	NoChange	0	NA	0.701263	0.000939176	Up	SOX5_Independent	NA
PIGS	NoChange	0	NA	NoChange	0	NA	0.565274	0.000941293	Up	SOX5_Independent	NA
GLG1	NoChange	0	NA	NoChange	0	NA	-0.435915	0.000941293	Down	SOX5_Independent	NA
ABCG1	NoChange	0	NA	NoChange	0	NA	-3.94949	0.000942207	Down	SOX5_Independent	NA
PHTF1	NoChange	0	NA	NoChange	0	NA	0.844707	0.000945957	Up	SOX5_Independent	NA
PITPNM1	NoChange	0	NA	NoChange	0	NA	0.955711	0.000946728	Up	SOX5_Independent	NA
DCPS	NoChange	0	NA	NoChange	0	NA	0.523771	0.000948765	Up	SOX5_Independent	NA
ZNF277	NoChange	0	NA	NoChange	0	NA	0.539095	0.000948765	Up	SOX5_Independent	NA
KXD1	NoChange	0	NA	NoChange	0	NA	0.530977	0.000951697	Up	SOX5_Independent	NA
SATB1	NoChange	0	NA	NoChange	0	NA	-0.968887	0.000951697	Down	SOX5_Independent	NA
RFK	NoChange	0	NA	NoChange	0	NA	-0.584744	0.000954062	Down	SOX5_Independent	NA
GCA	NoChange	0	NA	NoChange	0	NA	-0.637732	0.000956055	Down	SOX5_Independent	NA
IGHV5-78	NoChange	0	NA	NoChange	0	NA	1.32078	0.000963366	Up	SOX5_Independent	NA
MBNL2	NoChange	0	NA	NoChange	0	NA	0.626852	0.000963366	Up	SOX5_Independent	NA
H2AFZ	NoChange	0	NA	NoChange	0	NA	-0.46429	0.000967502	Down	SOX5_Independent	NA
GEN1	NoChange	0	NA	NoChange	0	NA	-0.586665	0.000968231	Down	SOX5_Independent	NA
UBN1	NoChange	0	NA	NoChange	0	NA	0.604376	0.000978897	Up	SOX5_Independent	NA
RAB4A	NoChange	0	NA	NoChange	0	NA	3.97582	0.000990273	Up	SOX5_Independent	NA
TXNRD1	NoChange	0	NA	NoChange	0	NA	0.407034	0.000996667	Up	SOX5_Independent	NA
HMGB1P6	NoChange	0	NA	NoChange	0	NA	-0.627416	0.00101704	Down	SOX5_Independent	NA
OR7A1P	NoChange	0	NA	NoChange	0	NA	-3.31631	0.00102128	Down	SOX5_Independent	NA
MDM2	NoChange	0	NA	NoChange	0	NA	-0.499611	0.00102207	Down	SOX5_Independent	NA
METTL26	NoChange	0	NA	NoChange	0	NA	-0.592956	0.0010222	Down	SOX5_Independent	NA
UBR4	NoChange	0	NA	NoChange	0	NA	-0.528433	0.00104344	Down	SOX5_Independent	NA
TSC1	NoChange	0	NA	NoChange	0	NA	-0.511178	0.00104552	Down	SOX5_Independent	NA
NUP88	NoChange	0	NA	NoChange	0	NA	-0.482236	0.00107851	Down	SOX5_Independent	NA
ELMO1	NoChange	0	NA	NoChange	0	NA	0.482804	0.00107851	Up	SOX5_Independent	NA
TRIM37	NoChange	0	NA	NoChange	0	NA	0.513674	0.00108438	Up	SOX5_Independent	NA
CITED2	NoChange	0	NA	NoChange	0	NA	-0.718001	0.0010844	Down	SOX5_Independent	NA
NBR1	NoChange	0	NA	NoChange	0	NA	0.625528	0.0010844	Up	SOX5_Independent	NA
PARVB	NoChange	0	NA	NoChange	0	NA	0.564333	0.00108643	Up	SOX5_Independent	NA
FUBP1	NoChange	0	NA	NoChange	0	NA	0.535239	0.00108643	Up	SOX5_Independent	NA
GET1	NoChange	0	NA	NoChange	0	NA	0.625592	0.00109406	Up	SOX5_Independent	NA
SLC4A7	NoChange	0	NA	NoChange	0	NA	-0.598857	0.00109951	Down	SOX5_Independent	NA
AC005261.1	NoChange	0	NA	NoChange	0	NA	-0.489464	0.00114871	Down	SOX5_Independent	NA
NIP7	NoChange	0	NA	NoChange	0	NA	-0.509012	0.00115026	Down	SOX5_Independent	NA
ERGIC2	NoChange	0	NA	NoChange	0	NA	0.832697	0.00117701	Up	SOX5_Independent	NA
CEP55	NoChange	0	NA	NoChange	0	NA	0.608932	0.00117864	Up	SOX5_Independent	NA
ZNF639	NoChange	0	NA	NoChange	0	NA	-0.493382	0.00118405	Down	SOX5_Independent	NA
GAB1	NoChange	0	NA	NoChange	0	NA	-0.777238	0.00119043	Down	SOX5_Independent	NA
EIF2D	NoChange	0	NA	NoChange	0	NA	-0.432889	0.00119325	Down	SOX5_Independent	NA
OR5H6	NoChange	0	NA	NoChange	0	NA	1.7551	0.00120708	Up	SOX5_Independent	NA
SQLE	NoChange	0	NA	NoChange	0	NA	0.452494	0.00123038	Up	SOX5_Independent	NA
VDAC1	NoChange	0	NA	NoChange	0	NA	0.408527	0.00123195	Up	SOX5_Independent	NA
LINC00665	NoChange	0	NA	NoChange	0	NA	-0.64538	0.0012402	Down	SOX5_Independent	NA
PLEKHA3	NoChange	0	NA	NoChange	0	NA	0.734125	0.0012402	Up	SOX5_Independent	NA
PLEKHH2	NoChange	0	NA	NoChange	0	NA	7.45363	0.0012402	Up	SOX5_Independent	NA
ITPRID2	NoChange	0	NA	NoChange	0	NA	0.987604	0.0012402	Up	SOX5_Independent	NA
RTN4	NoChange	0	NA	NoChange	0	NA	0.480793	0.00125771	Up	SOX5_Independent	NA
UHMK1	NoChange	0	NA	NoChange	0	NA	0.441427	0.00126765	Up	SOX5_Independent	NA
MFHAS1	NoChange	0	NA	NoChange	0	NA	-0.762827	0.00127232	Down	SOX5_Independent	NA
STUB1	NoChange	0	NA	NoChange	0	NA	0.566404	0.00127232	Up	SOX5_Independent	NA
AMFR	NoChange	0	NA	NoChange	0	NA	-0.430091	0.00127276	Down	SOX5_Independent	NA
TOP1MT	NoChange	0	NA	NoChange	0	NA	-0.589921	0.00129364	Down	SOX5_Independent	NA
TRG-AS1	NoChange	0	NA	NoChange	0	NA	0.876565	0.00129501	Up	SOX5_Independent	NA
ANP32B	NoChange	0	NA	NoChange	0	NA	-0.404633	0.00129604	Down	SOX5_Independent	NA
CA13	NoChange	0	NA	NoChange	0	NA	1.09828	0.00132195	Up	SOX5_Independent	NA
RIC8A	NoChange	0	NA	NoChange	0	NA	0.648819	0.00132698	Up	SOX5_Independent	NA
NT5C	NoChange	0	NA	NoChange	0	NA	-0.783381	0.00132736	Down	SOX5_Independent	NA
PMEL	NoChange	0	NA	NoChange	0	NA	-2.63736	0.00132891	Down	SOX5_Independent	NA
GOLIM4	NoChange	0	NA	NoChange	0	NA	0.751542	0.00133238	Up	SOX5_Independent	NA
PTPRC	NoChange	0	NA	NoChange	0	NA	0.415729	0.00133242	Up	SOX5_Independent	NA
PDK3	NoChange	0	NA	NoChange	0	NA	0.598372	0.00133242	Up	SOX5_Independent	NA
CLYBL	NoChange	0	NA	NoChange	0	NA	0.947277	0.00133395	Up	SOX5_Independent	NA
CDC34	NoChange	0	NA	NoChange	0	NA	-0.470181	0.00133395	Down	SOX5_Independent	NA
DUSP5	NoChange	0	NA	NoChange	0	NA	-0.471702	0.00133939	Down	SOX5_Independent	NA
NAP1L1	NoChange	0	NA	NoChange	0	NA	-0.390088	0.0013707	Down	SOX5_Independent	NA
MRS2	NoChange	0	NA	NoChange	0	NA	0.5029	0.0013707	Up	SOX5_Independent	NA
NIT1	NoChange	0	NA	NoChange	0	NA	1.00857	0.0013707	Up	SOX5_Independent	NA
ZNF330	NoChange	0	NA	NoChange	0	NA	-0.470017	0.00137218	Down	SOX5_Independent	NA
PPRC1	NoChange	0	NA	NoChange	0	NA	-0.717852	0.00138826	Down	SOX5_Independent	NA
SLC17A5	NoChange	0	NA	NoChange	0	NA	-0.428304	0.00139827	Down	SOX5_Independent	NA
WDFY4	NoChange	0	NA	NoChange	0	NA	0.601281	0.00139827	Up	SOX5_Independent	NA
STX8	NoChange	0	NA	NoChange	0	NA	0.720952	0.00139943	Up	SOX5_Independent	NA
UBE2T	NoChange	0	NA	NoChange	0	NA	0.522626	0.00139943	Up	SOX5_Independent	NA
CMPK1	NoChange	0	NA	NoChange	0	NA	0.413211	0.00142011	Up	SOX5_Independent	NA
MT-ND4L	NoChange	0	NA	NoChange	0	NA	0.465638	0.00144285	Up	SOX5_Independent	NA
IFNG-AS1	NoChange	0	NA	NoChange	0	NA	-3.54472	0.00144739	Down	SOX5_Independent	NA
PABPC4	NoChange	0	NA	NoChange	0	NA	0.422953	0.00146608	Up	SOX5_Independent	NA
RMI2	NoChange	0	NA	NoChange	0	NA	-0.51448	0.00148764	Down	SOX5_Independent	NA
NUP153	NoChange	0	NA	NoChange	0	NA	-0.431767	0.00149227	Down	SOX5_Independent	NA
FN3KRP	NoChange	0	NA	NoChange	0	NA	0.835787	0.00149243	Up	SOX5_Independent	NA
TP53INP2	NoChange	0	NA	NoChange	0	NA	-0.546936	0.00149243	Down	SOX5_Independent	NA
AC025279.1	NoChange	0	NA	NoChange	0	NA	-1.75157	0.00150327	Down	SOX5_Independent	NA
NFATC1	NoChange	0	NA	NoChange	0	NA	-0.634453	0.00150416	Down	SOX5_Independent	NA
BAZ1A	NoChange	0	NA	NoChange	0	NA	-0.466315	0.0015045	Down	SOX5_Independent	NA
SNX16	NoChange	0	NA	NoChange	0	NA	-1.0807	0.0015161	Down	SOX5_Independent	NA
SH2D4B	NoChange	0	NA	NoChange	0	NA	-2.82394	0.00153207	Down	SOX5_Independent	NA
SERPINB9P1	NoChange	0	NA	NoChange	0	NA	-0.88192	0.00153875	Down	SOX5_Independent	NA
IGHG1	NoChange	0	NA	NoChange	0	NA	-0.490087	0.00154114	Down	SOX5_Independent	NA
DDI2	NoChange	0	NA	NoChange	0	NA	-0.465426	0.0015443	Down	SOX5_Independent	NA
MORN2	NoChange	0	NA	NoChange	0	NA	1.41557	0.00155701	Up	SOX5_Independent	NA
ELOA	NoChange	0	NA	NoChange	0	NA	-0.415892	0.00160224	Down	SOX5_Independent	NA
PLK1	NoChange	0	NA	NoChange	0	NA	-0.628342	0.00161046	Down	SOX5_Independent	NA
SLC38A2	NoChange	0	NA	NoChange	0	NA	-0.396692	0.00161291	Down	SOX5_Independent	NA
SMARCAL1	NoChange	0	NA	NoChange	0	NA	0.795824	0.00161992	Up	SOX5_Independent	NA
GNA13	NoChange	0	NA	NoChange	0	NA	-0.433614	0.00163302	Down	SOX5_Independent	NA
SIRT2	NoChange	0	NA	NoChange	0	NA	0.7567	0.00163757	Up	SOX5_Independent	NA
TRIM11	NoChange	0	NA	NoChange	0	NA	-0.570601	0.00163938	Down	SOX5_Independent	NA
AC109597.2	NoChange	0	NA	NoChange	0	NA	-2.04415	0.00164542	Down	SOX5_Independent	NA
REPS2	NoChange	0	NA	NoChange	0	NA	-0.679203	0.00165242	Down	SOX5_Independent	NA
VCL	NoChange	0	NA	NoChange	0	NA	0.509463	0.00165875	Up	SOX5_Independent	NA
STARD4	NoChange	0	NA	NoChange	0	NA	0.473647	0.00167359	Up	SOX5_Independent	NA
AC016831.7	NoChange	0	NA	NoChange	0	NA	-1.76563	0.0016838	Down	SOX5_Independent	NA
KLHL7	NoChange	0	NA	NoChange	0	NA	0.551777	0.00169133	Up	SOX5_Independent	NA
PNKD	NoChange	0	NA	NoChange	0	NA	-0.397764	0.00169642	Down	SOX5_Independent	NA
TMPRSS13	NoChange	0	NA	NoChange	0	NA	-1.34125	0.00169647	Down	SOX5_Independent	NA
BUB1	NoChange	0	NA	NoChange	0	NA	-0.457136	0.001699	Down	SOX5_Independent	NA
ID2	NoChange	0	NA	NoChange	0	NA	0.618934	0.00170027	Up	SOX5_Independent	NA
TRIM8	NoChange	0	NA	NoChange	0	NA	0.490547	0.00170469	Up	SOX5_Independent	NA
FFAR1	NoChange	0	NA	NoChange	0	NA	-0.799287	0.00170469	Down	SOX5_Independent	NA
BIRC2	NoChange	0	NA	NoChange	0	NA	0.580086	0.00170651	Up	SOX5_Independent	NA
CNEP1R1	NoChange	0	NA	NoChange	0	NA	0.794872	0.00171279	Up	SOX5_Independent	NA
PRF1	NoChange	0	NA	NoChange	0	NA	-3.49819	0.00172338	Down	SOX5_Independent	NA
WHAMM	NoChange	0	NA	NoChange	0	NA	-0.668137	0.00172989	Down	SOX5_Independent	NA
SDHC	NoChange	0	NA	NoChange	0	NA	0.655302	0.00173201	Up	SOX5_Independent	NA
RAC1	NoChange	0	NA	NoChange	0	NA	-0.397695	0.001738	Down	SOX5_Independent	NA
DNA2	NoChange	0	NA	NoChange	0	NA	0.682795	0.00174304	Up	SOX5_Independent	NA
MDN1	NoChange	0	NA	NoChange	0	NA	-0.503855	0.0017544	Down	SOX5_Independent	NA
ACY3	NoChange	0	NA	NoChange	0	NA	-2.05337	0.00175859	Down	SOX5_Independent	NA
SSRP1	NoChange	0	NA	NoChange	0	NA	-0.394943	0.00177009	Down	SOX5_Independent	NA
PGK1	NoChange	0	NA	NoChange	0	NA	0.381253	0.00179343	Up	SOX5_Independent	NA
ATP10B	NoChange	0	NA	NoChange	0	NA	-3.42057	0.00181226	Down	SOX5_Independent	NA
TEX10	NoChange	0	NA	NoChange	0	NA	-0.475171	0.00181426	Down	SOX5_Independent	NA
TMEM255A	NoChange	0	NA	NoChange	0	NA	-3.33584	0.00181453	Down	SOX5_Independent	NA
STX12	NoChange	0	NA	NoChange	0	NA	0.442864	0.00181693	Up	SOX5_Independent	NA
LILRA6	NoChange	0	NA	NoChange	0	NA	-3.70045	0.00182753	Down	SOX5_Independent	NA
SMYD4	NoChange	0	NA	NoChange	0	NA	0.830407	0.00185787	Up	SOX5_Independent	NA
TIMM44	NoChange	0	NA	NoChange	0	NA	-0.409362	0.00188054	Down	SOX5_Independent	NA
RABGEF1	NoChange	0	NA	NoChange	0	NA	-1.06254	0.00188054	Down	SOX5_Independent	NA
UFD1	NoChange	0	NA	NoChange	0	NA	0.575996	0.00188335	Up	SOX5_Independent	NA
AC005515.1	NoChange	0	NA	NoChange	0	NA	3.41343	0.0018926	Up	SOX5_Independent	NA
PLIN2	NoChange	0	NA	NoChange	0	NA	-0.59916	0.00189283	Down	SOX5_Independent	NA
AC110285.3	NoChange	0	NA	NoChange	0	NA	-0.846289	0.00190247	Down	SOX5_Independent	NA
RGS17	NoChange	0	NA	NoChange	0	NA	2.37303	0.00192048	Up	SOX5_Independent	NA
UMAD1	NoChange	0	NA	NoChange	0	NA	0.633782	0.00192066	Up	SOX5_Independent	NA
GSDMD	NoChange	0	NA	NoChange	0	NA	0.957683	0.00195366	Up	SOX5_Independent	NA
FLOT2	NoChange	0	NA	NoChange	0	NA	0.415549	0.00195494	Up	SOX5_Independent	NA
LINC01578	NoChange	0	NA	NoChange	0	NA	-0.638099	0.00195568	Down	SOX5_Independent	NA
SMC3	NoChange	0	NA	NoChange	0	NA	-0.459198	0.00195845	Down	SOX5_Independent	NA
RPS16	NoChange	0	NA	NoChange	0	NA	-0.423395	0.00196863	Down	SOX5_Independent	NA
UTP25	NoChange	0	NA	NoChange	0	NA	-0.663841	0.00197831	Down	SOX5_Independent	NA
TPD52	NoChange	0	NA	NoChange	0	NA	-0.420021	0.00199467	Down	SOX5_Independent	NA
NIF3L1	NoChange	0	NA	NoChange	0	NA	0.558186	0.00199749	Up	SOX5_Independent	NA
TMEM8B	NoChange	0	NA	NoChange	0	NA	1.01877	0.0020115	Up	SOX5_Independent	NA
USP36	NoChange	0	NA	NoChange	0	NA	-0.51174	0.00201636	Down	SOX5_Independent	NA
SEC22C	NoChange	0	NA	NoChange	0	NA	0.660423	0.00201652	Up	SOX5_Independent	NA
PTDSS1	NoChange	0	NA	NoChange	0	NA	0.389048	0.00203666	Up	SOX5_Independent	NA
MAT2B	NoChange	0	NA	NoChange	0	NA	0.446256	0.00204797	Up	SOX5_Independent	NA
EIF6	NoChange	0	NA	NoChange	0	NA	-0.408776	0.00205974	Down	SOX5_Independent	NA
AURKA	NoChange	0	NA	NoChange	0	NA	-0.786533	0.00207357	Down	SOX5_Independent	NA
EXT1	NoChange	0	NA	NoChange	0	NA	1.51279	0.00209213	Up	SOX5_Independent	NA
SPC25	NoChange	0	NA	NoChange	0	NA	0.941018	0.0021026	Up	SOX5_Independent	NA
GGA1	NoChange	0	NA	NoChange	0	NA	-0.588132	0.00211625	Down	SOX5_Independent	NA
GFI1B	NoChange	0	NA	NoChange	0	NA	-1.32218	0.00211625	Down	SOX5_Independent	NA
UNC45A	NoChange	0	NA	NoChange	0	NA	0.515249	0.00211705	Up	SOX5_Independent	NA
ATP13A3	NoChange	0	NA	NoChange	0	NA	-0.512327	0.00212021	Down	SOX5_Independent	NA
ADCK2	NoChange	0	NA	NoChange	0	NA	0.710151	0.00212021	Up	SOX5_Independent	NA
GATAD2A	NoChange	0	NA	NoChange	0	NA	-0.443448	0.00212563	Down	SOX5_Independent	NA
VPS39	NoChange	0	NA	NoChange	0	NA	0.472446	0.00214205	Up	SOX5_Independent	NA
CELSR1	NoChange	0	NA	NoChange	0	NA	-1.69927	0.00214205	Down	SOX5_Independent	NA
CASP8	NoChange	0	NA	NoChange	0	NA	-0.455113	0.00216717	Down	SOX5_Independent	NA
AC018781.1	NoChange	0	NA	NoChange	0	NA	-2.51817	0.00217475	Down	SOX5_Independent	NA
GTPBP2	NoChange	0	NA	NoChange	0	NA	-0.511486	0.00217475	Down	SOX5_Independent	NA
MT-ND4	NoChange	0	NA	NoChange	0	NA	0.389648	0.00220289	Up	SOX5_Independent	NA
ENTHD1	NoChange	0	NA	NoChange	0	NA	2.13561	0.00220867	Up	SOX5_Independent	NA
AL138831.3	NoChange	0	NA	NoChange	0	NA	2.31002	0.00221111	Up	SOX5_Independent	NA
IGLL1	NoChange	0	NA	NoChange	0	NA	-2.67301	0.00221111	Down	SOX5_Independent	NA
CIITA	NoChange	0	NA	NoChange	0	NA	-0.543641	0.00222232	Down	SOX5_Independent	NA
YDJC	NoChange	0	NA	NoChange	0	NA	-0.454862	0.00223514	Down	SOX5_Independent	NA
DEF6	NoChange	0	NA	NoChange	0	NA	0.823897	0.00223514	Up	SOX5_Independent	NA
SLC25A39	NoChange	0	NA	NoChange	0	NA	0.430583	0.00223801	Up	SOX5_Independent	NA
NR1H3	NoChange	0	NA	NoChange	0	NA	1.39734	0.00224412	Up	SOX5_Independent	NA
FBRS	NoChange	0	NA	NoChange	0	NA	-0.577488	0.00224412	Down	SOX5_Independent	NA
KMT2D	NoChange	0	NA	NoChange	0	NA	-0.846104	0.0022642	Down	SOX5_Independent	NA
FAM234A	NoChange	0	NA	NoChange	0	NA	0.481114	0.00226981	Up	SOX5_Independent	NA
MYO5A	NoChange	0	NA	NoChange	0	NA	0.518885	0.00228179	Up	SOX5_Independent	NA
SCRT1	NoChange	0	NA	NoChange	0	NA	-3.61908	0.00229193	Down	SOX5_Independent	NA
SDHD	NoChange	0	NA	NoChange	0	NA	0.410381	0.00229193	Up	SOX5_Independent	NA
LINC01806	NoChange	0	NA	NoChange	0	NA	-0.897325	0.00229316	Down	SOX5_Independent	NA
FAM136A	NoChange	0	NA	NoChange	0	NA	-0.420181	0.00230186	Down	SOX5_Independent	NA
THOC5	NoChange	0	NA	NoChange	0	NA	0.635567	0.00231016	Up	SOX5_Independent	NA
RFX6	NoChange	0	NA	NoChange	0	NA	7.46632	0.00233474	Up	SOX5_Independent	NA
PIP4K2A	NoChange	0	NA	NoChange	0	NA	-0.400625	0.00234881	Down	SOX5_Independent	NA
DUSP7	NoChange	0	NA	NoChange	0	NA	-0.827522	0.00235419	Down	SOX5_Independent	NA
TAPT1	NoChange	0	NA	NoChange	0	NA	-0.550849	0.00237101	Down	SOX5_Independent	NA
PIP5KL1	NoChange	0	NA	NoChange	0	NA	-1.12742	0.00237892	Down	SOX5_Independent	NA
PSMA3	NoChange	0	NA	NoChange	0	NA	0.43927	0.00238222	Up	SOX5_Independent	NA
GRAMD4	NoChange	0	NA	NoChange	0	NA	-0.817165	0.00239963	Down	SOX5_Independent	NA
PFDN5	NoChange	0	NA	NoChange	0	NA	0.419032	0.00240058	Up	SOX5_Independent	NA
YIPF5	NoChange	0	NA	NoChange	0	NA	0.703561	0.00240162	Up	SOX5_Independent	NA
UBE3B	NoChange	0	NA	NoChange	0	NA	0.75311	0.00240913	Up	SOX5_Independent	NA
NQO2	NoChange	0	NA	NoChange	0	NA	0.447688	0.00242155	Up	SOX5_Independent	NA
KDM3A	NoChange	0	NA	NoChange	0	NA	-0.49887	0.00242155	Down	SOX5_Independent	NA
CCR5AS	NoChange	0	NA	NoChange	0	NA	-5.20863	0.00242155	Down	SOX5_Independent	NA
SNHG12	NoChange	0	NA	NoChange	0	NA	-0.648366	0.00245283	Down	SOX5_Independent	NA
C5orf22	NoChange	0	NA	NoChange	0	NA	0.565913	0.00246434	Up	SOX5_Independent	NA
SELENOW	NoChange	0	NA	NoChange	0	NA	0.882011	0.00246478	Up	SOX5_Independent	NA
OASL	NoChange	0	NA	NoChange	0	NA	1.91651	0.0024666	Up	SOX5_Independent	NA
DDR1	NoChange	0	NA	NoChange	0	NA	-1.54709	0.00251624	Down	SOX5_Independent	NA
PCNP	NoChange	0	NA	NoChange	0	NA	-0.418182	0.00252991	Down	SOX5_Independent	PCNP
NINJ2	NoChange	0	NA	NoChange	0	NA	-1.25374	0.0025401	Down	SOX5_Independent	NA
ANKRD49	NoChange	0	NA	NoChange	0	NA	0.854781	0.00256805	Up	SOX5_Independent	NA
PNPLA2	NoChange	0	NA	NoChange	0	NA	-0.473336	0.00259012	Down	SOX5_Independent	NA
TMEM242	NoChange	0	NA	NoChange	0	NA	0.513474	0.00261923	Up	SOX5_Independent	NA
HNRNPF	NoChange	0	NA	NoChange	0	NA	-0.387729	0.00266743	Down	SOX5_Independent	NA
AC003092.1	NoChange	0	NA	NoChange	0	NA	2.63262	0.00268577	Up	SOX5_Independent	NA
AL445933.1	NoChange	0	NA	NoChange	0	NA	-4.22134	0.00270275	Down	SOX5_Independent	NA
ST3GAL1	NoChange	0	NA	NoChange	0	NA	-0.730684	0.00272833	Down	SOX5_Independent	NA
TMEM201	NoChange	0	NA	NoChange	0	NA	-0.605011	0.00274849	Down	SOX5_Independent	NA
THOC2	NoChange	0	NA	NoChange	0	NA	-0.536715	0.00276937	Down	SOX5_Independent	NA
KAT2B	NoChange	0	NA	NoChange	0	NA	0.5194	0.00278537	Up	SOX5_Independent	NA
TMEM30A	NoChange	0	NA	NoChange	0	NA	0.375968	0.00278978	Up	SOX5_Independent	NA
CDK14	NoChange	0	NA	NoChange	0	NA	0.438336	0.00281741	Up	SOX5_Independent	NA
PRKCSH	NoChange	0	NA	NoChange	0	NA	0.408986	0.00281741	Up	SOX5_Independent	NA
VMP1	NoChange	0	NA	NoChange	0	NA	0.454987	0.00284148	Up	SOX5_Independent	NA
LARS	NoChange	0	NA	NoChange	0	NA	-0.382531	0.00284823	Down	SOX5_Independent	NA
RNF13	NoChange	0	NA	NoChange	0	NA	0.567773	0.00287127	Up	SOX5_Independent	NA
GRAMD1C	NoChange	0	NA	NoChange	0	NA	0.96229	0.00293117	Up	SOX5_Independent	NA
MCOLN2	NoChange	0	NA	NoChange	0	NA	0.4489	0.00294416	Up	SOX5_Independent	NA
LINC00678	NoChange	0	NA	NoChange	0	NA	-1.3423	0.0029675	Down	SOX5_Independent	NA
VPS13B	NoChange	0	NA	NoChange	0	NA	0.555454	0.00302172	Up	SOX5_Independent	NA
RBM4B	NoChange	0	NA	NoChange	0	NA	0.646566	0.00305773	Up	SOX5_Independent	NA
PDSS2	NoChange	0	NA	NoChange	0	NA	0.636521	0.00306181	Up	SOX5_Independent	NA
CTSH	NoChange	0	NA	NoChange	0	NA	0.396055	0.00308049	Up	SOX5_Independent	NA
CASP3	NoChange	0	NA	NoChange	0	NA	-0.437888	0.0031023	Down	SOX5_Independent	NA
AC090164.5	NoChange	0	NA	NoChange	0	NA	-1.4593	0.00314089	Down	SOX5_Independent	NA
TBKBP1	NoChange	0	NA	NoChange	0	NA	-1.08827	0.00314265	Down	SOX5_Independent	NA
NCF1	NoChange	0	NA	NoChange	0	NA	0.438074	0.00314451	Up	SOX5_Independent	NA
NAA50	NoChange	0	NA	NoChange	0	NA	-0.382523	0.00314547	Down	SOX5_Independent	NA
NOTCH2	NoChange	0	NA	NoChange	0	NA	0.573266	0.00316609	Up	SOX5_Independent	NA
CFAP47	NoChange	0	NA	NoChange	0	NA	2.16435	0.00317099	Up	SOX5_Independent	NA
FAF1	NoChange	0	NA	NoChange	0	NA	0.483973	0.00317919	Up	SOX5_Independent	NA
MMAB	NoChange	0	NA	NoChange	0	NA	0.567022	0.0031818	Up	SOX5_Independent	NA
SETD2	NoChange	0	NA	NoChange	0	NA	-0.435408	0.0031818	Down	SOX5_Independent	NA
FIG4	NoChange	0	NA	NoChange	0	NA	0.700381	0.0031854	Up	SOX5_Independent	NA
CAPN14	NoChange	0	NA	NoChange	0	NA	-3.71695	0.00320421	Down	SOX5_Independent	NA
ALKBH5	NoChange	0	NA	NoChange	0	NA	0.416104	0.00322109	Up	SOX5_Independent	NA
SMDT1	NoChange	0	NA	NoChange	0	NA	-0.496402	0.0032222	Down	SOX5_Independent	NA
S1PR2	NoChange	0	NA	NoChange	0	NA	-0.389916	0.00322334	Down	SOX5_Independent	NA
C4orf46	NoChange	0	NA	NoChange	0	NA	-0.490641	0.00322407	Down	SOX5_Independent	NA
AC092437.1	NoChange	0	NA	NoChange	0	NA	2.47145	0.00323396	Up	SOX5_Independent	NA
POP5	NoChange	0	NA	NoChange	0	NA	0.66744	0.00323396	Up	SOX5_Independent	NA
CCND3	NoChange	0	NA	NoChange	0	NA	-0.399978	0.00323396	Down	SOX5_Independent	NA
PGGHG	NoChange	0	NA	NoChange	0	NA	-0.812588	0.00323396	Down	SOX5_Independent	NA
GALE	NoChange	0	NA	NoChange	0	NA	-0.589845	0.00324773	Down	SOX5_Independent	NA
NADSYN1	NoChange	0	NA	NoChange	0	NA	0.478366	0.00324773	Up	SOX5_Independent	NA
SCARB2	NoChange	0	NA	NoChange	0	NA	0.67616	0.00325969	Up	SOX5_Independent	NA
AMD1	NoChange	0	NA	NoChange	0	NA	-0.407822	0.0032603	Down	SOX5_Independent	NA
C15orf41	NoChange	0	NA	NoChange	0	NA	1.52813	0.00327173	Up	SOX5_Independent	NA
NHLRC3	NoChange	0	NA	NoChange	0	NA	0.808088	0.00327419	Up	SOX5_Independent	NA
UTP23	NoChange	0	NA	NoChange	0	NA	-0.658631	0.00330262	Down	SOX5_Independent	NA
CCNQ	NoChange	0	NA	NoChange	0	NA	0.863769	0.00332355	Up	SOX5_Independent	NA
MAGT1	NoChange	0	NA	NoChange	0	NA	0.508132	0.00332846	Up	SOX5_Independent	NA
RAB9B	NoChange	0	NA	NoChange	0	NA	3.55159	0.00333296	Up	SOX5_Independent	NA
HSD17B7	NoChange	0	NA	NoChange	0	NA	0.545835	0.00333734	Up	SOX5_Independent	NA
UCKL1	NoChange	0	NA	NoChange	0	NA	-0.598485	0.00333734	Down	SOX5_Independent	NA
AC027020.2	NoChange	0	NA	NoChange	0	NA	-1.7371	0.00335168	Down	SOX5_Independent	NA
R3HDM1	NoChange	0	NA	NoChange	0	NA	0.440694	0.00335168	Up	SOX5_Independent	NA
PPP1R3E	NoChange	0	NA	NoChange	0	NA	-0.844343	0.0033774	Down	SOX5_Independent	NA
EPS15L1	NoChange	0	NA	NoChange	0	NA	-0.504448	0.00338292	Down	SOX5_Independent	NA
IER2	NoChange	0	NA	NoChange	0	NA	-0.473062	0.00338575	Down	SOX5_Independent	NA
ELOVL5	NoChange	0	NA	NoChange	0	NA	0.410166	0.00339701	Up	SOX5_Independent	NA
DDX39A	NoChange	0	NA	NoChange	0	NA	-0.397099	0.00348134	Down	SOX5_Independent	NA
KIAA2026	NoChange	0	NA	NoChange	0	NA	-0.833592	0.00348134	Down	SOX5_Independent	NA
DEGS1	NoChange	0	NA	NoChange	0	NA	0.447409	0.00350559	Up	SOX5_Independent	NA
CDADC1	NoChange	0	NA	NoChange	0	NA	1.16254	0.00350778	Up	SOX5_Independent	NA
CHEK2	NoChange	0	NA	NoChange	0	NA	0.806313	0.00351128	Up	SOX5_Independent	NA
NUFIP2	NoChange	0	NA	NoChange	0	NA	-0.391209	0.00351128	Down	SOX5_Independent	NA
AHSA1	NoChange	0	NA	NoChange	0	NA	0.407787	0.00353014	Up	SOX5_Independent	NA
SPIN1	NoChange	0	NA	NoChange	0	NA	-0.448041	0.00353014	Down	SOX5_Independent	NA
ACTA2	NoChange	0	NA	NoChange	0	NA	-1.22965	0.00354177	Down	SOX5_Independent	NA
MYEOV	NoChange	0	NA	NoChange	0	NA	-2.71969	0.00354177	Down	SOX5_Independent	NA
RARS	NoChange	0	NA	NoChange	0	NA	0.467576	0.00354177	Up	SOX5_Independent	NA
MTHFD2L	NoChange	0	NA	NoChange	0	NA	-0.77021	0.00354177	Down	SOX5_Independent	NA
C11orf54	NoChange	0	NA	NoChange	0	NA	0.676786	0.00356544	Up	SOX5_Independent	NA
NDUFS3	NoChange	0	NA	NoChange	0	NA	0.422412	0.00359324	Up	SOX5_Independent	NA
ATP6V1D	NoChange	0	NA	NoChange	0	NA	0.6735	0.00361364	Up	SOX5_Independent	NA
STXBP4	NoChange	0	NA	NoChange	0	NA	0.963011	0.00364399	Up	SOX5_Independent	NA
VASP	NoChange	0	NA	NoChange	0	NA	-0.452692	0.00364588	Down	SOX5_Independent	NA
PIGF	NoChange	0	NA	NoChange	0	NA	0.69128	0.00366583	Up	SOX5_Independent	NA
ZNF280A	NoChange	0	NA	NoChange	0	NA	-2.09064	0.00366583	Down	SOX5_Independent	NA
DCP1A	NoChange	0	NA	NoChange	0	NA	-0.564234	0.00366583	Down	SOX5_Independent	NA
PLAC8	NoChange	0	NA	NoChange	0	NA	-0.692033	0.0036701	Down	SOX5_Independent	NA
MFGE8	NoChange	0	NA	NoChange	0	NA	-0.51056	0.00369239	Down	SOX5_Independent	NA
MSH6	NoChange	0	NA	NoChange	0	NA	0.378106	0.00369708	Up	SOX5_Independent	NA
ANXA7	NoChange	0	NA	NoChange	0	NA	0.440543	0.00370309	Up	SOX5_Independent	NA
CDKN2A	NoChange	0	NA	NoChange	0	NA	0.513247	0.00373202	Up	SOX5_Independent	NA
MED24	NoChange	0	NA	NoChange	0	NA	0.488611	0.00374556	Up	SOX5_Independent	NA
SLC38A9	NoChange	0	NA	NoChange	0	NA	0.804471	0.00374664	Up	SOX5_Independent	NA
TTC13	NoChange	0	NA	NoChange	0	NA	0.704814	0.00374664	Up	SOX5_Independent	NA
LINC00641	NoChange	0	NA	NoChange	0	NA	-0.505403	0.00374664	Down	SOX5_Independent	NA
CCT5	NoChange	0	NA	NoChange	0	NA	-0.381403	0.00374824	Down	SOX5_Independent	NA
HNRNPH1	NoChange	0	NA	NoChange	0	NA	-0.364892	0.00376517	Down	SOX5_Independent	NA
RHOQ	NoChange	0	NA	NoChange	0	NA	-0.390916	0.00377949	Down	SOX5_Independent	NA
GALK2	NoChange	0	NA	NoChange	0	NA	1.11466	0.00379698	Up	SOX5_Independent	NA
FBXO31	NoChange	0	NA	NoChange	0	NA	-0.588137	0.00379992	Down	SOX5_Independent	NA
KDM6A	NoChange	0	NA	NoChange	0	NA	-0.596337	0.00381389	Down	SOX5_Independent	NA
CCDC58	NoChange	0	NA	NoChange	0	NA	-0.659684	0.00381448	Down	SOX5_Independent	NA
TMEM86B	NoChange	0	NA	NoChange	0	NA	-1.83508	0.00382042	Down	SOX5_Independent	NA
RIT1	NoChange	0	NA	NoChange	0	NA	-0.792152	0.00382042	Down	SOX5_Independent	NA
SFPQ	NoChange	0	NA	NoChange	0	NA	-0.366059	0.00382042	Down	SOX5_Independent	NA
TASOR2	NoChange	0	NA	NoChange	0	NA	-0.407045	0.00386231	Down	SOX5_Independent	NA
OFD1	NoChange	0	NA	NoChange	0	NA	0.56998	0.00386661	Up	SOX5_Independent	NA
ODC1-DT	NoChange	0	NA	NoChange	0	NA	-1.30085	0.00390125	Down	SOX5_Independent	NA
CIB1	NoChange	0	NA	NoChange	0	NA	0.456135	0.003962	Up	SOX5_Independent	NA
DNAJC4	NoChange	0	NA	NoChange	0	NA	0.542661	0.003962	Up	SOX5_Independent	NA
BORCS7	NoChange	0	NA	NoChange	0	NA	-0.688931	0.0039865	Down	SOX5_Independent	NA
DGCR9	NoChange	0	NA	NoChange	0	NA	2.47335	0.0039865	Up	SOX5_Independent	NA
KCTD18	NoChange	0	NA	NoChange	0	NA	0.956397	0.00400515	Up	SOX5_Independent	NA
TREML2	NoChange	0	NA	NoChange	0	NA	-0.599334	0.00400663	Down	SOX5_Independent	NA
TTL	NoChange	0	NA	NoChange	0	NA	0.462184	0.0040431	Up	SOX5_Independent	NA
RNF10	NoChange	0	NA	NoChange	0	NA	0.477675	0.00405846	Up	SOX5_Independent	NA
ANO6	NoChange	0	NA	NoChange	0	NA	0.663732	0.00406431	Up	SOX5_Independent	NA
SCN2A	NoChange	0	NA	NoChange	0	NA	2.55201	0.00407189	Up	SOX5_Independent	NA
TDRKH	NoChange	0	NA	NoChange	0	NA	0.965326	0.00408616	Up	SOX5_Independent	NA
KLK4	NoChange	0	NA	NoChange	0	NA	-4.45237	0.00408886	Down	SOX5_Independent	NA
OSBPL10	NoChange	0	NA	NoChange	0	NA	-0.476092	0.00408959	Down	SOX5_Independent	NA
LPCAT4	NoChange	0	NA	NoChange	0	NA	0.450371	0.00410207	Up	SOX5_Independent	NA
BPHL	NoChange	0	NA	NoChange	0	NA	0.872976	0.00412796	Up	SOX5_Independent	NA
CEBPG	NoChange	0	NA	NoChange	0	NA	-0.394731	0.00417316	Down	SOX5_Independent	NA
PRR5	NoChange	0	NA	NoChange	0	NA	-1.19072	0.00417667	Down	SOX5_Independent	NA
AP2A1	NoChange	0	NA	NoChange	0	NA	0.508807	0.00423737	Up	SOX5_Independent	NA
SERGEF	NoChange	0	NA	NoChange	0	NA	0.837162	0.0042421	Up	SOX5_Independent	NA
LY86	NoChange	0	NA	NoChange	0	NA	0.57341	0.00424916	Up	SOX5_Independent	NA
AMMECR1L	NoChange	0	NA	NoChange	0	NA	-0.571228	0.00425688	Down	SOX5_Independent	NA
AC012676.1	NoChange	0	NA	NoChange	0	NA	-1.639	0.00425821	Down	SOX5_Independent	NA
KLHDC3	NoChange	0	NA	NoChange	0	NA	0.515516	0.00427948	Up	SOX5_Independent	NA
RCC1	NoChange	0	NA	NoChange	0	NA	-0.381628	0.00427948	Down	SOX5_Independent	NA
TMEM68	NoChange	0	NA	NoChange	0	NA	0.604013	0.00427948	Up	SOX5_Independent	NA
DDX46	NoChange	0	NA	NoChange	0	NA	0.430109	0.00429495	Up	SOX5_Independent	NA
FUT8	NoChange	0	NA	NoChange	0	NA	0.46171	0.00431056	Up	SOX5_Independent	NA
CENPN	NoChange	0	NA	NoChange	0	NA	0.842237	0.00431648	Up	SOX5_Independent	NA
NUDT16	NoChange	0	NA	NoChange	0	NA	0.946252	0.00433281	Up	SOX5_Independent	NA
HSPA1B	NoChange	0	NA	NoChange	0	NA	0.943726	0.00433351	Up	SOX5_Independent	NA
LIMA1	NoChange	0	NA	NoChange	0	NA	1.03078	0.00434034	Up	SOX5_Independent	NA
THADA	NoChange	0	NA	NoChange	0	NA	0.543995	0.00434976	Up	SOX5_Independent	NA
EGR1	NoChange	0	NA	NoChange	0	NA	0.463053	0.0043826	Up	SOX5_Independent	NA
NPM1	NoChange	0	NA	NoChange	0	NA	-0.364952	0.0043826	Down	SOX5_Independent	NA
YRDC	NoChange	0	NA	NoChange	0	NA	-0.460286	0.00440562	Down	SOX5_Independent	NA
FDXACB1	NoChange	0	NA	NoChange	0	NA	1.29842	0.00442547	Up	SOX5_Independent	NA
KIAA0753	NoChange	0	NA	NoChange	0	NA	-0.811326	0.00444577	Down	SOX5_Independent	NA
ARHGEF9	NoChange	0	NA	NoChange	0	NA	0.722481	0.0044469	Up	SOX5_Independent	NA
RUBCNL	NoChange	0	NA	NoChange	0	NA	-0.494917	0.00445632	Down	SOX5_Independent	NA
ELAC1	NoChange	0	NA	NoChange	0	NA	0.881739	0.00445632	Up	SOX5_Independent	NA
BIK	NoChange	0	NA	NoChange	0	NA	-0.740623	0.00447199	Down	SOX5_Independent	NA
AAGAB	NoChange	0	NA	NoChange	0	NA	0.418694	0.00448588	Up	SOX5_Independent	NA
HSD17B4	NoChange	0	NA	NoChange	0	NA	0.744051	0.00449163	Up	SOX5_Independent	NA
RAP1B	NoChange	0	NA	NoChange	0	NA	-0.398815	0.00449667	Down	SOX5_Independent	NA
PIGN	NoChange	0	NA	NoChange	0	NA	0.655925	0.00450398	Up	SOX5_Independent	NA
TOPORS	NoChange	0	NA	NoChange	0	NA	-0.568704	0.00451538	Down	SOX5_Independent	NA
JADE3	NoChange	0	NA	NoChange	0	NA	-0.637412	0.00453106	Down	SOX5_Independent	NA
CHD4	NoChange	0	NA	NoChange	0	NA	-0.479742	0.00456688	Down	SOX5_Independent	NA
PRR12	NoChange	0	NA	NoChange	0	NA	-0.790862	0.00458545	Down	SOX5_Independent	NA
CHTOP	NoChange	0	NA	NoChange	0	NA	-0.404207	0.00460776	Down	SOX5_Independent	NA
TATDN1	NoChange	0	NA	NoChange	0	NA	-0.575479	0.00462923	Down	SOX5_Independent	NA
LTBP1	NoChange	0	NA	NoChange	0	NA	-0.518812	0.00463019	Down	SOX5_Independent	NA
DAZAP1	NoChange	0	NA	NoChange	0	NA	-0.388328	0.00464003	Down	SOX5_Independent	NA
ZNF45	NoChange	0	NA	NoChange	0	NA	1.26479	0.00464003	Up	SOX5_Independent	NA
MIR600HG	NoChange	0	NA	NoChange	0	NA	-0.89446	0.00467095	Down	SOX5_Independent	NA
KLHL14	NoChange	0	NA	NoChange	0	NA	-1.65324	0.00467202	Down	SOX5_Independent	NA
N4BP3	NoChange	0	NA	NoChange	0	NA	-0.874416	0.00469595	Down	SOX5_Independent	NA
CCT3	NoChange	0	NA	NoChange	0	NA	0.359436	0.00470808	Up	SOX5_Independent	NA
ICAM5	NoChange	0	NA	NoChange	0	NA	-1.1056	0.00471606	Down	SOX5_Independent	NA
LINC01857	NoChange	0	NA	NoChange	0	NA	-0.631938	0.00473988	Down	SOX5_Independent	NA
CUL4A	NoChange	0	NA	NoChange	0	NA	-0.385089	0.0047486	Down	SOX5_Independent	NA
SEPTIN2	NoChange	0	NA	NoChange	0	NA	0.366514	0.00477464	Up	SOX5_Independent	NA
SETDB2	NoChange	0	NA	NoChange	0	NA	-0.434513	0.00477842	Down	SOX5_Independent	NA
MPV17L2	NoChange	0	NA	NoChange	0	NA	0.501156	0.00479379	Up	SOX5_Independent	NA
MAML1	NoChange	0	NA	NoChange	0	NA	-0.510454	0.00480733	Down	SOX5_Independent	NA
MIR5195	NoChange	0	NA	NoChange	0	NA	1.08592	0.00480867	Up	SOX5_Independent	NA
NPTN	NoChange	0	NA	NoChange	0	NA	0.558473	0.00485897	Up	SOX5_Independent	NA
HECW2	NoChange	0	NA	NoChange	0	NA	-1.16907	0.00487811	Down	SOX5_Independent	NA
LRPPRC	NoChange	0	NA	NoChange	0	NA	-0.36425	0.00490125	Down	SOX5_Independent	NA
PRKAR2B	NoChange	0	NA	NoChange	0	NA	0.547927	0.00490285	Up	SOX5_Independent	NA
NR1H2	NoChange	0	NA	NoChange	0	NA	0.492575	0.00491083	Up	SOX5_Independent	NA
DIAPH2	NoChange	0	NA	NoChange	0	NA	1.07948	0.00491083	Up	SOX5_Independent	NA
PVT1	NoChange	0	NA	NoChange	0	NA	-0.502293	0.00491569	Down	SOX5_Independent	NA
AC034213.1	NoChange	0	NA	NoChange	0	NA	-2.42523	0.00491569	Down	SOX5_Independent	NA
HSPA6	NoChange	0	NA	NoChange	0	NA	1.85247	0.00494644	Up	SOX5_Independent	NA
AC016065.1	NoChange	0	NA	NoChange	0	NA	-1.19828	0.00495206	Down	SOX5_Independent	NA
APLP2	NoChange	0	NA	NoChange	0	NA	0.396632	0.00495961	Up	SOX5_Independent	NA
NPAS1	NoChange	0	NA	NoChange	0	NA	-0.865884	0.00498059	Down	SOX5_Independent	NA
HMGN1	NoChange	0	NA	NoChange	0	NA	-0.363093	0.00498274	Down	SOX5_Independent	NA
ALDH3A2	NoChange	0	NA	NoChange	0	NA	0.669204	0.00498274	Up	SOX5_Independent	NA
FBL	NoChange	0	NA	NoChange	0	NA	-0.385128	0.00498274	Down	SOX5_Independent	NA
ZBTB12	NoChange	0	NA	NoChange	0	NA	-1.72815	0.00498881	Down	SOX5_Independent	NA
CDC37	NoChange	0	NA	NoChange	0	NA	0.4082	0.00499241	Up	SOX5_Independent	NA
HCAR2	NoChange	0	NA	NoChange	0	NA	-2.73269	0.00504257	Down	SOX5_Independent	NA
ITPRIPL1	NoChange	0	NA	NoChange	0	NA	-0.876814	0.00505347	Down	SOX5_Independent	NA
NPIPA7	NoChange	0	NA	NoChange	0	NA	-2.39417	0.00505869	Down	SOX5_Independent	NA
DTNBP1	NoChange	0	NA	NoChange	0	NA	-0.495879	0.00506955	Down	SOX5_Independent	NA
CD99P1	NoChange	0	NA	NoChange	0	NA	1.9914	0.00509528	Up	SOX5_Independent	NA
NDUFB5	NoChange	0	NA	NoChange	0	NA	0.394792	0.005096	Up	SOX5_Independent	NA
FBXO22	NoChange	0	NA	NoChange	0	NA	0.555836	0.00512481	Up	SOX5_Independent	NA
SELENOI	NoChange	0	NA	NoChange	0	NA	-0.472824	0.00514224	Down	SOX5_Independent	NA
BTD	NoChange	0	NA	NoChange	0	NA	1.38988	0.00516519	Up	SOX5_Independent	NA
ADAM28	NoChange	0	NA	NoChange	0	NA	-0.758846	0.00516586	Down	SOX5_Independent	NA
JUN	NoChange	0	NA	NoChange	0	NA	-0.942133	0.00518737	Down	SOX5_Independent	NA
SIRT1	NoChange	0	NA	NoChange	0	NA	-0.464026	0.00519753	Down	SOX5_Independent	NA
TRMT112	NoChange	0	NA	NoChange	0	NA	0.430593	0.00519753	Up	SOX5_Independent	NA
ARID1A	NoChange	0	NA	NoChange	0	NA	-0.398787	0.00521257	Down	SOX5_Independent	NA
MYLIP	NoChange	0	NA	NoChange	0	NA	-0.563211	0.00521823	Down	SOX5_Independent	NA
NAP1L2	NoChange	0	NA	NoChange	0	NA	1.82889	0.00521823	Up	SOX5_Independent	NA
AMH	NoChange	0	NA	NoChange	0	NA	1.1093	0.00523718	Up	SOX5_Independent	NA
COL6A3	NoChange	0	NA	NoChange	0	NA	0.674789	0.00526915	Up	SOX5_Independent	NA
GLTP	NoChange	0	NA	NoChange	0	NA	0.494317	0.00527167	Up	SOX5_Independent	NA
ABCB7	NoChange	0	NA	NoChange	0	NA	0.643249	0.00528705	Up	SOX5_Independent	NA
JSRP1	NoChange	0	NA	NoChange	0	NA	-1.9794	0.00529622	Down	SOX5_Independent	NA
TFDP2	NoChange	0	NA	NoChange	0	NA	0.421724	0.00530023	Up	SOX5_Independent	NA
COQ3	NoChange	0	NA	NoChange	0	NA	0.798638	0.00532106	Up	SOX5_Independent	NA
AFF4	NoChange	0	NA	NoChange	0	NA	-0.483838	0.00534752	Down	SOX5_Independent	NA
STARD10	NoChange	0	NA	NoChange	0	NA	-1.37662	0.00537533	Down	SOX5_Independent	NA
PARN	NoChange	0	NA	NoChange	0	NA	-0.397226	0.00538921	Down	SOX5_Independent	NA
C20orf27	NoChange	0	NA	NoChange	0	NA	0.428222	0.00544184	Up	SOX5_Independent	NA
NCSTN	NoChange	0	NA	NoChange	0	NA	0.431306	0.00545755	Up	SOX5_Independent	NA
SPN	NoChange	0	NA	NoChange	0	NA	0.584982	0.00545785	Up	SOX5_Independent	NA
ALG12	NoChange	0	NA	NoChange	0	NA	1.09304	0.00548575	Up	SOX5_Independent	NA
SLC25A6	NoChange	0	NA	NoChange	0	NA	-0.372692	0.00548575	Down	SOX5_Independent	NA
RNF167	NoChange	0	NA	NoChange	0	NA	0.432441	0.00552037	Up	SOX5_Independent	NA
NDUFA4	NoChange	0	NA	NoChange	0	NA	0.515381	0.0055509	Up	SOX5_Independent	NA
MOXD1	NoChange	0	NA	NoChange	0	NA	2.43708	0.00563466	Up	SOX5_Independent	NA
MTIF3	NoChange	0	NA	NoChange	0	NA	0.781907	0.00564885	Up	SOX5_Independent	NA
PAK2	NoChange	0	NA	NoChange	0	NA	-0.395774	0.00565081	Down	SOX5_Independent	NA
PKP4	NoChange	0	NA	NoChange	0	NA	0.63771	0.0056834	Up	SOX5_Independent	NA
ITPR2	NoChange	0	NA	NoChange	0	NA	0.623721	0.00569652	Up	SOX5_Independent	NA
SMPD3	NoChange	0	NA	NoChange	0	NA	-2.24356	0.0057081	Down	SOX5_Independent	NA
SAMD14	NoChange	0	NA	NoChange	0	NA	4.08752	0.00575847	Up	SOX5_Independent	NA
ZNF609	NoChange	0	NA	NoChange	0	NA	-0.445831	0.00575847	Down	SOX5_Independent	NA
CWF19L1	NoChange	0	NA	NoChange	0	NA	0.510549	0.00576148	Up	SOX5_Independent	NA
EBI3	NoChange	0	NA	NoChange	0	NA	-0.404852	0.00578456	Down	SOX5_Independent	NA
TBCK	NoChange	0	NA	NoChange	0	NA	0.900431	0.005792	Up	SOX5_Independent	NA
ACBD3	NoChange	0	NA	NoChange	0	NA	-0.4438	0.00581778	Down	SOX5_Independent	NA
CDC23	NoChange	0	NA	NoChange	0	NA	0.471329	0.00583925	Up	SOX5_Independent	NA
FRK	NoChange	0	NA	NoChange	0	NA	3.22391	0.00585243	Up	SOX5_Independent	NA
TMEM169	NoChange	0	NA	NoChange	0	NA	2.61335	0.00589691	Up	SOX5_Independent	NA
UPB1	NoChange	0	NA	NoChange	0	NA	1.10827	0.00594556	Up	SOX5_Independent	NA
SLU7	NoChange	0	NA	NoChange	0	NA	-0.428712	0.00596805	Down	SOX5_Independent	NA
AKIRIN2	NoChange	0	NA	NoChange	0	NA	-0.37697	0.00599606	Down	SOX5_Independent	NA
RASGRP1	NoChange	0	NA	NoChange	0	NA	-0.434457	0.00599952	Down	SOX5_Independent	NA
PAK1IP1	NoChange	0	NA	NoChange	0	NA	0.529307	0.00599952	Up	SOX5_Independent	NA
CD109	NoChange	0	NA	NoChange	0	NA	-1.15583	0.00600058	Down	SOX5_Independent	NA
FBXW4	NoChange	0	NA	NoChange	0	NA	-0.467358	0.00600799	Down	SOX5_Independent	NA
SNCG	NoChange	0	NA	NoChange	0	NA	1.75191	0.00607848	Up	SOX5_Independent	NA
ICAM1	NoChange	0	NA	NoChange	0	NA	-0.506703	0.00611915	Down	SOX5_Independent	NA
DTWD2	NoChange	0	NA	NoChange	0	NA	1.35536	0.00614851	Up	SOX5_Independent	NA
RENBP	NoChange	0	NA	NoChange	0	NA	-3.00794	0.00618122	Down	SOX5_Independent	NA
CRYL1	NoChange	0	NA	NoChange	0	NA	0.958037	0.00618122	Up	SOX5_Independent	NA
SMG1	NoChange	0	NA	NoChange	0	NA	-0.398271	0.00621334	Down	SOX5_Independent	NA
LRFN4	NoChange	0	NA	NoChange	0	NA	-1.01287	0.00621334	Down	SOX5_Independent	NA
MAFG	NoChange	0	NA	NoChange	0	NA	-0.473581	0.00621773	Down	SOX5_Independent	NA
SRP14	NoChange	0	NA	NoChange	0	NA	0.362395	0.00629233	Up	SOX5_Independent	NA
HABP4	NoChange	0	NA	NoChange	0	NA	0.734815	0.00632573	Up	SOX5_Independent	NA
COLCA1	NoChange	0	NA	NoChange	0	NA	-1.07542	0.00634798	Down	SOX5_Independent	NA
MTMR2	NoChange	0	NA	NoChange	0	NA	0.488776	0.00637503	Up	SOX5_Independent	NA
HECTD4	NoChange	0	NA	NoChange	0	NA	-0.463078	0.00638872	Down	SOX5_Independent	NA
DPYD	NoChange	0	NA	NoChange	0	NA	0.905223	0.00639751	Up	SOX5_Independent	NA
SPCS2	NoChange	0	NA	NoChange	0	NA	-0.38935	0.00642747	Down	SOX5_Independent	NA
AC020743.1	NoChange	0	NA	NoChange	0	NA	-2.14718	0.00644382	Down	SOX5_Independent	NA
NORAD	NoChange	0	NA	NoChange	0	NA	-0.378162	0.00651005	Down	SOX5_Independent	NA
AC084871.3	NoChange	0	NA	NoChange	0	NA	-2.93258	0.00651005	Down	SOX5_Independent	NA
SYNGR2	NoChange	0	NA	NoChange	0	NA	0.349425	0.00651005	Up	SOX5_Independent	NA
PSMC4	NoChange	0	NA	NoChange	0	NA	0.410834	0.00652011	Up	SOX5_Independent	NA
MAGED1	NoChange	0	NA	NoChange	0	NA	0.407231	0.00652025	Up	SOX5_Independent	NA
IRF2BP2	NoChange	0	NA	NoChange	0	NA	-0.415636	0.00652025	Down	SOX5_Independent	NA
STK17A	NoChange	0	NA	NoChange	0	NA	-0.359192	0.0065312	Down	SOX5_Independent	NA
INO80	NoChange	0	NA	NoChange	0	NA	-0.465477	0.00653599	Down	SOX5_Independent	NA
BAIAP2	NoChange	0	NA	NoChange	0	NA	-4.44661	0.00659594	Down	SOX5_Independent	NA
POFUT1	NoChange	0	NA	NoChange	0	NA	0.412868	0.00660089	Up	SOX5_Independent	NA
NENF	NoChange	0	NA	NoChange	0	NA	0.696929	0.00660089	Up	SOX5_Independent	NA
KAT6B	NoChange	0	NA	NoChange	0	NA	-0.539098	0.00665002	Down	SOX5_Independent	NA
RRBP1	NoChange	0	NA	NoChange	0	NA	-0.473482	0.00666692	Down	SOX5_Independent	NA
MFSD2A	NoChange	0	NA	NoChange	0	NA	-0.800428	0.00667594	Down	SOX5_Independent	NA
TCEA1P2	NoChange	0	NA	NoChange	0	NA	-1.71081	0.00670226	Down	SOX5_Independent	NA
SPG7	NoChange	0	NA	NoChange	0	NA	0.478915	0.00673822	Up	SOX5_Independent	NA
SCPEP1	NoChange	0	NA	NoChange	0	NA	0.392383	0.00675962	Up	SOX5_Independent	NA
ZNF664	NoChange	0	NA	NoChange	0	NA	-0.403855	0.00678303	Down	SOX5_Independent	NA
MOCS2	NoChange	0	NA	NoChange	0	NA	0.500315	0.0067903	Up	SOX5_Independent	NA
ELP1	NoChange	0	NA	NoChange	0	NA	0.447661	0.00681677	Up	SOX5_Independent	NA
AC012063.1	NoChange	0	NA	NoChange	0	NA	2.3353	0.00682808	Up	SOX5_Independent	NA
TMEM161A	NoChange	0	NA	NoChange	0	NA	0.454358	0.00684267	Up	SOX5_Independent	NA
PDE12	NoChange	0	NA	NoChange	0	NA	-0.46499	0.00684267	Down	SOX5_Independent	NA
TIMM10B	NoChange	0	NA	NoChange	0	NA	0.782361	0.00685573	Up	SOX5_Independent	NA
FMNL3	NoChange	0	NA	NoChange	0	NA	0.506944	0.00686062	Up	SOX5_Independent	NA
GNAI2	NoChange	0	NA	NoChange	0	NA	0.484628	0.00686139	Up	SOX5_Independent	NA
GNPTAB	NoChange	0	NA	NoChange	0	NA	0.577353	0.00687317	Up	SOX5_Independent	NA
CFL1	NoChange	0	NA	NoChange	0	NA	0.36123	0.00690447	Up	SOX5_Independent	NA
HEBP2	NoChange	0	NA	NoChange	0	NA	7.25129	0.0069073	Up	SOX5_Independent	NA
CA14	NoChange	0	NA	NoChange	0	NA	7.25129	0.00691162	Up	SOX5_Independent	NA
OAS2	NoChange	0	NA	NoChange	0	NA	0.431094	0.00692086	Up	SOX5_Independent	NA
BTN3A2	NoChange	0	NA	NoChange	0	NA	0.816278	0.00692086	Up	SOX5_Independent	NA
VPS36	NoChange	0	NA	NoChange	0	NA	0.579248	0.00693317	Up	SOX5_Independent	NA
DDX39B	NoChange	0	NA	NoChange	0	NA	-0.628231	0.00694639	Down	SOX5_Independent	NA
ALPK2	NoChange	0	NA	NoChange	0	NA	-0.658765	0.00695189	Down	SOX5_Independent	NA
CNBP	NoChange	0	NA	NoChange	0	NA	-0.352367	0.0069598	Down	SOX5_Independent	NA
PADI3	NoChange	0	NA	NoChange	0	NA	-7.27284	0.00697015	Down	SOX5_Independent	NA
ANXA5	NoChange	0	NA	NoChange	0	NA	0.428338	0.00697015	Up	SOX5_Independent	NA
USP11	NoChange	0	NA	NoChange	0	NA	0.427018	0.00697901	Up	SOX5_Independent	NA
EIF4A2	NoChange	0	NA	NoChange	0	NA	0.350281	0.0070397	Up	SOX5_Independent	NA
CD320	NoChange	0	NA	NoChange	0	NA	-0.400034	0.00705139	Down	SOX5_Independent	NA
GMEB1	NoChange	0	NA	NoChange	0	NA	-0.834924	0.00705139	Down	SOX5_Independent	NA
FAM168B	NoChange	0	NA	NoChange	0	NA	-0.36966	0.00705717	Down	SOX5_Independent	NA
POLR3GL	NoChange	0	NA	NoChange	0	NA	0.648889	0.00709689	Up	SOX5_Independent	NA
TMEM237	NoChange	0	NA	NoChange	0	NA	0.794656	0.00711544	Up	SOX5_Independent	NA
KCNC4	NoChange	0	NA	NoChange	0	NA	-1.72048	0.00711553	Down	SOX5_Independent	NA
GGA2	NoChange	0	NA	NoChange	0	NA	0.360213	0.00713032	Up	SOX5_Independent	NA
RPL5	NoChange	0	NA	NoChange	0	NA	-0.340537	0.00713032	Down	SOX5_Independent	NA
CFDP1	NoChange	0	NA	NoChange	0	NA	0.620435	0.0071931	Up	SOX5_Independent	NA
ABCD2	NoChange	0	NA	NoChange	0	NA	1.60022	0.00721225	Up	SOX5_Independent	NA
WNT2B	NoChange	0	NA	NoChange	0	NA	2.42513	0.0072213	Up	SOX5_Independent	NA
SPATA5	NoChange	0	NA	NoChange	0	NA	1.34561	0.00722602	Up	SOX5_Independent	NA
NDUFAF1	NoChange	0	NA	NoChange	0	NA	0.60196	0.0072446	Up	SOX5_Independent	NA
LTN1	NoChange	0	NA	NoChange	0	NA	0.721156	0.00726402	Up	SOX5_Independent	NA
ANAPC4	NoChange	0	NA	NoChange	0	NA	0.636126	0.0072752	Up	SOX5_Independent	NA
ERLIN1	NoChange	0	NA	NoChange	0	NA	0.493814	0.00729716	Up	SOX5_Independent	NA
PSMC2	NoChange	0	NA	NoChange	0	NA	0.376961	0.00729716	Up	SOX5_Independent	NA
FAM217B	NoChange	0	NA	NoChange	0	NA	0.788266	0.00729723	Up	SOX5_Independent	NA
SNX14	NoChange	0	NA	NoChange	0	NA	0.444586	0.00732174	Up	SOX5_Independent	NA
AC012368.1	NoChange	0	NA	NoChange	0	NA	-1.17121	0.00738902	Down	SOX5_Independent	NA
HNRNPM	NoChange	0	NA	NoChange	0	NA	-0.351506	0.00740516	Down	SOX5_Independent	NA
MT-ND3	NoChange	0	NA	NoChange	0	NA	0.546066	0.00740516	Up	SOX5_Independent	NA
TTC31	NoChange	0	NA	NoChange	0	NA	1.07235	0.00740516	Up	SOX5_Independent	NA
SLC45A3	NoChange	0	NA	NoChange	0	NA	-0.705445	0.00744357	Down	SOX5_Independent	NA
DYRK1A	NoChange	0	NA	NoChange	0	NA	-0.465142	0.0074936	Down	SOX5_Independent	NA
FARS2	NoChange	0	NA	NoChange	0	NA	0.835621	0.00754163	Up	SOX5_Independent	NA
ERCC2	NoChange	0	NA	NoChange	0	NA	0.776284	0.00755295	Up	SOX5_Independent	NA
AC010168.2	NoChange	0	NA	NoChange	0	NA	-1.12542	0.00756101	Down	SOX5_Independent	NA
ARFGAP1	NoChange	0	NA	NoChange	0	NA	-0.527119	0.00756101	Down	SOX5_Independent	NA
CCT6P1	NoChange	0	NA	NoChange	0	NA	-0.785192	0.00758274	Down	SOX5_Independent	NA
AHCTF1	NoChange	0	NA	NoChange	0	NA	-0.413506	0.00762037	Down	SOX5_Independent	NA
TOP2B	NoChange	0	NA	NoChange	0	NA	0.374428	0.00765143	Up	SOX5_Independent	NA
EIF2AK4	NoChange	0	NA	NoChange	0	NA	0.70206	0.00769883	Up	SOX5_Independent	NA
PTRH2	NoChange	0	NA	NoChange	0	NA	-0.570575	0.00769883	Down	SOX5_Independent	NA
LINC02541	NoChange	0	NA	NoChange	0	NA	-0.965352	0.00771903	Down	SOX5_Independent	NA
TBCCD1	NoChange	0	NA	NoChange	0	NA	1.28283	0.00774403	Up	SOX5_Independent	NA
BOD1	NoChange	0	NA	NoChange	0	NA	-0.391722	0.00774642	Down	SOX5_Independent	NA
INPP5K	NoChange	0	NA	NoChange	0	NA	-0.488788	0.0077733	Down	SOX5_Independent	NA
ILDR2	NoChange	0	NA	NoChange	0	NA	0.749406	0.00787937	Up	SOX5_Independent	NA
HDGFL2	NoChange	0	NA	NoChange	0	NA	0.474033	0.00789428	Up	SOX5_Independent	NA
C19orf48	NoChange	0	NA	NoChange	0	NA	-0.370272	0.00794889	Down	SOX5_Independent	NA
MFSD5	NoChange	0	NA	NoChange	0	NA	0.578763	0.00801135	Up	SOX5_Independent	NA
CWC15	NoChange	0	NA	NoChange	0	NA	0.489675	0.00801135	Up	SOX5_Independent	NA
HSPA7	NoChange	0	NA	NoChange	0	NA	1.03093	0.00801398	Up	SOX5_Independent	NA
EXOSC5	NoChange	0	NA	NoChange	0	NA	-0.398411	0.00802242	Down	SOX5_Independent	NA
AKR7A2	NoChange	0	NA	NoChange	0	NA	0.499163	0.00804941	Up	SOX5_Independent	NA
CLTC	NoChange	0	NA	NoChange	0	NA	0.346052	0.00807795	Up	SOX5_Independent	NA
PPP1R15B	NoChange	0	NA	NoChange	0	NA	-0.373088	0.00807795	Down	SOX5_Independent	NA
METTL9	NoChange	0	NA	NoChange	0	NA	0.385156	0.00809951	Up	SOX5_Independent	NA
PEX19	NoChange	0	NA	NoChange	0	NA	0.472952	0.00815	Up	SOX5_Independent	NA
CRTAP	NoChange	0	NA	NoChange	0	NA	0.467623	0.00815	Up	SOX5_Independent	NA
AC078845.1	NoChange	0	NA	NoChange	0	NA	1.28704	0.00815	Up	SOX5_Independent	NA
MDC1	NoChange	0	NA	NoChange	0	NA	-0.469713	0.00815392	Down	SOX5_Independent	NA
PTPN7	NoChange	0	NA	NoChange	0	NA	-0.457165	0.00815639	Down	SOX5_Independent	NA
TIMELESS	NoChange	0	NA	NoChange	0	NA	0.408852	0.00815639	Up	SOX5_Independent	NA
STX6	NoChange	0	NA	NoChange	0	NA	0.605061	0.00819009	Up	SOX5_Independent	NA
PSMB9	NoChange	0	NA	NoChange	0	NA	0.644398	0.00821559	Up	SOX5_Independent	NA
HACD3	NoChange	0	NA	NoChange	0	NA	0.39125	0.00823244	Up	SOX5_Independent	NA
RASSF5	NoChange	0	NA	NoChange	0	NA	0.44651	0.00823244	Up	SOX5_Independent	NA
SYNJ2	NoChange	0	NA	NoChange	0	NA	-0.533153	0.00823244	Down	SOX5_Independent	NA
ZFAND5	NoChange	0	NA	NoChange	0	NA	-0.422844	0.00823244	Down	SOX5_Independent	NA
RNF123	NoChange	0	NA	NoChange	0	NA	0.666795	0.00831096	Up	SOX5_Independent	NA
PRIM2	NoChange	0	NA	NoChange	0	NA	0.636219	0.00834368	Up	SOX5_Independent	NA
PUM1	NoChange	0	NA	NoChange	0	NA	-0.394307	0.00844649	Down	SOX5_Independent	NA
ZNF316	NoChange	0	NA	NoChange	0	NA	-0.638534	0.00844649	Down	SOX5_Independent	NA
NIBAN1	NoChange	0	NA	NoChange	0	NA	-0.493123	0.00847051	Down	SOX5_Independent	NA
ENTPD6	NoChange	0	NA	NoChange	0	NA	0.46081	0.00849733	Up	SOX5_Independent	NA
STMN1	NoChange	0	NA	NoChange	0	NA	-0.362914	0.00851204	Down	SOX5_Independent	NA
ARFRP1	NoChange	0	NA	NoChange	0	NA	-0.500181	0.00851204	Down	SOX5_Independent	NA
FCRL5	NoChange	0	NA	NoChange	0	NA	0.712219	0.008528	Up	SOX5_Independent	NA
SASS6	NoChange	0	NA	NoChange	0	NA	-0.931367	0.00852946	Down	SOX5_Independent	NA
KBTBD3	NoChange	0	NA	NoChange	0	NA	1.33388	0.00854231	Up	SOX5_Independent	NA
WDR70	NoChange	0	NA	NoChange	0	NA	0.63195	0.00856038	Up	SOX5_Independent	NA
YPEL5	NoChange	0	NA	NoChange	0	NA	-0.401048	0.00861165	Down	SOX5_Independent	NA
SRSF1	NoChange	0	NA	NoChange	0	NA	-0.40474	0.00862336	Down	SOX5_Independent	NA
HUWE1	NoChange	0	NA	NoChange	0	NA	-0.418362	0.00867248	Down	SOX5_Independent	NA
FOCAD	NoChange	0	NA	NoChange	0	NA	0.534468	0.00867248	Up	SOX5_Independent	NA
ATXN7L3	NoChange	0	NA	NoChange	0	NA	-0.540192	0.00869544	Down	SOX5_Independent	NA
RPL9	NoChange	0	NA	NoChange	0	NA	-0.387864	0.00872577	Down	SOX5_Independent	NA
PABPC1L	NoChange	0	NA	NoChange	0	NA	-0.431106	0.00876031	Down	SOX5_Independent	NA
EGF	NoChange	0	NA	NoChange	0	NA	7.13652	0.00888127	Up	SOX5_Independent	NA
BRD4	NoChange	0	NA	NoChange	0	NA	-0.439429	0.00888775	Down	SOX5_Independent	NA
TMTC1	NoChange	0	NA	NoChange	0	NA	-2.06685	0.00892651	Down	SOX5_Independent	NA
MAPK10	NoChange	0	NA	NoChange	0	NA	3.06585	0.00893148	Up	SOX5_Independent	NA
ENPP4	NoChange	0	NA	NoChange	0	NA	0.732112	0.00896348	Up	SOX5_Independent	NA
KIAA0100	NoChange	0	NA	NoChange	0	NA	0.570456	0.00896348	Up	SOX5_Independent	NA
MID1IP1	NoChange	0	NA	NoChange	0	NA	-0.473513	0.00896348	Down	SOX5_Independent	NA
CHMP5	NoChange	0	NA	NoChange	0	NA	0.438523	0.00900793	Up	SOX5_Independent	NA
TIFA	NoChange	0	NA	NoChange	0	NA	-0.392719	0.00902148	Down	SOX5_Independent	NA
AARS	NoChange	0	NA	NoChange	0	NA	-0.362874	0.0090974	Down	SOX5_Independent	NA
RPRD1B	NoChange	0	NA	NoChange	0	NA	-0.475711	0.00912797	Down	SOX5_Independent	NA
CARS2	NoChange	0	NA	NoChange	0	NA	0.399249	0.00915119	Up	SOX5_Independent	NA
CD72	NoChange	0	NA	NoChange	0	NA	-0.44524	0.00915119	Down	SOX5_Independent	NA
ZFP91	NoChange	0	NA	NoChange	0	NA	-0.377823	0.0091601	Down	SOX5_Independent	NA
VPS53	NoChange	0	NA	NoChange	0	NA	0.65894	0.0091601	Up	SOX5_Independent	NA
RNF126	NoChange	0	NA	NoChange	0	NA	-0.379198	0.0091601	Down	SOX5_Independent	NA
RRN3	NoChange	0	NA	NoChange	0	NA	-0.468337	0.00918041	Down	SOX5_Independent	NA
TYSND1	NoChange	0	NA	NoChange	0	NA	0.457938	0.00921907	Up	SOX5_Independent	NA
IQCG	NoChange	0	NA	NoChange	0	NA	1.24978	0.0092593	Up	SOX5_Independent	NA
NIPSNAP1	NoChange	0	NA	NoChange	0	NA	0.370981	0.00928764	Up	SOX5_Independent	NA
JAKMIP2	NoChange	0	NA	NoChange	0	NA	0.942978	0.0092931	Up	SOX5_Independent	NA
SLC25A35	NoChange	0	NA	NoChange	0	NA	1.18913	0.00929727	Up	SOX5_Independent	NA
AC243919.1	NoChange	0	NA	NoChange	0	NA	-0.352488	0.00929727	Down	SOX5_Independent	NA
DOT1L	NoChange	0	NA	NoChange	0	NA	-0.653463	0.00931202	Down	SOX5_Independent	NA
IDS	NoChange	0	NA	NoChange	0	NA	0.821918	0.00936117	Up	SOX5_Independent	NA
AGTRAP	NoChange	0	NA	NoChange	0	NA	-0.560379	0.00937259	Down	SOX5_Independent	NA
AL359762.1	NoChange	0	NA	NoChange	0	NA	-7.17714	0.00938604	Down	SOX5_Independent	NA
VASN	NoChange	0	NA	NoChange	0	NA	-1.55019	0.00938604	Down	SOX5_Independent	NA
SYK	NoChange	0	NA	NoChange	0	NA	0.384709	0.00938604	Up	SOX5_Independent	NA
SLC15A2	NoChange	0	NA	NoChange	0	NA	1.44155	0.00950968	Up	SOX5_Independent	NA
CDC40	NoChange	0	NA	NoChange	0	NA	0.560482	0.00950968	Up	SOX5_Independent	NA
DUS2	NoChange	0	NA	NoChange	0	NA	0.633842	0.00950968	Up	SOX5_Independent	NA
OSGEP	NoChange	0	NA	NoChange	0	NA	0.459793	0.00951487	Up	SOX5_Independent	NA
CASP7	NoChange	0	NA	NoChange	0	NA	0.613426	0.00951752	Up	SOX5_Independent	NA
RGS17P1	NoChange	0	NA	NoChange	0	NA	-7.27064	0.00951752	Down	SOX5_Independent	NA
DIS3	NoChange	0	NA	NoChange	0	NA	-0.374703	0.00963793	Down	SOX5_Independent	NA
STAG2	NoChange	0	NA	NoChange	0	NA	-0.386624	0.00964071	Down	SOX5_Independent	NA
ADGRE5	NoChange	0	NA	NoChange	0	NA	-0.525295	0.00965613	Down	SOX5_Independent	NA
IGF2R	NoChange	0	NA	NoChange	0	NA	-0.472342	0.00968803	Down	SOX5_Independent	NA
ETS2	NoChange	0	NA	NoChange	0	NA	-0.540402	0.00968964	Down	SOX5_Independent	NA
SON	NoChange	0	NA	NoChange	0	NA	-0.376688	0.00972566	Down	SOX5_Independent	NA
MYL6B	NoChange	0	NA	NoChange	0	NA	0.50738	0.00978939	Up	SOX5_Independent	NA
SBNO1	NoChange	0	NA	NoChange	0	NA	-0.393753	0.00983794	Down	SOX5_Independent	NA
AKIRIN1	NoChange	0	NA	NoChange	0	NA	0.400902	0.00988019	Up	SOX5_Independent	NA
ICE2	NoChange	0	NA	NoChange	0	NA	0.419217	0.00988019	Up	SOX5_Independent	NA
CCDC146	NoChange	0	NA	NoChange	0	NA	0.892037	0.00989653	Up	SOX5_Independent	NA
NSMAF	NoChange	0	NA	NoChange	0	NA	0.399698	0.00992035	Up	SOX5_Independent	NA
MIDN	NoChange	0	NA	NoChange	0	NA	-0.533919	0.00992575	Down	SOX5_Independent	NA
C12orf49	NoChange	0	NA	NoChange	0	NA	-0.424815	0.00996963	Down	SOX5_Independent	NA
EPB41L1	NoChange	0	NA	NoChange	0	NA	-2.05924	0.0099826	Down	SOX5_Independent	NA
TMEM245	NoChange	0	NA	NoChange	0	NA	0.394862	0.00998812	Up	SOX5_Independent	NA
AC015813.6	NoChange	0	NA	NoChange	0	NA	-0.803707	0.0100328	Down	SOX5_Independent	NA
MALSU1	NoChange	0	NA	NoChange	0	NA	0.566008	0.0101081	Up	SOX5_Independent	NA
CHI3L2	NoChange	0	NA	NoChange	0	NA	-0.330852	0.0101359	Down	SOX5_Independent	NA
MAGED2	NoChange	0	NA	NoChange	0	NA	0.588228	0.0101359	Up	SOX5_Independent	NA
ADO	NoChange	0	NA	NoChange	0	NA	-0.386775	0.0101359	Down	SOX5_Independent	NA
USP7	NoChange	0	NA	NoChange	0	NA	-0.361297	0.0101359	Down	SOX5_Independent	NA
ZMAT2	NoChange	0	NA	NoChange	0	NA	0.496212	0.0101359	Up	SOX5_Independent	NA
PRADC1	NoChange	0	NA	NoChange	0	NA	0.627627	0.0101392	Up	SOX5_Independent	NA
AC135803.1	NoChange	0	NA	NoChange	0	NA	-1.87109	0.0101392	Down	SOX5_Independent	NA
PRPF4B	NoChange	0	NA	NoChange	0	NA	-0.392081	0.0101392	Down	SOX5_Independent	NA
ZCCHC8	NoChange	0	NA	NoChange	0	NA	-0.395723	0.0101392	Down	SOX5_Independent	NA
SFXN2	NoChange	0	NA	NoChange	0	NA	-0.800036	0.0101833	Down	SOX5_Independent	NA
GATD1	NoChange	0	NA	NoChange	0	NA	-0.592781	0.0101833	Down	SOX5_Independent	NA
AGFG2	NoChange	0	NA	NoChange	0	NA	0.909761	0.0102092	Up	SOX5_Independent	NA
NDUFA9	NoChange	0	NA	NoChange	0	NA	0.632473	0.0102475	Up	SOX5_Independent	NA
RRP12	NoChange	0	NA	NoChange	0	NA	-0.465112	0.0102475	Down	SOX5_Independent	NA
HK2	NoChange	0	NA	NoChange	0	NA	-0.545285	0.0102551	Down	SOX5_Independent	NA
TCEANC2	NoChange	0	NA	NoChange	0	NA	0.848633	0.0102817	Up	SOX5_Independent	NA
ATP6V0D1	NoChange	0	NA	NoChange	0	NA	0.427266	0.0102939	Up	SOX5_Independent	NA
PSMD13	NoChange	0	NA	NoChange	0	NA	0.370732	0.0103763	Up	SOX5_Independent	NA
BCL7A	NoChange	0	NA	NoChange	0	NA	-0.478268	0.0103987	Down	SOX5_Independent	NA
H2AFX	NoChange	0	NA	NoChange	0	NA	-0.380192	0.0104157	Down	SOX5_Independent	NA
TRIM69	NoChange	0	NA	NoChange	0	NA	0.538116	0.0104685	Up	SOX5_Independent	NA
AC010761.1	NoChange	0	NA	NoChange	0	NA	-0.778864	0.0104727	Down	SOX5_Independent	NA
RAI1	NoChange	0	NA	NoChange	0	NA	-0.621448	0.0105034	Down	SOX5_Independent	NA
MYO1C	NoChange	0	NA	NoChange	0	NA	-0.484013	0.0105179	Down	SOX5_Independent	NA
KIF2C	NoChange	0	NA	NoChange	0	NA	-0.472758	0.0105284	Down	SOX5_Independent	NA
VEGFB	NoChange	0	NA	NoChange	0	NA	-0.603786	0.0105318	Down	SOX5_Independent	NA
SNHG26	NoChange	0	NA	NoChange	0	NA	-0.771481	0.0106016	Down	SOX5_Independent	NA
UBE2K	NoChange	0	NA	NoChange	0	NA	-0.368693	0.0106031	Down	SOX5_Independent	NA
PAFAH2	NoChange	0	NA	NoChange	0	NA	1.02118	0.0106567	Up	SOX5_Independent	NA
SRSF8	NoChange	0	NA	NoChange	0	NA	-0.412413	0.0106567	Down	SOX5_Independent	NA
NDUFB4	NoChange	0	NA	NoChange	0	NA	0.493558	0.0106567	Up	SOX5_Independent	NA
ACSM3	NoChange	0	NA	NoChange	0	NA	-0.770822	0.0106974	Down	SOX5_Independent	NA
PLOD1	NoChange	0	NA	NoChange	0	NA	0.437409	0.0106974	Up	SOX5_Independent	NA
KCNK12	NoChange	0	NA	NoChange	0	NA	0.596559	0.0106974	Up	SOX5_Independent	NA
TAS2R15P	NoChange	0	NA	NoChange	0	NA	-1.86783	0.0106974	Down	SOX5_Independent	NA
VWA8	NoChange	0	NA	NoChange	0	NA	0.466241	0.0107414	Up	SOX5_Independent	NA
TSC2	NoChange	0	NA	NoChange	0	NA	0.496227	0.0108246	Up	SOX5_Independent	NA
STAMBPL1	NoChange	0	NA	NoChange	0	NA	0.461138	0.0109024	Up	SOX5_Independent	NA
EARS2	NoChange	0	NA	NoChange	0	NA	-0.523663	0.0109377	Down	SOX5_Independent	NA
CCNB1IP1	NoChange	0	NA	NoChange	0	NA	-0.358881	0.0109534	Down	SOX5_Independent	NA
SWAP70	NoChange	0	NA	NoChange	0	NA	-0.343122	0.0110036	Down	SOX5_Independent	NA
STRIP2	NoChange	0	NA	NoChange	0	NA	0.908585	0.0110655	Up	SOX5_Independent	NA
P4HA1	NoChange	0	NA	NoChange	0	NA	0.404747	0.0110655	Up	SOX5_Independent	NA
BMPR2	NoChange	0	NA	NoChange	0	NA	0.5099	0.0111157	Up	SOX5_Independent	NA
LINC00494	NoChange	0	NA	NoChange	0	NA	-0.648068	0.0111232	Down	SOX5_Independent	NA
PHKG2	NoChange	0	NA	NoChange	0	NA	0.597229	0.0111839	Up	SOX5_Independent	NA
KHK	NoChange	0	NA	NoChange	0	NA	1.48078	0.0112258	Up	SOX5_Independent	NA
SNRPB	NoChange	0	NA	NoChange	0	NA	-0.356211	0.0112258	Down	SOX5_Independent	NA
LINC01470	NoChange	0	NA	NoChange	0	NA	2.08992	0.0112258	Up	SOX5_Independent	NA
RBM22	NoChange	0	NA	NoChange	0	NA	-0.390868	0.0112258	Down	SOX5_Independent	NA
IFT88	NoChange	0	NA	NoChange	0	NA	0.87089	0.0112401	Up	SOX5_Independent	NA
EMG1	NoChange	0	NA	NoChange	0	NA	-0.40852	0.0113486	Down	SOX5_Independent	NA
MASTL	NoChange	0	NA	NoChange	0	NA	0.433447	0.0114043	Up	SOX5_Independent	NA
ILF3	NoChange	0	NA	NoChange	0	NA	-0.363716	0.0114631	Down	SOX5_Independent	NA
TMEM51	NoChange	0	NA	NoChange	0	NA	-7.03922	0.0114842	Down	SOX5_Independent	NA
TCEA2	NoChange	0	NA	NoChange	0	NA	0.543437	0.0114842	Up	SOX5_Independent	NA
AL353622.1	NoChange	0	NA	NoChange	0	NA	0.717258	0.011488	Up	SOX5_Independent	NA
FTSJ3	NoChange	0	NA	NoChange	0	NA	0.477425	0.0114952	Up	SOX5_Independent	NA
SPATA13	NoChange	0	NA	NoChange	0	NA	-0.566885	0.0115529	Down	SOX5_Independent	NA
CLEC2B	NoChange	0	NA	NoChange	0	NA	-0.475395	0.0115529	Down	SOX5_Independent	NA
IL15	NoChange	0	NA	NoChange	0	NA	3.2059	0.0115529	Up	SOX5_Independent	NA
AC018645.3	NoChange	0	NA	NoChange	0	NA	-4.07138	0.0115529	Down	SOX5_Independent	NA
PPP1R16A	NoChange	0	NA	NoChange	0	NA	0.748449	0.0115753	Up	SOX5_Independent	NA
FAM216A	NoChange	0	NA	NoChange	0	NA	-0.387697	0.0115756	Down	SOX5_Independent	NA
TMEM131	NoChange	0	NA	NoChange	0	NA	0.417283	0.0115893	Up	SOX5_Independent	NA
STAT3	NoChange	0	NA	NoChange	0	NA	0.448539	0.0116479	Up	SOX5_Independent	NA
LAMB3	NoChange	0	NA	NoChange	0	NA	1.52959	0.0116835	Up	SOX5_Independent	NA
SPCS1	NoChange	0	NA	NoChange	0	NA	0.447568	0.0117088	Up	SOX5_Independent	NA
MRPS5	NoChange	0	NA	NoChange	0	NA	-0.371892	0.0117125	Down	SOX5_Independent	NA
WDR25	NoChange	0	NA	NoChange	0	NA	0.844253	0.0117125	Up	SOX5_Independent	NA
QSER1	NoChange	0	NA	NoChange	0	NA	-0.435773	0.011733	Down	SOX5_Independent	NA
AC073850.1	NoChange	0	NA	NoChange	0	NA	-1.54259	0.011733	Down	SOX5_Independent	NA
KCNN3	NoChange	0	NA	NoChange	0	NA	0.353153	0.011733	Up	SOX5_Independent	NA
CHODL	NoChange	0	NA	NoChange	0	NA	3.5283	0.011769	Up	SOX5_Independent	NA
RARA	NoChange	0	NA	NoChange	0	NA	-0.629178	0.0117792	Down	SOX5_Independent	NA
RICTOR	NoChange	0	NA	NoChange	0	NA	-0.577943	0.0118185	Down	SOX5_Independent	NA
OTUD5	NoChange	0	NA	NoChange	0	NA	0.460854	0.0118465	Up	SOX5_Independent	NA
IFT27	NoChange	0	NA	NoChange	0	NA	0.745429	0.0118465	Up	SOX5_Independent	NA
NLGN3	NoChange	0	NA	NoChange	0	NA	1.97453	0.0118465	Up	SOX5_Independent	NA
RSPH1	NoChange	0	NA	NoChange	0	NA	-1.05212	0.011847	Down	SOX5_Independent	NA
AL137139.2	NoChange	0	NA	NoChange	0	NA	2.24775	0.0119104	Up	SOX5_Independent	NA
AC004797.1	NoChange	0	NA	NoChange	0	NA	1.60924	0.0119122	Up	SOX5_Independent	NA
SNURF	NoChange	0	NA	NoChange	0	NA	-6.99819	0.0119175	Down	SOX5_Independent	NA
ATP6AP2	NoChange	0	NA	NoChange	0	NA	0.393513	0.0119519	Up	SOX5_Independent	NA
TCERG1	NoChange	0	NA	NoChange	0	NA	-0.368604	0.0119899	Down	SOX5_Independent	NA
GPATCH11	NoChange	0	NA	NoChange	0	NA	0.891089	0.012002	Up	SOX5_Independent	NA
DBP	NoChange	0	NA	NoChange	0	NA	-0.596667	0.012002	Down	SOX5_Independent	NA
RRP1B	NoChange	0	NA	NoChange	0	NA	-0.393422	0.0120377	Down	SOX5_Independent	NA
BRPF3	NoChange	0	NA	NoChange	0	NA	-0.491471	0.012042	Down	SOX5_Independent	NA
TEX2	NoChange	0	NA	NoChange	0	NA	0.672566	0.0121471	Up	SOX5_Independent	NA
UBE3C	NoChange	0	NA	NoChange	0	NA	0.372922	0.0121771	Up	SOX5_Independent	NA
PLPP6	NoChange	0	NA	NoChange	0	NA	1.01295	0.0121771	Up	SOX5_Independent	NA
ZCCHC14	NoChange	0	NA	NoChange	0	NA	-0.970952	0.0122663	Down	SOX5_Independent	NA
DLAT	NoChange	0	NA	NoChange	0	NA	0.370589	0.0122962	Up	SOX5_Independent	NA
RNF144B	NoChange	0	NA	NoChange	0	NA	-0.466105	0.012303	Down	SOX5_Independent	NA
KMT2A	NoChange	0	NA	NoChange	0	NA	-0.398538	0.0123427	Down	SOX5_Independent	NA
MFN1	NoChange	0	NA	NoChange	0	NA	-0.372543	0.0123861	Down	SOX5_Independent	NA
ZMAT3	NoChange	0	NA	NoChange	0	NA	-0.375319	0.0124274	Down	SOX5_Independent	NA
TECPR1	NoChange	0	NA	NoChange	0	NA	0.737328	0.0124274	Up	SOX5_Independent	NA
DCK	NoChange	0	NA	NoChange	0	NA	-0.388838	0.0124628	Down	SOX5_Independent	NA
PRPSAP2	NoChange	0	NA	NoChange	0	NA	-0.351	0.0124926	Down	SOX5_Independent	NA
LINC02539	NoChange	0	NA	NoChange	0	NA	0.780096	0.0124968	Up	SOX5_Independent	NA
DPY19L3	NoChange	0	NA	NoChange	0	NA	-0.519622	0.0124999	Down	SOX5_Independent	NA
FKBP11	NoChange	0	NA	NoChange	0	NA	-0.412887	0.0125045	Down	SOX5_Independent	NA
STX3	NoChange	0	NA	NoChange	0	NA	-0.577315	0.0125129	Down	SOX5_Independent	NA
AL356417.1	NoChange	0	NA	NoChange	0	NA	-2.00076	0.0125695	Down	SOX5_Independent	NA
FBXO41	NoChange	0	NA	NoChange	0	NA	-0.423603	0.0126001	Down	SOX5_Independent	NA
KIF4A	NoChange	0	NA	NoChange	0	NA	0.674219	0.0126555	Up	SOX5_Independent	NA
SEPHS1	NoChange	0	NA	NoChange	0	NA	-0.424303	0.0126579	Down	SOX5_Independent	NA
COX5A	NoChange	0	NA	NoChange	0	NA	0.426057	0.0126651	Up	SOX5_Independent	NA
SURF6	NoChange	0	NA	NoChange	0	NA	-0.525924	0.0126819	Down	SOX5_Independent	NA
CD200	NoChange	0	NA	NoChange	0	NA	-1.73566	0.0127926	Down	SOX5_Independent	NA
ABCC5	NoChange	0	NA	NoChange	0	NA	-0.426889	0.0128914	Down	SOX5_Independent	NA
FOXO3	NoChange	0	NA	NoChange	0	NA	-0.419441	0.0128991	Down	SOX5_Independent	NA
UBAC1	NoChange	0	NA	NoChange	0	NA	0.521284	0.0129674	Up	SOX5_Independent	NA
TMEM79	NoChange	0	NA	NoChange	0	NA	0.786304	0.0129779	Up	SOX5_Independent	NA
WDR11	NoChange	0	NA	NoChange	0	NA	-0.38644	0.0129801	Down	SOX5_Independent	NA
CLK4	NoChange	0	NA	NoChange	0	NA	-0.610513	0.0129947	Down	SOX5_Independent	NA
VOPP1	NoChange	0	NA	NoChange	0	NA	0.336021	0.0130137	Up	SOX5_Independent	NA
AL022318.1	NoChange	0	NA	NoChange	0	NA	-2.74157	0.0130339	Down	SOX5_Independent	NA
MGAT3	NoChange	0	NA	NoChange	0	NA	-0.698376	0.0131168	Down	SOX5_Independent	NA
AP001596.1	NoChange	0	NA	NoChange	0	NA	3.1121	0.0131308	Up	SOX5_Independent	NA
INPP5B	NoChange	0	NA	NoChange	0	NA	0.452966	0.0131903	Up	SOX5_Independent	NA
NME7	NoChange	0	NA	NoChange	0	NA	1.0771	0.0132221	Up	SOX5_Independent	NA
R3HCC1	NoChange	0	NA	NoChange	0	NA	0.806091	0.0132325	Up	SOX5_Independent	NA
GANC	NoChange	0	NA	NoChange	0	NA	0.616878	0.0133094	Up	SOX5_Independent	NA
RPE	NoChange	0	NA	NoChange	0	NA	0.427452	0.0133094	Up	SOX5_Independent	NA
SRSF3	NoChange	0	NA	NoChange	0	NA	-0.334656	0.0133737	Down	SOX5_Independent	NA
PLEKHG2	NoChange	0	NA	NoChange	0	NA	-1.22075	0.0134284	Down	SOX5_Independent	NA
TMSB4XP8	NoChange	0	NA	NoChange	0	NA	0.603378	0.0134331	Up	SOX5_Independent	NA
TXNDC11	NoChange	0	NA	NoChange	0	NA	-0.39784	0.0134331	Down	SOX5_Independent	NA
EPC2	NoChange	0	NA	NoChange	0	NA	-0.502794	0.0134331	Down	SOX5_Independent	NA
APEX1	NoChange	0	NA	NoChange	0	NA	0.362505	0.0134616	Up	SOX5_Independent	NA
ERLIN2	NoChange	0	NA	NoChange	0	NA	0.722527	0.0134895	Up	SOX5_Independent	NA
RAPGEF6	NoChange	0	NA	NoChange	0	NA	-0.623749	0.0135009	Down	SOX5_Independent	NA
AC245100.3	NoChange	0	NA	NoChange	0	NA	-1.50534	0.0135612	Down	SOX5_Independent	NA
SAFB	NoChange	0	NA	NoChange	0	NA	-0.422701	0.0135935	Down	SOX5_Independent	NA
TDP1	NoChange	0	NA	NoChange	0	NA	0.657174	0.0135935	Up	SOX5_Independent	NA
AASDH	NoChange	0	NA	NoChange	0	NA	0.612592	0.0137258	Up	SOX5_Independent	NA
FERMT3	NoChange	0	NA	NoChange	0	NA	-0.330321	0.013751	Down	SOX5_Independent	NA
RIOK1	NoChange	0	NA	NoChange	0	NA	-0.405422	0.013751	Down	SOX5_Independent	NA
CD99L2	NoChange	0	NA	NoChange	0	NA	0.631883	0.0138017	Up	SOX5_Independent	NA
WDR17	NoChange	0	NA	NoChange	0	NA	0.99773	0.0138117	Up	SOX5_Independent	NA
CEP126	NoChange	0	NA	NoChange	0	NA	0.848598	0.013828	Up	SOX5_Independent	NA
PMS2P1	NoChange	0	NA	NoChange	0	NA	-0.526569	0.013828	Down	SOX5_Independent	NA
RAB11FIP3	NoChange	0	NA	NoChange	0	NA	0.837907	0.0138355	Up	SOX5_Independent	NA
CTSC	NoChange	0	NA	NoChange	0	NA	0.376586	0.0139074	Up	SOX5_Independent	NA
KDM5D	NoChange	0	NA	NoChange	0	NA	0.577345	0.0139097	Up	SOX5_Independent	NA
SEMA4D	NoChange	0	NA	NoChange	0	NA	-0.413189	0.0139403	Down	SOX5_Independent	NA
TCTN3	NoChange	0	NA	NoChange	0	NA	0.432071	0.0139514	Up	SOX5_Independent	NA
CLTCL1	NoChange	0	NA	NoChange	0	NA	1.90692	0.013967	Up	SOX5_Independent	NA
SRD5A1	NoChange	0	NA	NoChange	0	NA	0.577106	0.0140179	Up	SOX5_Independent	NA
TRAPPC2	NoChange	0	NA	NoChange	0	NA	0.594415	0.0140179	Up	SOX5_Independent	NA
CEP57L1	NoChange	0	NA	NoChange	0	NA	0.948832	0.0140355	Up	SOX5_Independent	NA
ZW10	NoChange	0	NA	NoChange	0	NA	0.533869	0.0140515	Up	SOX5_Independent	NA
POLR2C	NoChange	0	NA	NoChange	0	NA	0.399005	0.014125	Up	SOX5_Independent	NA
RIC1	NoChange	0	NA	NoChange	0	NA	-0.436699	0.0141506	Down	SOX5_Independent	NA
SLC35E3	NoChange	0	NA	NoChange	0	NA	0.652221	0.0142118	Up	SOX5_Independent	NA
PIGC	NoChange	0	NA	NoChange	0	NA	0.616502	0.0143612	Up	SOX5_Independent	NA
PDP2	NoChange	0	NA	NoChange	0	NA	-0.663967	0.0144021	Down	SOX5_Independent	NA
RAB5B	NoChange	0	NA	NoChange	0	NA	0.391839	0.0144644	Up	SOX5_Independent	NA
LSR	NoChange	0	NA	NoChange	0	NA	-0.531597	0.0144867	Down	SOX5_Independent	NA
GSN	NoChange	0	NA	NoChange	0	NA	0.803023	0.0144867	Up	SOX5_Independent	NA
JKAMP	NoChange	0	NA	NoChange	0	NA	0.520952	0.0145409	Up	SOX5_Independent	NA
TMEM175	NoChange	0	NA	NoChange	0	NA	0.643806	0.0146382	Up	SOX5_Independent	NA
ARRDC2	NoChange	0	NA	NoChange	0	NA	-0.76691	0.014779	Down	SOX5_Independent	NA
NFYB	NoChange	0	NA	NoChange	0	NA	-0.517604	0.0148409	Down	SOX5_Independent	NA
CDCA7L	NoChange	0	NA	NoChange	0	NA	0.542584	0.0149151	Up	SOX5_Independent	NA
PFDN1	NoChange	0	NA	NoChange	0	NA	0.421908	0.0150922	Up	SOX5_Independent	NA
ZNF227	NoChange	0	NA	NoChange	0	NA	6.96942	0.0151	Up	SOX5_Independent	NA
SMCHD1	NoChange	0	NA	NoChange	0	NA	-0.414267	0.0151	Down	SOX5_Independent	NA
DNAJB4	NoChange	0	NA	NoChange	0	NA	0.499463	0.0152135	Up	SOX5_Independent	NA
ACSL3	NoChange	0	NA	NoChange	0	NA	0.387515	0.0152135	Up	SOX5_Independent	NA
ID3	NoChange	0	NA	NoChange	0	NA	-0.648268	0.0152136	Down	SOX5_Independent	NA
TNS3	NoChange	0	NA	NoChange	0	NA	-0.37686	0.0152386	Down	SOX5_Independent	NA
U2AF1	NoChange	0	NA	NoChange	0	NA	-1.82008	0.0152783	Down	SOX5_Independent	NA
HSF4	NoChange	0	NA	NoChange	0	NA	1.01085	0.0152783	Up	SOX5_Independent	NA
PLD1	NoChange	0	NA	NoChange	0	NA	1.61264	0.0152914	Up	SOX5_Independent	NA
CCDC18-AS1	NoChange	0	NA	NoChange	0	NA	-0.545154	0.0152914	Down	SOX5_Independent	NA
GSTK1	NoChange	0	NA	NoChange	0	NA	0.341805	0.0152914	Up	SOX5_Independent	NA
TMCO4	NoChange	0	NA	NoChange	0	NA	-6.95724	0.0152915	Down	SOX5_Independent	NA
GABRA3	NoChange	0	NA	NoChange	0	NA	3.89504	0.0152915	Up	SOX5_Independent	NA
ACOT13	NoChange	0	NA	NoChange	0	NA	0.619913	0.0152915	Up	SOX5_Independent	NA
DYNLT3	NoChange	0	NA	NoChange	0	NA	0.626938	0.0152978	Up	SOX5_Independent	NA
TMEM50B	NoChange	0	NA	NoChange	0	NA	0.633186	0.0153017	Up	SOX5_Independent	NA
APTX	NoChange	0	NA	NoChange	0	NA	0.3958	0.0153598	Up	SOX5_Independent	NA
CASP2	NoChange	0	NA	NoChange	0	NA	0.458947	0.0153965	Up	SOX5_Independent	NA
AP3M1	NoChange	0	NA	NoChange	0	NA	0.373682	0.0153965	Up	SOX5_Independent	NA
MCMBP	NoChange	0	NA	NoChange	0	NA	-0.354484	0.0154427	Down	SOX5_Independent	NA
ENTPD5	NoChange	0	NA	NoChange	0	NA	0.801862	0.0154427	Up	SOX5_Independent	NA
WASHC5	NoChange	0	NA	NoChange	0	NA	0.429041	0.0154519	Up	SOX5_Independent	NA
BABAM2	NoChange	0	NA	NoChange	0	NA	0.457906	0.0156178	Up	SOX5_Independent	NA
NEK9	NoChange	0	NA	NoChange	0	NA	-0.337198	0.0156414	Down	SOX5_Independent	NA
CNST	NoChange	0	NA	NoChange	0	NA	-0.485938	0.0156442	Down	SOX5_Independent	NA
AKAP12	NoChange	0	NA	NoChange	0	NA	4.92776	0.0156645	Up	SOX5_Independent	NA
BZW1	NoChange	0	NA	NoChange	0	NA	0.34531	0.0157334	Up	SOX5_Independent	NA
MT-TC	NoChange	0	NA	NoChange	0	NA	0.454373	0.01578	Up	SOX5_Independent	NA
FAM149B1	NoChange	0	NA	NoChange	0	NA	0.774433	0.0159147	Up	SOX5_Independent	NA
RARG	NoChange	0	NA	NoChange	0	NA	-0.748316	0.0160453	Down	SOX5_Independent	NA
IDH2	NoChange	0	NA	NoChange	0	NA	0.396892	0.0160991	Up	SOX5_Independent	NA
MEIS2	NoChange	0	NA	NoChange	0	NA	0.687772	0.0161122	Up	SOX5_Independent	NA
MECR	NoChange	0	NA	NoChange	0	NA	0.439911	0.0161122	Up	SOX5_Independent	NA
FBP2	NoChange	0	NA	NoChange	0	NA	-3.90925	0.0161182	Down	SOX5_Independent	NA
THG1L	NoChange	0	NA	NoChange	0	NA	-0.523734	0.0161575	Down	SOX5_Independent	NA
UBA52	NoChange	0	NA	NoChange	0	NA	0.376298	0.0161575	Up	SOX5_Independent	NA
STX1A	NoChange	0	NA	NoChange	0	NA	-1.09994	0.0161738	Down	SOX5_Independent	NA
FAM117B	NoChange	0	NA	NoChange	0	NA	0.601249	0.0163123	Up	SOX5_Independent	NA
POU2F1	NoChange	0	NA	NoChange	0	NA	-0.501775	0.0163294	Down	SOX5_Independent	NA
YPEL2	NoChange	0	NA	NoChange	0	NA	-0.821682	0.0163294	Down	SOX5_Independent	NA
VPS11	NoChange	0	NA	NoChange	0	NA	0.536468	0.0163294	Up	SOX5_Independent	NA
AURKAIP1	NoChange	0	NA	NoChange	0	NA	0.371493	0.0163294	Up	SOX5_Independent	NA
TMEM40	NoChange	0	NA	NoChange	0	NA	-2.46566	0.0163294	Down	SOX5_Independent	NA
PLCG2	NoChange	0	NA	NoChange	0	NA	0.375697	0.0163397	Up	SOX5_Independent	NA
RPS3A	NoChange	0	NA	NoChange	0	NA	-0.327407	0.0163904	Down	SOX5_Independent	NA
IMPA2	NoChange	0	NA	NoChange	0	NA	0.499645	0.0163959	Up	SOX5_Independent	NA
CCDC77	NoChange	0	NA	NoChange	0	NA	0.797676	0.0164082	Up	SOX5_Independent	NA
MRPL45	NoChange	0	NA	NoChange	0	NA	-0.401897	0.0164226	Down	SOX5_Independent	NA
CAPZB	NoChange	0	NA	NoChange	0	NA	0.333787	0.0164683	Up	SOX5_Independent	NA
CHORDC1	NoChange	0	NA	NoChange	0	NA	-0.418074	0.0164683	Down	SOX5_Independent	NA
STRN4	NoChange	0	NA	NoChange	0	NA	-0.444849	0.0164683	Down	SOX5_Independent	NA
SMARCA4	NoChange	0	NA	NoChange	0	NA	-0.431578	0.0165263	Down	SOX5_Independent	NA
RANBP2	NoChange	0	NA	NoChange	0	NA	-0.359437	0.0165263	Down	SOX5_Independent	NA
PAWR	NoChange	0	NA	NoChange	0	NA	-0.382872	0.0165898	Down	SOX5_Independent	NA
ING3	NoChange	0	NA	NoChange	0	NA	-0.457005	0.0165898	Down	SOX5_Independent	NA
AP003071.5	NoChange	0	NA	NoChange	0	NA	-1.89974	0.0165898	Down	SOX5_Independent	NA
VPS26C	NoChange	0	NA	NoChange	0	NA	0.433554	0.016635	Up	SOX5_Independent	NA
PPARGC1A	NoChange	0	NA	NoChange	0	NA	-0.892246	0.0166591	Down	SOX5_Independent	NA
MAFK	NoChange	0	NA	NoChange	0	NA	-0.880598	0.0166641	Down	SOX5_Independent	NA
CKMT2-AS1	NoChange	0	NA	NoChange	0	NA	0.98649	0.0166641	Up	SOX5_Independent	NA
ZBED4	NoChange	0	NA	NoChange	0	NA	-0.463116	0.0166659	Down	SOX5_Independent	NA
AL353807.3	NoChange	0	NA	NoChange	0	NA	-7.26723	0.016691	Down	SOX5_Independent	NA
FBXL19	NoChange	0	NA	NoChange	0	NA	-0.853598	0.0167646	Down	SOX5_Independent	NA
PCBP1-AS1	NoChange	0	NA	NoChange	0	NA	-0.627599	0.0167799	Down	SOX5_Independent	NA
OSBPL3	NoChange	0	NA	NoChange	0	NA	-0.342402	0.0167942	Down	SOX5_Independent	NA
AEN	NoChange	0	NA	NoChange	0	NA	-0.421856	0.0168553	Down	SOX5_Independent	NA
NARF	NoChange	0	NA	NoChange	0	NA	0.48707	0.0171485	Up	SOX5_Independent	NA
MR1	NoChange	0	NA	NoChange	0	NA	0.418563	0.0172983	Up	SOX5_Independent	NA
GOLGA2	NoChange	0	NA	NoChange	0	NA	-0.540462	0.0173285	Down	SOX5_Independent	NA
SPCS3	NoChange	0	NA	NoChange	0	NA	0.333306	0.017412	Up	SOX5_Independent	NA
SFR1	NoChange	0	NA	NoChange	0	NA	1.12056	0.017412	Up	SOX5_Independent	NA
SLC39A10	NoChange	0	NA	NoChange	0	NA	-0.561029	0.017412	Down	SOX5_Independent	NA
UROD	NoChange	0	NA	NoChange	0	NA	0.433243	0.017412	Up	SOX5_Independent	NA
NSMCE2	NoChange	0	NA	NoChange	0	NA	0.740242	0.0174932	Up	SOX5_Independent	NA
RNF138	NoChange	0	NA	NoChange	0	NA	-0.376833	0.0175364	Down	SOX5_Independent	NA
UBA2	NoChange	0	NA	NoChange	0	NA	-0.36661	0.0175364	Down	SOX5_Independent	NA
DNAJC10	NoChange	0	NA	NoChange	0	NA	-0.324343	0.0175719	Down	SOX5_Independent	NA
NR2F1-AS1	NoChange	0	NA	NoChange	0	NA	2.18873	0.0175887	Up	SOX5_Independent	NA
LYN	NoChange	0	NA	NoChange	0	NA	0.325327	0.0176637	Up	SOX5_Independent	NA
DUSP1	NoChange	0	NA	NoChange	0	NA	-1.02088	0.0176754	Down	SOX5_Independent	NA
PSMG3-AS1	NoChange	0	NA	NoChange	0	NA	1.05063	0.0176754	Up	SOX5_Independent	NA
AL662890.1	NoChange	0	NA	NoChange	0	NA	6.92965	0.0176754	Up	SOX5_Independent	NA
TMC6	NoChange	0	NA	NoChange	0	NA	0.411515	0.0177422	Up	SOX5_Independent	NA
PKD1P5	NoChange	0	NA	NoChange	0	NA	-1.34091	0.0178003	Down	SOX5_Independent	NA
BBC3	NoChange	0	NA	NoChange	0	NA	-0.613333	0.0178003	Down	SOX5_Independent	NA
CYB5B	NoChange	0	NA	NoChange	0	NA	0.345293	0.0178003	Up	SOX5_Independent	NA
ACTR1A	NoChange	0	NA	NoChange	0	NA	0.408968	0.0178013	Up	SOX5_Independent	NA
PER1	NoChange	0	NA	NoChange	0	NA	-0.685632	0.0178013	Down	SOX5_Independent	NA
RSRC2	NoChange	0	NA	NoChange	0	NA	-0.374067	0.0178248	Down	SOX5_Independent	NA
VPS45	NoChange	0	NA	NoChange	0	NA	0.464537	0.0178359	Up	SOX5_Independent	NA
NMNAT2	NoChange	0	NA	NoChange	0	NA	-4.22182	0.0178595	Down	SOX5_Independent	NA
TDRD12	NoChange	0	NA	NoChange	0	NA	-0.867466	0.0178595	Down	SOX5_Independent	NA
DDX59	NoChange	0	NA	NoChange	0	NA	0.593292	0.0179478	Up	SOX5_Independent	NA
GTF3C5	NoChange	0	NA	NoChange	0	NA	0.478574	0.0179753	Up	SOX5_Independent	NA
MAN2A1	NoChange	0	NA	NoChange	0	NA	0.433612	0.0180451	Up	SOX5_Independent	NA
AL023806.4	NoChange	0	NA	NoChange	0	NA	6.92666	0.0180774	Up	SOX5_Independent	NA
RPL12	NoChange	0	NA	NoChange	0	NA	-0.349926	0.0181078	Down	SOX5_Independent	NA
DDX31	NoChange	0	NA	NoChange	0	NA	-0.440761	0.0181608	Down	SOX5_Independent	NA
NIT2	NoChange	0	NA	NoChange	0	NA	0.36151	0.0181814	Up	SOX5_Independent	NA
SAMHD1	NoChange	0	NA	NoChange	0	NA	0.555516	0.0181814	Up	SOX5_Independent	NA
AP001783.1	NoChange	0	NA	NoChange	0	NA	1.1931	0.0181814	Up	SOX5_Independent	NA
PPOX	NoChange	0	NA	NoChange	0	NA	0.890903	0.0182248	Up	SOX5_Independent	NA
PRKDC	NoChange	0	NA	NoChange	0	NA	-0.308652	0.0184206	Down	SOX5_Independent	NA
LIG4	NoChange	0	NA	NoChange	0	NA	-0.50935	0.0184615	Down	SOX5_Independent	NA
PAK1	NoChange	0	NA	NoChange	0	NA	0.463023	0.0185028	Up	SOX5_Independent	NA
PRMT2	NoChange	0	NA	NoChange	0	NA	0.449251	0.0185028	Up	SOX5_Independent	NA
PDE6D	NoChange	0	NA	NoChange	0	NA	0.454067	0.018579	Up	SOX5_Independent	NA
MRPL54	NoChange	0	NA	NoChange	0	NA	-0.795066	0.018579	Down	SOX5_Independent	NA
PGM2	NoChange	0	NA	NoChange	0	NA	0.449484	0.018579	Up	SOX5_Independent	NA
WDFY1	NoChange	0	NA	NoChange	0	NA	-0.466292	0.0186503	Down	SOX5_Independent	NA
APRT	NoChange	0	NA	NoChange	0	NA	-0.469404	0.0186503	Down	SOX5_Independent	NA
KARS	NoChange	0	NA	NoChange	0	NA	0.326513	0.0186514	Up	SOX5_Independent	NA
TDP2	NoChange	0	NA	NoChange	0	NA	0.41692	0.0186715	Up	SOX5_Independent	NA
SPHK2	NoChange	0	NA	NoChange	0	NA	-0.657338	0.0187137	Down	SOX5_Independent	NA
TMEM101	NoChange	0	NA	NoChange	0	NA	0.587912	0.0187314	Up	SOX5_Independent	NA
COQ10A	NoChange	0	NA	NoChange	0	NA	-0.741009	0.0187494	Down	SOX5_Independent	NA
ORAI2	NoChange	0	NA	NoChange	0	NA	-0.430053	0.0187679	Down	SOX5_Independent	NA
IFIT1	NoChange	0	NA	NoChange	0	NA	2.48031	0.0187869	Up	SOX5_Independent	NA
YIPF1	NoChange	0	NA	NoChange	0	NA	0.594445	0.0187887	Up	SOX5_Independent	NA
AMBP	NoChange	0	NA	NoChange	0	NA	1.19289	0.0188266	Up	SOX5_Independent	NA
SEMG1	NoChange	0	NA	NoChange	0	NA	-6.90575	0.0188687	Down	SOX5_Independent	NA
CTNNBL1	NoChange	0	NA	NoChange	0	NA	0.401043	0.0188812	Up	SOX5_Independent	NA
PSMF1	NoChange	0	NA	NoChange	0	NA	0.360189	0.0189226	Up	SOX5_Independent	NA
HMCES	NoChange	0	NA	NoChange	0	NA	-0.33316	0.0189226	Down	SOX5_Independent	NA
BRK1	NoChange	0	NA	NoChange	0	NA	0.366465	0.0189463	Up	SOX5_Independent	NA
DNPEP	NoChange	0	NA	NoChange	0	NA	0.382151	0.0189566	Up	SOX5_Independent	NA
AC022400.6	NoChange	0	NA	NoChange	0	NA	-0.548416	0.0189605	Down	SOX5_Independent	NA
ARL2	NoChange	0	NA	NoChange	0	NA	0.39453	0.018996	Up	SOX5_Independent	NA
MTMR1	NoChange	0	NA	NoChange	0	NA	-0.414501	0.0190769	Down	SOX5_Independent	NA
TMEM198	NoChange	0	NA	NoChange	0	NA	-1.01593	0.0190769	Down	SOX5_Independent	NA
SLC9B2	NoChange	0	NA	NoChange	0	NA	0.740331	0.0191772	Up	SOX5_Independent	NA
MALAT1	NoChange	0	NA	NoChange	0	NA	0.701561	0.0192467	Up	SOX5_Independent	NA
RGCC	NoChange	0	NA	NoChange	0	NA	-1.69443	0.0192479	Down	SOX5_Independent	NA
NXPE3	NoChange	0	NA	NoChange	0	NA	0.688247	0.0192719	Up	SOX5_Independent	NA
WIPF1	NoChange	0	NA	NoChange	0	NA	-0.328686	0.0192798	Down	SOX5_Independent	NA
MAGI3	NoChange	0	NA	NoChange	0	NA	2.19705	0.0193524	Up	SOX5_Independent	NA
HECA	NoChange	0	NA	NoChange	0	NA	-0.40402	0.0193987	Down	SOX5_Independent	NA
UIMC1	NoChange	0	NA	NoChange	0	NA	-0.450209	0.019428	Down	SOX5_Independent	NA
SLCO4A1	NoChange	0	NA	NoChange	0	NA	-0.797713	0.0194331	Down	SOX5_Independent	NA
CEBPZOS	NoChange	0	NA	NoChange	0	NA	0.378121	0.0194331	Up	SOX5_Independent	NA
MCPH1-AS1	NoChange	0	NA	NoChange	0	NA	3.9722	0.0194331	Up	SOX5_Independent	NA
WEE1	NoChange	0	NA	NoChange	0	NA	-0.417567	0.0194425	Down	SOX5_Independent	NA
BCAT1	NoChange	0	NA	NoChange	0	NA	-0.312498	0.0194482	Down	SOX5_Independent	NA
SBDS	NoChange	0	NA	NoChange	0	NA	-0.384131	0.0194868	Down	SOX5_Independent	NA
AC083843.3	NoChange	0	NA	NoChange	0	NA	-1.51327	0.0195219	Down	SOX5_Independent	NA
PLEKHM3	NoChange	0	NA	NoChange	0	NA	1.03383	0.0195641	Up	SOX5_Independent	NA
CRIM1	NoChange	0	NA	NoChange	0	NA	1.31714	0.0195703	Up	SOX5_Independent	NA
ITGB2-AS1	NoChange	0	NA	NoChange	0	NA	-1.31468	0.0195949	Down	SOX5_Independent	NA
TRPV2	NoChange	0	NA	NoChange	0	NA	0.426749	0.0196319	Up	SOX5_Independent	NA
STMP1	NoChange	0	NA	NoChange	0	NA	0.363991	0.0196339	Up	SOX5_Independent	NA
IGFL2-AS1	NoChange	0	NA	NoChange	0	NA	-3.82151	0.019654	Down	SOX5_Independent	NA
ITGAL	NoChange	0	NA	NoChange	0	NA	-0.476255	0.019692	Down	SOX5_Independent	NA
MIR3150BHG	NoChange	0	NA	NoChange	0	NA	-1.9241	0.019855	Down	SOX5_Independent	NA
OLA1	NoChange	0	NA	NoChange	0	NA	0.343872	0.0198751	Up	SOX5_Independent	NA
WDR60	NoChange	0	NA	NoChange	0	NA	0.910597	0.0198751	Up	SOX5_Independent	NA
PHKA2	NoChange	0	NA	NoChange	0	NA	0.752542	0.0198751	Up	SOX5_Independent	NA
CELF2	NoChange	0	NA	NoChange	0	NA	-0.783032	0.0198928	Down	SOX5_Independent	NA
EDF1	NoChange	0	NA	NoChange	0	NA	-0.511473	0.019926	Down	SOX5_Independent	NA
PRXL2B	NoChange	0	NA	NoChange	0	NA	-0.481754	0.0199616	Down	SOX5_Independent	NA
AUH	NoChange	0	NA	NoChange	0	NA	0.856243	0.0200098	Up	SOX5_Independent	NA
CHTF18	NoChange	0	NA	NoChange	0	NA	0.687053	0.0200404	Up	SOX5_Independent	NA
C11orf58	NoChange	0	NA	NoChange	0	NA	-0.334065	0.0200606	Down	SOX5_Independent	NA
NCKAP1	NoChange	0	NA	NoChange	0	NA	-1.56284	0.0200606	Down	SOX5_Independent	NA
GMEB2	NoChange	0	NA	NoChange	0	NA	-0.564444	0.0201465	Down	SOX5_Independent	NA
DNAL4	NoChange	0	NA	NoChange	0	NA	0.766558	0.020237	Up	SOX5_Independent	NA
PRKACA	NoChange	0	NA	NoChange	0	NA	0.484133	0.020237	Up	SOX5_Independent	NA
TMEM135	NoChange	0	NA	NoChange	0	NA	0.396612	0.0202534	Up	SOX5_Independent	NA
RHOG	NoChange	0	NA	NoChange	0	NA	0.373191	0.020355	Up	SOX5_Independent	NA
AP3M2	NoChange	0	NA	NoChange	0	NA	0.738706	0.020355	Up	SOX5_Independent	NA
CRELD2	NoChange	0	NA	NoChange	0	NA	0.636765	0.020355	Up	SOX5_Independent	NA
PIGW	NoChange	0	NA	NoChange	0	NA	-0.65856	0.020355	Down	SOX5_Independent	NA
SH3GLB1	NoChange	0	NA	NoChange	0	NA	0.438451	0.0204001	Up	SOX5_Independent	NA
RXRA	NoChange	0	NA	NoChange	0	NA	-1.56115	0.0204068	Down	SOX5_Independent	NA
KAT14	NoChange	0	NA	NoChange	0	NA	0.460062	0.0204647	Up	SOX5_Independent	NA
SERPINF1	NoChange	0	NA	NoChange	0	NA	-1.2881	0.0204747	Down	SOX5_Independent	NA
ALKBH7	NoChange	0	NA	NoChange	0	NA	0.441679	0.020639	Up	SOX5_Independent	NA
ATP10D	NoChange	0	NA	NoChange	0	NA	0.710345	0.0207336	Up	SOX5_Independent	NA
SAXO2	NoChange	0	NA	NoChange	0	NA	3.12529	0.0208164	Up	SOX5_Independent	NA
PRPS2	NoChange	0	NA	NoChange	0	NA	0.372475	0.0208468	Up	SOX5_Independent	NA
COX15	NoChange	0	NA	NoChange	0	NA	0.421343	0.0208996	Up	SOX5_Independent	NA
AC017104.1	NoChange	0	NA	NoChange	0	NA	-2.33139	0.0209447	Down	SOX5_Independent	NA
MFNG	NoChange	0	NA	NoChange	0	NA	-0.345117	0.0209447	Down	SOX5_Independent	NA
RABEP1	NoChange	0	NA	NoChange	0	NA	-0.422201	0.0209449	Down	SOX5_Independent	NA
BACE2	NoChange	0	NA	NoChange	0	NA	-0.608661	0.0209775	Down	SOX5_Independent	NA
AC011330.1	NoChange	0	NA	NoChange	0	NA	5.00049	0.0210754	Up	SOX5_Independent	NA
MT-TL1	NoChange	0	NA	NoChange	0	NA	-0.588948	0.0210825	Down	SOX5_Independent	NA
SPACA3	NoChange	0	NA	NoChange	0	NA	1.4423	0.0210949	Up	SOX5_Independent	NA
TUBA1A	NoChange	0	NA	NoChange	0	NA	0.36553	0.0210949	Up	SOX5_Independent	NA
WDR41	NoChange	0	NA	NoChange	0	NA	0.411328	0.021295	Up	SOX5_Independent	NA
MTSS1	NoChange	0	NA	NoChange	0	NA	-1.30193	0.0213007	Down	SOX5_Independent	NA
MRPS27	NoChange	0	NA	NoChange	0	NA	0.327521	0.0213358	Up	SOX5_Independent	NA
PTPRM	NoChange	0	NA	NoChange	0	NA	1.58674	0.021346	Up	SOX5_Independent	NA
DCTN1	NoChange	0	NA	NoChange	0	NA	0.646902	0.0214045	Up	SOX5_Independent	NA
TMEM19	NoChange	0	NA	NoChange	0	NA	0.544982	0.0214374	Up	SOX5_Independent	NA
CAMKK1	NoChange	0	NA	NoChange	0	NA	-1.57343	0.0214489	Down	SOX5_Independent	NA
NDST3	NoChange	0	NA	NoChange	0	NA	-6.9017	0.0214522	Down	SOX5_Independent	NA
ZC4H2	NoChange	0	NA	NoChange	0	NA	1.43847	0.0214771	Up	SOX5_Independent	NA
BOLA3	NoChange	0	NA	NoChange	0	NA	0.53058	0.0214778	Up	SOX5_Independent	NA
DENND5B	NoChange	0	NA	NoChange	0	NA	0.561494	0.0214783	Up	SOX5_Independent	NA
NUP93	NoChange	0	NA	NoChange	0	NA	-0.325565	0.0215107	Down	SOX5_Independent	NA
PKN1	NoChange	0	NA	NoChange	0	NA	-0.337765	0.0215316	Down	SOX5_Independent	NA
CAPN15	NoChange	0	NA	NoChange	0	NA	-0.398712	0.0216114	Down	SOX5_Independent	NA
ELP5	NoChange	0	NA	NoChange	0	NA	0.41536	0.0216373	Up	SOX5_Independent	NA
UXS1	NoChange	0	NA	NoChange	0	NA	0.641958	0.021678	Up	SOX5_Independent	NA
DGKD	NoChange	0	NA	NoChange	0	NA	-0.45956	0.0217548	Down	SOX5_Independent	NA
AC004918.1	NoChange	0	NA	NoChange	0	NA	-2.33255	0.0217693	Down	SOX5_Independent	NA
WDR34	NoChange	0	NA	NoChange	0	NA	-0.389779	0.0218025	Down	SOX5_Independent	NA
GPLD1	NoChange	0	NA	NoChange	0	NA	1.45388	0.0218219	Up	SOX5_Independent	NA
EIF4E	NoChange	0	NA	NoChange	0	NA	-0.35601	0.0218233	Down	SOX5_Independent	NA
ARHGAP1	NoChange	0	NA	NoChange	0	NA	0.390704	0.0218482	Up	SOX5_Independent	NA
GNL1	NoChange	0	NA	NoChange	0	NA	0.457823	0.0218939	Up	SOX5_Independent	NA
RPP40	NoChange	0	NA	NoChange	0	NA	-0.539635	0.0218968	Down	SOX5_Independent	NA
WIPI2	NoChange	0	NA	NoChange	0	NA	0.332007	0.0219356	Up	SOX5_Independent	NA
SIDT2	NoChange	0	NA	NoChange	0	NA	0.479914	0.0219714	Up	SOX5_Independent	NA
GTF2H1	NoChange	0	NA	NoChange	0	NA	0.373349	0.0219907	Up	SOX5_Independent	NA
U2AF2	NoChange	0	NA	NoChange	0	NA	-0.346698	0.0219907	Down	SOX5_Independent	NA
ARHGEF18	NoChange	0	NA	NoChange	0	NA	-0.442153	0.0220463	Down	SOX5_Independent	NA
BCAS4	NoChange	0	NA	NoChange	0	NA	-0.362906	0.0220768	Down	SOX5_Independent	NA
FGFR1OP2	NoChange	0	NA	NoChange	0	NA	0.421767	0.0220768	Up	SOX5_Independent	NA
GNL3	NoChange	0	NA	NoChange	0	NA	-0.319509	0.0220768	Down	SOX5_Independent	NA
ATF1	NoChange	0	NA	NoChange	0	NA	-0.532739	0.0220768	Down	SOX5_Independent	NA
SPRYD3	NoChange	0	NA	NoChange	0	NA	-0.666516	0.0220867	Down	SOX5_Independent	NA
CEP131	NoChange	0	NA	NoChange	0	NA	0.75597	0.0223115	Up	SOX5_Independent	NA
STRN3	NoChange	0	NA	NoChange	0	NA	-0.536436	0.0223223	Down	SOX5_Independent	NA
LINC00158	NoChange	0	NA	NoChange	0	NA	-0.592486	0.0223403	Down	SOX5_Independent	NA
CLCC1	NoChange	0	NA	NoChange	0	NA	1.29574	0.0224874	Up	SOX5_Independent	NA
MAFG-DT	NoChange	0	NA	NoChange	0	NA	-1.4965	0.0225781	Down	SOX5_Independent	NA
EZR	NoChange	0	NA	NoChange	0	NA	-0.335691	0.0225821	Down	SOX5_Independent	NA
PATL1	NoChange	0	NA	NoChange	0	NA	-0.406328	0.0227228	Down	SOX5_Independent	NA
DOCK6	NoChange	0	NA	NoChange	0	NA	-1.10854	0.0227633	Down	SOX5_Independent	NA
ABHD15	NoChange	0	NA	NoChange	0	NA	0.625432	0.0228266	Up	SOX5_Independent	NA
SUCLG2	NoChange	0	NA	NoChange	0	NA	0.476796	0.0228266	Up	SOX5_Independent	NA
SRSF6	NoChange	0	NA	NoChange	0	NA	-0.309913	0.0228266	Down	SOX5_Independent	NA
HMMR	NoChange	0	NA	NoChange	0	NA	-0.420444	0.0228266	Down	SOX5_Independent	NA
NAALADL2	NoChange	0	NA	NoChange	0	NA	0.759623	0.0228266	Up	SOX5_Independent	NA
SIPA1	NoChange	0	NA	NoChange	0	NA	0.393465	0.0228266	Up	SOX5_Independent	NA
EXOC4	NoChange	0	NA	NoChange	0	NA	0.430619	0.0228704	Up	SOX5_Independent	NA
DPYSL2	NoChange	0	NA	NoChange	0	NA	0.747988	0.0228704	Up	SOX5_Independent	NA
ZDHHC7	NoChange	0	NA	NoChange	0	NA	0.434706	0.0228917	Up	SOX5_Independent	NA
HUS1	NoChange	0	NA	NoChange	0	NA	0.577817	0.0230438	Up	SOX5_Independent	NA
KPNA4	NoChange	0	NA	NoChange	0	NA	-0.34345	0.0230593	Down	SOX5_Independent	NA
GNB1	NoChange	0	NA	NoChange	0	NA	-0.311002	0.0230593	Down	SOX5_Independent	NA
RPS21	NoChange	0	NA	NoChange	0	NA	-0.441927	0.0230954	Down	SOX5_Independent	NA
USP30	NoChange	0	NA	NoChange	0	NA	0.676964	0.0232366	Up	SOX5_Independent	NA
PLAT	NoChange	0	NA	NoChange	0	NA	4.14874	0.0232366	Up	SOX5_Independent	NA
PGAP3	NoChange	0	NA	NoChange	0	NA	0.875368	0.0232486	Up	SOX5_Independent	NA
C2CD3	NoChange	0	NA	NoChange	0	NA	0.548677	0.0232557	Up	SOX5_Independent	NA
INSIG2	NoChange	0	NA	NoChange	0	NA	0.671916	0.0232557	Up	SOX5_Independent	NA
MPHOSPH9	NoChange	0	NA	NoChange	0	NA	0.64287	0.0232895	Up	SOX5_Independent	NA
CSRNP3	NoChange	0	NA	NoChange	0	NA	-0.765477	0.0233168	Down	SOX5_Independent	NA
ABCC10	NoChange	0	NA	NoChange	0	NA	0.96587	0.0234081	Up	SOX5_Independent	NA
CALM3	NoChange	0	NA	NoChange	0	NA	0.333784	0.0234242	Up	SOX5_Independent	NA
ZNF546	NoChange	0	NA	NoChange	0	NA	1.09684	0.0234438	Up	SOX5_Independent	NA
TTLL1	NoChange	0	NA	NoChange	0	NA	0.914074	0.0234438	Up	SOX5_Independent	NA
IGFN1	NoChange	0	NA	NoChange	0	NA	-6.85512	0.0234863	Down	SOX5_Independent	NA
MKI67	NoChange	0	NA	NoChange	0	NA	-0.442436	0.023577	Down	SOX5_Independent	NA
AP001994.3	NoChange	0	NA	NoChange	0	NA	-1.85023	0.0236276	Down	SOX5_Independent	NA
WAC-AS1	NoChange	0	NA	NoChange	0	NA	0.507172	0.0236344	Up	SOX5_Independent	NA
CAPN1	NoChange	0	NA	NoChange	0	NA	0.35864	0.0236535	Up	SOX5_Independent	NA
YOD1	NoChange	0	NA	NoChange	0	NA	-0.675401	0.0238342	Down	SOX5_Independent	NA
EEA1	NoChange	0	NA	NoChange	0	NA	-0.670701	0.0239874	Down	SOX5_Independent	NA
AC024940.1	NoChange	0	NA	NoChange	0	NA	3.69995	0.0240872	Up	SOX5_Independent	NA
NUFIP1	NoChange	0	NA	NoChange	0	NA	-0.587345	0.0242385	Down	SOX5_Independent	NA
LAMP2	NoChange	0	NA	NoChange	0	NA	0.341049	0.0242772	Up	SOX5_Independent	NA
TRMT1	NoChange	0	NA	NoChange	0	NA	-0.401882	0.0244497	Down	SOX5_Independent	NA
PIP4P2	NoChange	0	NA	NoChange	0	NA	0.795345	0.0245463	Up	SOX5_Independent	NA
P2RY10	NoChange	0	NA	NoChange	0	NA	0.473557	0.024645	Up	SOX5_Independent	NA
DGAT2	NoChange	0	NA	NoChange	0	NA	0.572484	0.024745	Up	SOX5_Independent	NA
AL138720.1	NoChange	0	NA	NoChange	0	NA	-7.11287	0.024745	Down	SOX5_Independent	NA
FOSB	NoChange	0	NA	NoChange	0	NA	0.877762	0.0248113	Up	SOX5_Independent	NA
ACACB	NoChange	0	NA	NoChange	0	NA	0.577055	0.0248113	Up	SOX5_Independent	NA
ENOX1	NoChange	0	NA	NoChange	0	NA	-2.22097	0.0248113	Down	SOX5_Independent	NA
GDPD5	NoChange	0	NA	NoChange	0	NA	-0.529555	0.0248542	Down	SOX5_Independent	NA
RP2	NoChange	0	NA	NoChange	0	NA	-0.521068	0.0248542	Down	SOX5_Independent	NA
C21orf62-AS1	NoChange	0	NA	NoChange	0	NA	1.76578	0.0249655	Up	SOX5_Independent	NA
ABCA9	NoChange	0	NA	NoChange	0	NA	-3.53169	0.0249917	Down	SOX5_Independent	NA
CTSA	NoChange	0	NA	NoChange	0	NA	0.363032	0.0251255	Up	SOX5_Independent	NA
ARHGAP15	NoChange	0	NA	NoChange	0	NA	0.451895	0.0251255	Up	SOX5_Independent	NA
[truncated: 2,626 more rows]
